# Supplementary material for: Gold-Standard Chemical Database 137 (GSCDB137): A Diverse Set of Accurate Energy Differences for Assessing and Developing Density Functionals
Source: J Chem Theory Comput. 2025 Dec 1;21(24):12601–21. doi: 10.1021/acs.jctc.5c01380 (PMC12746454; doi:10.1021/acs.jctc.5c01380)
Supplement: Supplementary file 2 [file ct5c01380_si_002.xlsx]

## Sheet: funcs
Reaction	Dataset	Reference	ωB97M-V	ωB97M(2)	ωB97M(2)_noFC	B97M-V	ωB97X-V	CF22D	revDSD-PBEP86-D4	r2SCAN	r2SCAN-D4	r2SCAN-D3(BJ)	MN15L	MN15L-D3(0)	M06L	M06L-D4	M11L	M11L-D3(0)	revTPSS	revTPSS-D4	PBE	PBE-D4	revPBE	revPBE-D4	B97	B97-D4	N12	N12-D3(0)	OLYP	OLYP-D4	BLYP	BLYP-D4	BLYP-D3(BJ)	SPW92	DSD-PBEPBE	DSD-PBEPBE-D4	DSD-PBEPBE-D4(3B)	B3LYP	B3LYP-D4	BMK	BMK-D3(BJ)	CAMB3LYP	CAMB3LYP-D4	M052X	M052X-D3(0)	M062X	M062X-D3(0)	M08HX	M08HX-D3(0)
3B-69_1	3B-69	-1.386	-1.43858	-1.39727	-1.39359	-1.41974	-1.44669	-1.42321	-1.419	-1.49174	-1.49248	-1.49019	-1.37676	-1.37528	-1.43718	-1.43743	-1.62299	-1.62139	-1.46142	-1.4648	-1.45547	-1.45853	-1.46915	-1.4782	-1.49666	-1.50207	-1.63185	-1.63002	-1.41041	-1.42567	-1.60481	-1.61244	-1.60304	-1.50445	-1.41046	-1.41177	-1.40966	-1.54313	-1.54859	-1.60587	-1.60423	-1.48919	-1.492	-1.46848	-1.46693	-1.34467	-1.34317	-1.41306	-1.41156
3B-69_2	3B-69	1.084	1.14194	1.10026	1.10919	1.17519	1.14398	1.24869	1.11697	1.27625	1.27441	1.27875	1.18055	1.18298	1.24157	1.24115	0.877726	0.880298	1.25525	1.24419	1.33527	1.32506	1.24144	1.20345	1.25423	1.23481	1.10432	1.10712	1.20399	1.13799	1.10729	1.08161	1.11008	1.48948	1.14161	1.13628	1.14267	1.1178	1.10028	0.930673	0.93329	1.14786	1.13965	1.20425	1.20674	1.27247	1.27492	1.17947	1.18192
3B-69_3	3B-69	-2.416	-2.58099	-2.4246	-2.41997	-2.50971	-2.49465	-2.66785	-2.40843	-2.58905	-2.59043	-2.58471	-2.99949	-2.99523	-3.26445	-3.26486	-3.31003	-3.30553	-2.69245	-2.69841	-2.44286	-2.44818	-2.70635	-2.71111	-2.78075	-2.78774	-2.94286	-2.93805	-2.60743	-2.61178	-2.7301	-2.74162	-2.7254	-2.27865	-2.46136	-2.46348	-2.45983	-2.57477	-2.58395	-3.2363	-3.23184	-2.42281	-2.42806	-2.60351	-2.59921	-2.74479	-2.74052	-2.76621	-2.76194
3B-69_4	3B-69	-0.178	-0.191301	-0.182153	-0.183486	-0.173257	-0.194854	-0.190568	-0.18264	-0.177598	-0.179038	-0.179508	-0.181933	-0.183848	-0.158566	-0.158973	-0.158083	-0.159994	-0.170708	-0.173418	-0.168691	-0.171371	-0.163432	-0.167609	-0.172306	-0.175423	-0.179343	-0.181245	-0.160408	-0.166045	-0.174229	-0.177632	-0.176131	-0.180848	-0.179438	-0.181943	-0.181669	-0.188546	-0.19156	-0.207384	-0.209289	-0.198385	-0.200844	-0.214128	-0.216039	-0.194844	-0.196757	-0.189783	-0.191696
3B-69_5	3B-69	0.181	0.1223	0.14482	0.15771	0.15378	0.139835	0.111728	0.197507	0.132499	0.134239	0.143965	-0.384797	-0.373387	-0.330458	-0.330025	-0.582786	-0.571265	0.230134	0.239477	0.305682	0.316088	0.247129	0.275594	0.228767	0.249454	0.0707696	0.0824585	0.318723	0.353412	0.105424	0.122038	0.117086	0.323887	0.199551	0.209752	0.209091	0.157655	0.170232	-0.374124	-0.362554	0.199329	0.205844	0.109862	0.1213	0.0511506	0.0625708	0.0938359	0.105256
3B-69_6	3B-69	-0.093	-0.162435	-0.118395	-0.113608	-0.106678	-0.148538	-0.167984	-0.0826009	-0.232122	-0.23156	-0.223254	-0.427091	-0.418267	-0.46288	-0.462663	-0.71245	-0.703567	-0.0418602	-0.0401136	0.0164578	0.0194957	0.00879022	0.0102181	-0.0253813	-0.0197365	-0.158231	-0.149243	0.109936	0.103493	-0.137382	-0.137089	-0.128409	-0.0457688	-0.0725184	-0.0673236	-0.0646564	-0.120551	-0.119341	-0.565473	-0.556549	-0.110099	-0.108983	-0.215697	-0.206842	-0.201328	-0.19249	-0.17045	-0.161612
3B-69_7	3B-69	-1.308	-1.36926	-1.33211	-1.32888	-1.36333	-1.3788	-1.36928	-1.32816	-1.42679	-1.42408	-1.41365	-1.45135	-1.43839	-1.46257	-1.4621	-1.8055	-1.79229	-1.38048	-1.36998	-1.38009	-1.36868	-1.3895	-1.36809	-1.42033	-1.4025	-1.54758	-1.53384	-1.3082	-1.28692	-1.56049	-1.54568	-1.54683	-1.43773	-1.33048	-1.31854	-1.31847	-1.47049	-1.45817	-1.58085	-1.56747	-1.39954	-1.39179	-1.40327	-1.39014	-1.27747	-1.26443	-1.29333	-1.2803
3B-69_8	3B-69	0.047	0.0165809	0.0207921	0.0184524	0.0473909	0.00239307	-0.00300577	0.0486464	0.00168173	0.00370633	0.014618	-0.263822	-0.250905	-0.187728	-0.187448	-0.375029	-0.362093	0.0912714	0.0998319	0.115611	0.125609	0.115562	0.124954	0.100905	0.114596	0.0221571	0.0351321	0.161946	0.163646	0.00448337	0.0144566	0.0174603	0.0910374	0.0449592	0.0566465	0.0585114	0.0215225	0.0311374	-0.127191	-0.114232	0.0339369	0.0404235	-0.0482824	-0.0353508	0.0215115	0.0344356	0.0902638	0.103188
3B-69_9	3B-69	0.023	-0.0274304	-0.0184236	-0.0193902	0.00781463	-0.0333067	-0.0260793	0.0151705	-0.0268637	-0.0240862	-0.0137694	-0.266412	-0.253412	-0.206158	-0.205518	-0.642051	-0.628943	0.0643736	0.076441	0.112086	0.125139	0.0930122	0.125018	0.0667353	0.0900586	-0.0749238	-0.0615924	0.164207	0.202757	-0.0527534	-0.0323176	-0.0394229	0.0781217	0.00803363	0.0206555	0.0195851	-0.0310559	-0.0152913	-0.386734	-0.37352	-0.00574008	0.0030709	-0.0727015	-0.0596288	-0.0273076	-0.0142794	-0.022775	-0.00974747
3B-69_10	3B-69	0.254	0.0934208	0.132587	0.0940269	0.143743	0.120102	0.0893134	0.245342	0.138849	0.144247	0.168848	-1.14604	-1.11613	-0.621554	-0.620505	-1.06698	-1.03694	0.284519	0.313668	0.426702	0.459709	0.364291	0.436611	0.337467	0.397569	0.0544208	0.0846662	0.471421	0.550325	0.177692	0.227481	0.207963	0.421571	0.128707	0.161436	0.16038	0.218064	0.256989	-0.687432	-0.657278	0.249656	0.270279	0.0634568	0.0934039	-0.119581	-0.0896606	-0.190105	-0.160185
3B-69_11	3B-69	0.335	0.316596	0.308758	0.304697	0.367156	0.312722	0.334444	0.356209	0.328062	0.332595	0.342782	0.134784	0.149464	0.107487	0.108692	-0.095968	-0.0812466	0.396347	0.410846	0.453385	0.469226	0.412173	0.441837	0.40561	0.429001	0.287486	0.302286	0.431673	0.468379	0.305483	0.326088	0.320291	0.493491	0.324051	0.339893	0.339677	0.326061	0.343337	0.0930998	0.107871	0.347439	0.358809	0.287667	0.302372	0.328626	0.343318	0.350033	0.364725
3B-69_12	3B-69	-0.166	-0.185229	-0.169762	-0.169823	-0.182779	-0.182733	-0.182003	-0.172834	-0.184237	-0.187111	-0.189073	-0.198638	-0.203493	-0.168841	-0.169818	-0.198918	-0.203748	-0.170671	-0.177144	-0.175046	-0.181523	-0.162081	-0.173701	-0.166884	-0.174698	-0.168206	-0.172998	-0.146467	-0.163606	-0.170421	-0.178875	-0.175209	-0.201608	-0.164265	-0.170247	-0.169494	-0.173777	-0.181072	-0.193071	-0.19788	-0.176518	-0.182117	-0.187683	-0.192528	-0.182232	-0.187082	-0.188433	-0.193283
3B-69_13	3B-69	-0.122	-0.305619	-0.21771	-0.222948	-0.241693	-0.249372	-0.283201	-0.299824	-0.29006	-0.28275	-0.262014	-0.901637	-0.873663	-0.73787	-0.736251	-1.04864	-1.02053	-0.110624	-0.0869613	0.0439288	0.0697735	-0.0400211	0.00442501	-0.082433	-0.0432165	-0.290437	-0.262106	0.0920122	0.136984	-0.195206	-0.162786	-0.166938	0.0391939	-0.163968	-0.136914	-0.136164	-0.165402	-0.137518	-1.01671	-0.988555	-0.13556	-0.116803	-0.2987	-0.270679	-0.472927	-0.44493	-0.483651	-0.455656
3B-69_14	3B-69	0.255	0.154774	0.18994	0.178443	0.181605	0.164733	0.197408	0.334523	0.208157	0.216731	0.244925	-0.756464	-0.719783	-0.313349	-0.311119	-0.750885	-0.7141	0.306623	0.340395	0.40056	0.437588	0.340797	0.413259	0.318081	0.378908	0.093266	0.13026	0.411186	0.489287	0.160183	0.213157	0.19715	0.415367	0.219344	0.25619	0.254756	0.208829	0.251701	-0.440367	-0.403491	0.253353	0.278397	0.169704	0.206459	0.11266	0.149374	0.0935014	0.130215
3B-69_15	3B-69	0.22	0.229398	0.214675	0.210785	0.209454	0.226489	0.238303	0.3448	0.221235	0.222361	0.214062	0.195152	0.187952	0.201735	0.202995	0.223851	0.216689	0.228283	0.232706	0.228338	0.231202	0.237332	0.250394	0.239052	0.243946	0.244398	0.237298	0.248816	0.272877	0.237905	0.248071	0.230795	0.218522	0.207184	0.20461	0.198367	0.245383	0.252545	0.250888	0.24375	0.250014	0.253932	0.239427	0.232247	0.238666	0.231477	0.239068	0.231879
3B-69_16	3B-69	0.542	0.519621	0.521876	0.522135	0.564304	0.513744	0.52675	0.587093	0.556739	0.565837	0.583151	0.265779	0.292068	0.318696	0.321278	-0.0134286	0.0129427	0.639161	0.668137	0.685574	0.716106	0.681522	0.733405	0.666463	0.709716	0.533177	0.55976	0.754	0.812327	0.548297	0.589545	0.574875	0.646768	0.559446	0.588755	0.586546	0.561424	0.596431	0.309606	0.336115	0.572629	0.59578	0.501998	0.528409	0.538958	0.565337	0.569246	0.595624
3B-69_17	3B-69	-0.922	-0.927682	-0.935416	-0.935732	-0.885129	-0.945842	-0.882504	-0.930773	-0.968931	-0.967854	-0.961068	-0.805391	-0.797825	-0.88826	-0.887413	-1.0029	-0.994896	-0.932182	-0.936109	-0.932871	-0.935313	-0.941941	-0.958919	-0.946578	-0.952497	-1.06447	-1.0557	-0.903173	-0.936041	-1.05393	-1.06644	-1.04534	-0.966624	-0.933352	-0.931258	-0.925497	-0.992478	-1.00048	-1.01926	-1.01102	-0.955727	-0.958572	-0.94492	-0.937119	-0.833136	-0.825435	-0.881709	-0.874011
3B-69_18	3B-69	-0.206	-0.39515	-0.309321	-0.313417	-0.362587	-0.350398	-0.318304	-0.174875	-0.246963	-0.235743	-0.207156	-1.14081	-1.1014	-0.796507	-0.794139	-1.32529	-1.28536	-0.21772	-0.170062	-0.0532273	-0.00244207	-0.197158	-0.0787259	-0.239983	-0.153214	-0.532478	-0.49156	-0.13177	0.017979	-0.411091	-0.331284	-0.370203	0.0443463	-0.25955	-0.212481	-0.218567	-0.344895	-0.28257	-1.21511	-1.17474	-0.268394	-0.232648	-0.3391	-0.299385	-0.514137	-0.474601	-0.552043	-0.512511
3B-69_19	3B-69	-0.218	-0.390693	-0.343024	-0.351902	-0.347805	-0.395362	-0.356708	-0.235957	-0.293944	-0.280095	-0.252671	-1.09923	-1.05814	-0.82	-0.81738	-1.20867	-1.16739	-0.209679	-0.162217	-0.145469	-0.0942579	-0.187039	-0.101087	-0.221925	-0.146299	-0.434901	-0.393244	-0.0975745	-0.00381967	-0.409038	-0.340974	-0.36737	-0.168686	-0.299082	-0.248523	-0.250089	-0.356276	-0.298315	-0.882416	-0.840908	-0.312197	-0.274115	-0.407375	-0.366152	-0.363653	-0.322499	-0.315546	-0.274393
3B-69_20	3B-69	-1.198	-1.25352	-1.223	-1.22551	-1.24914	-1.25615	-1.24846	-1.2104	-1.29233	-1.29027	-1.28398	-1.18798	-1.17975	-1.25165	-1.25105	-1.25837	-1.25003	-1.28745	-1.28356	-1.31066	-1.30568	-1.29654	-1.28898	-1.3039	-1.29642	-1.35547	-1.34688	-1.24986	-1.24255	-1.38339	-1.37931	-1.3748	-1.37701	-1.22147	-1.21435	-1.21197	-1.31163	-1.30778	-1.24915	-1.24066	-1.27695	-1.27389	-1.26541	-1.25707	-1.16819	-1.1599	-1.20389	-1.19559
3B-69_21	3B-69	-0.777	-0.858031	-0.824434	-0.819616	-0.850752	-0.854135	-0.834977	-0.791649	-0.841829	-0.834429	-0.826076	-0.932144	-0.916557	-0.964679	-0.96268	-1.14449	-1.12877	-0.824081	-0.806595	-0.80197	-0.783526	-0.82468	-0.797782	-0.83775	-0.813923	-0.953328	-0.937282	-0.778769	-0.749345	-0.976734	-0.955135	-0.9607	-0.808349	-0.796831	-0.778197	-0.778181	-0.90349	-0.883975	-1.00728	-0.991368	-0.851574	-0.836528	-0.866401	-0.850654	-0.767157	-0.751476	-0.780217	-0.764538
3B-69_22	3B-69	-0.312	-0.313125	-0.311808	-0.311429	-0.309208	-0.312352	-0.312807	-0.317978	-0.307567	-0.310397	-0.310794	-0.296714	-0.300002	-0.299017	-0.300476	-0.288336	-0.291578	-0.310089	-0.313897	-0.308328	-0.312222	-0.303489	-0.309142	-0.314364	-0.318799	-0.323645	-0.326792	-0.298113	-0.305631	-0.319489	-0.323844	-0.32263	-0.324646	-0.311437	-0.31555	-0.3157	-0.321945	-0.325933	-0.337931	-0.341105	-0.322938	-0.326478	-0.327558	-0.330796	-0.319147	-0.322401	-0.307592	-0.310846
3B-69_23	3B-69	-0.147	-0.300227	-0.260907	-0.2714	-0.267238	-0.298076	-0.279555	-0.137691	-0.243066	-0.231098	-0.202237	-1.12785	-1.08745	-0.71445	-0.711782	-1.11896	-1.07809	-0.130159	-0.0945916	-0.0558076	-0.0151255	-0.0836088	-0.0242538	-0.112033	-0.0517183	-0.327178	-0.285464	-0.00147013	0.0508987	-0.273509	-0.226944	-0.231671	-0.0952186	-0.21412	-0.169563	-0.16512	-0.244864	-0.203506	-0.874301	-0.83286	-0.22058	-0.192097	-0.327804	-0.287159	-0.365598	-0.325081	-0.339516	-0.299001
3B-69_24	3B-69	-0.49	-0.58952	-0.523099	-0.510042	-0.530939	-0.571204	-0.575025	-0.444713	-0.627754	-0.614956	-0.605311	-0.764723	-0.742531	-0.771723	-0.767739	-1.05678	-1.03431	-0.449923	-0.416803	-0.399083	-0.364869	-0.420665	-0.363057	-0.461041	-0.414292	-0.587325	-0.564353	-0.338253	-0.270303	-0.580498	-0.534127	-0.557511	-0.439397	-0.461704	-0.430276	-0.434002	-0.553185	-0.513589	-0.945308	-0.922546	-0.529329	-0.501388	-0.62555	-0.603195	-0.582415	-0.56013	-0.571934	-0.54965
3B-69_25	3B-69	-0.0890003	-0.294643	-0.234697	-0.255426	-0.161729	-0.206709	-0.189301	-0.0705549	-0.221875	-0.208765	-0.169437	-0.991782	-0.939601	-0.823568	-0.820105	-1.19288	-1.14032	-0.120509	-0.0722612	0.153997	0.206956	-0.108405	0.00537274	-0.109098	-0.0192835	-0.541025	-0.487787	-0.0756022	0.0512431	-0.260381	-0.184429	-0.207221	0.361617	-0.224342	-0.171404	-0.173173	-0.167651	-0.106829	-1.27614	-1.22335	-0.0817379	-0.0458573	-0.173874	-0.121511	-0.536895	-0.484639	-0.654841	-0.602587
3B-69_26	3B-69	0.579	0.583709	0.546633	0.54276	0.653317	0.580448	0.689608	0.569473	0.684199	0.68706	0.70105	0.737342	0.75401	0.678324	0.679412	0.286586	0.303549	0.701628	0.698751	0.770341	0.770004	0.704386	0.676232	0.701741	0.694394	0.514134	0.531587	0.699679	0.640319	0.559123	0.540703	0.576564	0.831927	0.561758	0.569609	0.579795	0.56559	0.555607	0.36068	0.377806	0.587557	0.586169	0.618562	0.635354	0.691675	0.708402	0.60965	0.626377
3B-69_27	3B-69	-0.86	-0.867087	-0.861965	-0.867263	-0.854026	-0.86973	-0.861627	-0.874234	-0.868586	-0.871096	-0.875129	-0.820375	-0.826992	-0.873573	-0.873931	-0.846089	-0.85265	-0.867899	-0.876356	-0.87438	-0.882966	-0.879939	-0.897328	-0.887045	-0.899114	-0.909991	-0.916425	-0.876381	-0.901044	-0.920751	-0.933679	-0.927184	-0.878693	-0.87203	-0.880204	-0.879257	-0.899315	-0.90982	-0.866688	-0.873168	-0.883173	-0.890042	-0.874639	-0.881188	-0.832342	-0.838912	-0.849515	-0.856086
3B-69_28	3B-69	-0.663	-0.831059	-0.760867	-0.75744	-0.74609	-0.792215	-0.775526	-0.627732	-0.783132	-0.766831	-0.739169	-1.18195	-1.13908	-1.17827	-1.17421	-1.55568	-1.51159	-0.681732	-0.630027	-0.579816	-0.523945	-0.685044	-0.588991	-0.706017	-0.623308	-0.975991	-0.929688	-0.645178	-0.540074	-0.855367	-0.782144	-0.808833	-0.536185	-0.717616	-0.662459	-0.664082	-0.79271	-0.730341	-1.44366	-1.39823	-0.738578	-0.697227	-0.817312	-0.773784	-0.95705	-0.913867	-0.907396	-0.86422
3B-69_29	3B-69	0.27	0.116454	0.184396	0.179828	0.151429	0.129322	0.117445	0.298761	0.14119	0.156249	0.183399	-0.772773	-0.731041	-0.380595	-0.377125	-0.757669	-0.715482	0.282762	0.325838	0.381209	0.427963	0.359137	0.429087	0.334498	0.399229	0.100966	0.144033	0.47695	0.547683	0.193825	0.250436	0.237046	0.337431	0.239933	0.288586	0.289987	0.227295	0.277271	-0.447092	-0.40427	0.247713	0.28302	0.0841124	0.126134	-0.0480715	-0.00620173	-0.0505257	-0.00865885
3B-69_30	3B-69	-1.636	-1.64898	-1.63753	-1.63916	-1.68745	-1.64836	-1.64123	-1.65011	-1.74967	-1.7551	-1.75575	-1.64928	-1.65556	-1.73068	-1.73317	-1.69428	-1.70042	-1.72369	-1.73209	-1.7842	-1.79264	-1.76994	-1.77926	-1.75868	-1.76747	-1.76168	-1.76754	-1.75523	-1.76504	-1.76333	-1.77233	-1.76917	-1.83402	-1.65786	-1.66602	-1.66566	-1.70486	-1.71359	-1.65322	-1.65915	-1.67067	-1.67855	-1.64864	-1.65475	-1.64544	-1.6516	-1.63715	-1.64331
3B-69_31	3B-69	0.176	-0.017729	0.0171415	0.00414514	0.0579553	0.0181987	0.129782	0.225132	0.135486	0.151499	0.202383	-0.458058	-0.394309	-0.293626	-0.290523	-0.788132	-0.720863	0.149496	0.210009	0.32825	0.396655	0.125135	0.25465	0.125211	0.23801	-0.303459	-0.229527	0.10178	0.237388	-0.106761	-0.0174945	-0.0319176	0.503409	0.0467663	0.118795	0.121894	-0.0214659	0.05277	-0.902553	-0.831091	0.0612655	0.107208	0.0908798	0.156649	-0.090986	-0.0264045	-0.174661	-0.110101
3B-69_32	3B-69	0.19	0.110915	0.142022	0.142778	0.138177	0.126201	0.15785	0.23555	0.145068	0.155875	0.173359	-0.104885	-0.0779954	-0.124333	-0.121298	-0.553446	-0.525191	0.231851	0.261518	0.332648	0.364756	0.241624	0.301061	0.214102	0.262232	0.0584274	0.0894688	0.316089	0.385163	0.0747208	0.116908	0.105782	0.393406	0.176555	0.209137	0.209006	0.122754	0.158152	-0.492746	-0.462929	0.179477	0.203308	0.133194	0.161174	0.0852773	0.112771	0.095203	0.122686
3B-69_33	3B-69	-0.129	-0.118283	-0.118283	-0.122168	-0.118265	-0.11929	-0.118744	-0.113238	-0.119013	-0.124709	-0.12593	-0.119214	-0.126353	-0.115232	-0.118146	-0.113936	-0.12095	-0.10972	-0.115575	-0.113756	-0.119974	-0.114395	-0.117213	-0.116131	-0.121296	-0.122441	-0.129195	-0.118787	-0.118309	-0.110711	-0.114656	-0.117451	-0.11597	-0.124289	-0.131947	-0.133589	-0.117993	-0.122949	-0.122778	-0.129584	-0.118252	-0.124198	-0.126535	-0.133467	-0.12329	-0.130251	-0.112086	-0.119048
3B-69_34	3B-69	-1.283	-1.40832	-1.35465	-1.34131	-1.37741	-1.39993	-1.34959	-1.24187	-1.39472	-1.37781	-1.35543	-1.70837	-1.67007	-1.64278	-1.63795	-2.19777	-2.15857	-1.3641	-1.31245	-1.32587	-1.27135	-1.405	-1.29609	-1.41973	-1.33468	-1.70143	-1.66031	-1.36164	-1.23204	-1.57908	-1.50076	-1.53772	-1.31039	-1.3123	-1.26139	-1.26673	-1.49843	-1.4343	-2.0192	-1.97873	-1.41126	-1.36982	-1.38312	-1.34413	-1.4079	-1.36928	-1.40524	-1.36663
3B-69_35	3B-69	0.0669998	-0.110457	-0.024331	-0.00230942	-0.0385158	-0.0805112	-0.0882843	0.12589	-0.0448481	-0.0265755	-0.000401067	-0.710077	-0.666362	-0.554094	-0.549713	-0.76502	-0.720462	0.0688287	0.123104	0.182153	0.240267	0.114063	0.205618	0.103292	0.18423	-0.14411	-0.0981033	0.174782	0.273928	-0.0388577	0.0347557	0.00738638	0.208877	0.0726989	0.129769	0.128026	-0.00651474	0.0576353	-0.618349	-0.57283	0.0196964	0.0643673	-0.121002	-0.0768955	-0.257297	-0.213394	-0.178287	-0.134387
3B-69_36	3B-69	-0.293	-0.30327	-0.302772	-0.30068	-0.291885	-0.303292	-0.294635	-0.300944	-0.301399	-0.301827	-0.304836	-0.268348	-0.271999	-0.260446	-0.25999	-0.291208	-0.294749	-0.307149	-0.308769	-0.316241	-0.318233	-0.325328	-0.326027	-0.317799	-0.319677	-0.330654	-0.333894	-0.342397	-0.341702	-0.319256	-0.320142	-0.322475	-0.307676	-0.297417	-0.300475	-0.301653	-0.318926	-0.32023	-0.291529	-0.29483	-0.310459	-0.311833	-0.312794	-0.316245	-0.289271	-0.292771	-0.295185	-0.298687
3B-69_37	3B-69	-0.00500125	-0.0342487	-0.0302815	-0.0358541	-0.0385933	-0.0370418	-0.00875376	-0.0744117	-0.00788779	-0.0251613	-0.038149	0.00195419	-0.029007	0.0309988	0.0289983	0.0739103	0.0436574	-0.00574924	-0.0407661	-0.00528106	-0.0414087	-0.00469233	-0.0402079	-0.00758408	-0.0446143	-0.00668078	-0.0356631	0.00526982	-0.0282788	-0.0178496	-0.0529544	-0.046479	-0.00404643	-0.0213292	-0.0587402	-0.0603164	-0.0147297	-0.0500293	0.0290021	-0.000219302	-0.0126062	-0.0457482	-0.0129631	-0.0435625	-0.0118338	-0.0426623	-0.00989062	-0.0407226
3B-69_38	3B-69	0.137	0.0169567	0.0780011	0.0824883	0.0958696	0.051156	0.0345695	0.156536	-0.0437374	-0.0313743	-0.0144706	-0.192497	-0.163505	-0.262888	-0.258748	-0.589308	-0.56005	0.173661	0.201328	0.254125	0.284166	0.21677	0.259671	0.185902	0.226276	0.0186685	0.0484343	0.30502	0.347335	0.0832433	0.117341	0.113075	0.232838	0.127368	0.159086	0.160733	0.102636	0.133517	-0.387306	-0.357706	0.121661	0.145102	0.000440825	0.0296077	-0.050718	-0.0216313	-0.0306261	-0.00154105
3B-69_39	3B-69	0.125	-0.0308425	0.0206923	0.0229563	0.0176564	-0.0275359	-0.00435492	0.126215	-0.00150602	0.0176762	0.0453896	-0.760022	-0.713615	-0.411759	-0.406972	-0.914985	-0.868116	0.135354	0.188239	0.20743	0.263935	0.167042	0.251372	0.145421	0.222612	-0.0709789	-0.0232262	0.231639	0.319898	-0.0139911	0.0563117	0.0339307	0.199252	0.0771791	0.133387	0.132389	0.0234984	0.0853859	-0.529622	-0.482095	0.0538916	0.0979634	-0.0479794	-0.00127711	-0.0754532	-0.0288971	-0.083342	-0.0367887
3B-69_40	3B-69	1.459	1.20157	1.28318	1.26705	1.29056	1.29481	1.30672	1.51685	1.3324	1.35636	1.40739	0.040688	0.115436	0.463118	0.469396	0.0950164	0.170087	1.46271	1.54509	1.77489	1.864	1.57371	1.75312	1.56426	1.70528	1.10697	1.18261	1.6907	1.90262	1.3915	1.51697	1.46714	1.92214	1.34786	1.43444	1.42948	1.45594	1.55801	0.173725	0.249071	1.52185	1.58537	1.32601	1.40091	0.88041	0.955227	0.740462	0.815277
3B-69_41	3B-69	0.353	0.188097	0.247596	0.248763	0.233423	0.21489	0.292771	0.401847	0.307511	0.323773	0.371957	-0.505318	-0.441201	-0.160941	-0.157315	-0.800193	-0.735672	0.355007	0.406022	0.488605	0.546832	0.368755	0.474555	0.346296	0.440062	0.00562136	0.0709011	0.420184	0.52871	0.139272	0.2118	0.204559	0.553393	0.304202	0.367629	0.372784	0.216223	0.277329	-0.575109	-0.510201	0.294742	0.334046	0.280026	0.344376	0.162662	0.226882	0.0716092	0.135827
3B-69_42	3B-69	-1.228	-1.32463	-1.23093	-1.22223	-1.30468	-1.31419	-1.32743	-1.23755	-1.33122	-1.34123	-1.3443	-1.28746	-1.30059	-1.27791	-1.28137	-1.33294	-1.34602	-1.28159	-1.29892	-1.30841	-1.32565	-1.27371	-1.29934	-1.29904	-1.31853	-1.33243	-1.34542	-1.23393	-1.26821	-1.30818	-1.32883	-1.32117	-1.40752	-1.20605	-1.22214	-1.22054	-1.32047	-1.3392	-1.35178	-1.36481	-1.32762	-1.34351	-1.35764	-1.37074	-1.32378	-1.33688	-1.33433	-1.34744
3B-69_43	3B-69	-0.907	-1.10419	-1.01261	-1.00611	-1.0204	-1.02217	-1.07669	-0.884939	-1.09537	-1.08825	-1.05893	-1.45332	-1.41712	-1.52862	-1.52661	-2.0071	-1.97054	-1.0127	-0.999521	-0.800795	-0.783042	-1.01871	-0.999613	-1.05783	-1.03085	-1.37773	-1.34061	-0.954268	-0.95849	-1.10324	-1.09465	-1.06607	-0.672873	-0.97454	-0.947225	-0.936418	-1.02358	-1.013	-1.88408	-1.84729	-0.912017	-0.902129	-1.11429	-1.07795	-1.33303	-1.29676	-1.37886	-1.34259
3B-69_44	3B-69	0.577	0.346954	0.396364	0.386665	0.415218	0.380576	0.444365	0.596849	0.535981	0.557228	0.604644	-0.809796	-0.741423	-0.284043	-0.279235	-0.8363	-0.767622	0.561455	0.634139	0.763748	0.842895	0.576815	0.717588	0.566799	0.686619	0.116291	0.185547	0.594791	0.752514	0.343265	0.449446	0.412609	0.917208	0.45314	0.531813	0.529926	0.414972	0.50417	-0.610597	-0.541545	0.493579	0.550701	0.410663	0.479216	0.166436	0.23489	0.0585731	0.127025
3B-69_45	3B-69	0.138	0.0623439	0.0864266	0.0744817	0.115354	0.0687917	0.0825112	0.153336	0.107568	0.121402	0.138165	-0.264859	-0.234347	-0.232397	-0.22827	-0.499899	-0.469322	0.185224	0.219808	0.227875	0.263961	0.20806	0.25805	0.193665	0.239907	0.0492711	0.0799937	0.251973	0.303857	0.0775324	0.12222	0.108266	0.210272	0.102333	0.137523	0.135892	0.106383	0.14635	-0.189721	-0.159042	0.125162	0.154553	0.0390222	0.069604	0.0525221	0.083077	0.0440074	0.0745617
3B-69_46	3B-69	-0.136	-0.197802	-0.183437	-0.189341	-0.197991	-0.20058	-0.15086	-0.246861	-0.143675	-0.159398	-0.18844	-0.156431	-0.202049	-0.096801	-0.0987404	-0.0895245	-0.133863	-0.130227	-0.187932	-0.130874	-0.191971	-0.119031	-0.193032	-0.126319	-0.198298	-0.135298	-0.177685	-0.0887111	-0.163907	-0.159429	-0.228806	-0.201547	-0.150381	-0.161329	-0.222391	-0.221967	-0.15464	-0.219417	-0.125593	-0.168824	-0.152297	-0.200563	-0.161546	-0.206776	-0.145764	-0.19121	-0.13216	-0.177609
3B-69_47	3B-69	0.78	0.707467	0.70952	0.717313	0.771375	0.725062	0.827911	0.792273	0.832529	0.844021	0.86796	0.588449	0.623389	0.556153	0.559863	0.0432741	0.0789511	0.859943	0.884828	1.00587	1.03445	0.868823	0.907476	0.849565	0.889297	0.6248	0.661708	0.89416	0.924023	0.71776	0.744774	0.754462	1.13458	0.751231	0.7853	0.791365	0.747525	0.773365	0.0860602	0.122112	0.794048	0.814517	0.805052	0.840337	0.703115	0.738243	0.698086	0.733211
3B-69_48	3B-69	0.512	0.308838	0.369823	0.356333	0.366812	0.337232	0.378382	0.523251	0.490166	0.508014	0.546296	-0.442593	-0.387012	-0.149872	-0.14606	-0.56304	-0.506878	0.515409	0.568806	0.672145	0.731058	0.555489	0.66131	0.525015	0.614659	0.26175	0.319024	0.621606	0.740338	0.368698	0.443615	0.426062	0.75274	0.415861	0.478154	0.480858	0.406189	0.469689	-0.395049	-0.338214	0.448208	0.490792	0.360731	0.416693	0.191677	0.247459	0.18458	0.240359
3B-69_49	3B-69	0.539	0.497861	0.498551	0.503153	0.510206	0.493292	0.541359	0.569287	0.546592	0.559988	0.57421	0.259794	0.287208	0.3097	0.315164	-0.042671	-0.0149993	0.57433	0.602712	0.636399	0.666811	0.562413	0.614219	0.567721	0.610094	0.416889	0.445041	0.574871	0.635523	0.427765	0.464432	0.455868	0.724282	0.537618	0.568284	0.568249	0.48276	0.514702	0.198899	0.226768	0.532457	0.556204	0.539111	0.566684	0.556654	0.584151	0.562004	0.5895
3B-69_50	3B-69	-0.214	-0.405205	-0.337233	-0.346206	-0.319803	-0.36267	-0.335272	-0.192346	-0.370902	-0.35112	-0.31767	-0.955522	-0.902562	-0.788344	-0.783021	-1.31822	-1.26491	-0.226305	-0.173258	-0.0825646	-0.0255001	-0.195014	-0.109906	-0.231006	-0.152132	-0.525508	-0.471571	-0.128655	-0.0480244	-0.368758	-0.300236	-0.314858	-0.0539038	-0.304358	-0.245746	-0.244913	-0.321675	-0.260825	-1.11549	-1.06191	-0.270117	-0.226352	-0.371374	-0.318225	-0.530976	-0.477919	-0.55333	-0.500274
3B-69_51	3B-69	0.154	0.134581	0.121993	0.112113	0.134	0.126537	0.162738	0.147256	0.148437	0.155648	0.149156	0.182249	0.182915	0.145743	0.14886	0.175759	0.176469	0.146252	0.163954	0.14974	0.165756	0.134154	0.160537	0.13779	0.157282	0.121453	0.12225	0.123541	0.156539	0.100411	0.126424	0.101209	0.178632	0.113604	0.122801	0.11477	0.119364	0.141425	0.15491	0.155674	0.135209	0.150959	0.150811	0.15152	0.188061	0.18876	0.175634	0.176333
3B-69_52	3B-69	0.432	0.32018	0.344026	0.322114	0.354167	0.313303	0.358923	0.464927	0.350389	0.372612	0.40222	-0.407679	-0.356048	-0.053937	-0.0478596	-0.467436	-0.415631	0.459861	0.519714	0.525866	0.589322	0.495179	0.589398	0.488546	0.572277	0.315887	0.368054	0.563243	0.66507	0.344009	0.422852	0.396199	0.520106	0.362657	0.425508	0.423879	0.387264	0.456752	-0.0401824	0.0118651	0.420558	0.470357	0.32432	0.376099	0.336391	0.388109	0.362802	0.414519
3B-69_53	3B-69	-0.00099774	0.00090286	-1.65034e-05	-0.000896021	0.000732931	0.00111032	0.00283634	-0.00348545	0.000916164	-0.00120035	-0.00193507	0.00583967	0.00297748	0.00101173	-0.000782759	0.00678601	0.00393124	-0.00019252	-0.00105779	-0.000391378	-0.00149366	-0.00317601	-0.00199963	-0.00252435	-0.00295068	-0.00499786	-0.00783736	-0.00779787	-0.00472104	-0.0020859	-0.00159664	-0.0049246	0.00430227	-0.00145024	-0.00371444	-0.0050282	-0.000496046	-0.000717029	0.0053189	0.00247534	0.00128238	0.000124296	0.00238924	-0.00046364	0.00244107	-0.000414022	0.00668247	0.00382733
3B-69_54	3B-69	-0.131	-0.184736	-0.174991	-0.196969	-0.192224	-0.187477	-0.165951	-0.143	-0.165757	-0.152185	-0.148575	-0.194428	-0.177384	-0.196738	-0.190954	-0.186325	-0.16916	-0.128295	-0.10584	-0.125774	-0.103069	-0.101136	-0.0746681	-0.113457	-0.0886544	-0.128636	-0.111232	-0.0557973	-0.0277631	-0.17315	-0.14792	-0.155724	-0.168802	-0.183131	-0.161325	-0.16248	-0.163757	-0.139775	-0.197989	-0.180658	-0.160386	-0.13963	-0.182614	-0.16547	-0.142179	-0.125073	-0.159564	-0.142459
3B-69_55	3B-69	0.048	-0.209858	-0.129883	-0.13751	-0.15293	-0.169031	-0.169133	0.0680071	-0.149849	-0.125547	-0.0906545	-1.28701	-1.22815	-0.785872	-0.778347	-1.11592	-1.0567	0.00713667	0.0691774	0.146666	0.213969	0.0692356	0.179413	0.0543972	0.151689	-0.271975	-0.212103	0.155773	0.272966	-0.112354	-0.0282635	-0.0523903	0.155877	-0.0713493	-0.002893	-0.00224937	-0.0714526	0.00145751	-0.957399	-0.897754	-0.0400288	0.0113939	-0.212638	-0.153591	-0.434839	-0.375883	-0.525438	-0.466483
3B-69_56	3B-69	0.15	-0.0228267	0.0467016	0.06294	0.0146936	-0.00592802	-0.00411646	0.209327	0.00543423	0.0311972	0.0593797	-0.755569	-0.701905	-0.506423	-0.498024	-0.791001	-0.737057	0.156554	0.217695	0.254288	0.319359	0.21407	0.306535	0.185632	0.270536	-0.0241513	0.0303135	0.30484	0.401296	0.0368542	0.114428	0.0913818	0.250636	0.133559	0.198486	0.197877	0.0743719	0.14412	-0.527398	-0.47311	0.103896	0.155937	-0.0342968	0.0195415	-0.144947	-0.0911892	-0.0862765	-0.0325203
3B-69_57	3B-69	-0.0269829	-0.116124	-0.104828	-0.106087	-0.0805546	-0.12979	-0.0811433	-0.00576696	-0.0571096	-0.033996	-0.0194529	-0.190437	-0.15303	-0.182241	-0.174271	-0.346068	-0.308439	-0.016573	0.0295116	-0.0104378	0.037168	-0.0126052	0.0419148	-0.0168434	0.0367527	-0.10441	-0.0663485	0.00478765	0.0595264	-0.127293	-0.0748937	-0.0891719	-0.0239692	-0.0725986	-0.026006	-0.0271955	-0.109916	-0.0600701	-0.17292	-0.134982	-0.0927286	-0.0512356	-0.141864	-0.104291	-0.0409479	-0.00344058	-0.0196771	0.0178287
3B-69_58	3B-69	1.694	1.62192	1.61484	1.62065	1.63696	1.62595	1.69867	1.72838	1.77913	1.79942	1.82648	1.22366	1.27035	1.34429	1.35089	0.822395	0.869728	1.76351	1.81434	1.88364	1.93781	1.78766	1.87738	1.77489	1.85217	1.54679	1.59553	1.80595	1.90435	1.61599	1.68517	1.66473	1.98359	1.6781	1.73181	1.73047	1.64412	1.7039	1.13159	1.17972	1.69849	1.74083	1.70132	1.74859	1.666	1.71298	1.66948	1.71646
3B-69_59	3B-69	-1.449	-1.51369	-1.47554	-1.48242	-1.55974	-1.50854	-1.52223	-1.47545	-1.61853	-1.62051	-1.62022	-1.55536	-1.55706	-1.56423	-1.56595	-1.54212	-1.54381	-1.60426	-1.60606	-1.64308	-1.64491	-1.63317	-1.63449	-1.63495	-1.63655	-1.63162	-1.63331	-1.61384	-1.61473	-1.64224	-1.64373	-1.64393	-1.68094	-1.4931	-1.49509	-1.49528	-1.5719	-1.57354	-1.5075	-1.50919	-1.53422	-1.53606	-1.53788	-1.53957	-1.51491	-1.5166	-1.51405	-1.51575
3B-69_60	3B-69	-0.362	-0.422483	-0.404372	-0.405869	-0.416062	-0.42973	-0.379342	-0.455811	-0.375947	-0.396147	-0.413861	-0.397262	-0.435545	-0.339035	-0.342715	-0.309068	-0.346919	-0.353888	-0.406502	-0.359804	-0.413763	-0.348379	-0.41176	-0.35948	-0.419626	-0.362602	-0.399724	-0.334083	-0.401269	-0.381997	-0.442837	-0.418983	-0.379702	-0.380834	-0.432768	-0.430327	-0.388596	-0.446156	-0.385219	-0.422574	-0.391372	-0.438422	-0.410549	-0.448627	-0.382729	-0.420909	-0.365444	-0.403626
3B-69_61	3B-69	0.332	0.0829989	0.163597	0.160242	0.140678	0.105342	0.189451	-20.4327	0.209331	0.243731	0.292043	-0.954706	-0.872441	-0.356383	-0.346577	-0.842861	-0.760153	0.310752	0.402669	0.43551	0.534771	0.345829	0.491843	0.33906	0.475122	0.00142514	0.0849867	0.415733	0.564287	0.12786	0.249425	0.211507	0.467162	0.243077	0.341752	0.340686	0.184463	0.29215	-0.669343	-0.586067	0.23386	0.310159	0.152378	0.234934	-0.00484224	0.0775657	-0.0959918	-0.0135866
3B-69_62	3B-69	0.004	-0.0670994	-0.0205733	-0.0012109	-0.0133786	-0.0566223	-0.0230045	-20.9995	-0.100853	-0.0871135	-0.0775899	-0.0173427	0.00582869	-0.155861	-0.149314	-0.477363	-0.454098	0.029978	0.0526738	0.0727239	0.0966474	0.0547448	0.0812099	0.02947	0.0574017	-0.101059	-0.0776105	0.11999	0.141126	-0.0867512	-0.0624386	-0.0633203	0.0444076	0.0412882	0.0658204	0.0665887	-0.0640908	-0.0404341	-0.327185	-0.303827	-0.0354575	-0.0149224	-0.0738796	-0.0506357	-0.0189109	0.00430091	-0.0277814	-0.00457019
3B-69_63	3B-69	0.0960002	-0.0499492	0.0110682	0.0233008	-0.000316014	-0.0513157	-0.0229041	-20.7416	-0.000445532	0.0247768	0.0552287	-0.794588	-0.73915	-0.399971	-0.392121	-0.872842	-0.817215	0.132168	0.188773	0.184236	0.244929	0.176305	0.256362	0.153412	0.230194	-0.0260383	0.029997	0.258222	0.338595	0.00434136	0.0738306	0.0604317	0.137375	0.0946471	0.157393	0.159193	0.0331723	0.0967171	-0.446507	-0.390574	0.0511674	0.099556	-0.067622	-0.0120128	-0.0836777	-0.0281488	-0.0744622	-0.0189349
3B-69_64	3B-69	-0.00399724	-0.0217772	-0.0034727	0.0210221	0.0240861	-0.0375282	0.0211596	0.0280814	0.0540348	0.0663241	0.0846227	-0.144096	-0.113764	-0.116184	-0.110793	-0.436016	-0.405352	0.0940512	0.110234	0.148309	0.167638	0.113622	0.124451	0.0907437	0.111823	-0.0631098	-0.0318704	0.158605	0.150697	-0.0333459	-0.0239347	-0.00211447	0.159996	0.0606483	0.0868846	0.0951779	-0.022247	-0.00927414	-0.276311	-0.245387	0.00177246	0.0167699	-0.0243787	0.00612665	0.0348093	0.0652362	0.0711717	0.101597
3B-69_65	3B-69	-0.238	-0.305477	-0.264674	-0.242305	-0.306862	-0.312633	-0.256927	-0.353534	-0.252284	-0.278645	-0.301208	-0.254242	-0.3039	-0.164182	-0.168601	-0.160925	-0.20973	-0.241242	-0.312336	-0.237634	-0.310148	-0.234965	-0.319517	-0.246696	-0.326744	-0.252764	-0.30014	-0.225438	-0.31452	-0.273281	-0.355541	-0.32031	-0.234255	-0.194455	-0.263702	-0.259692	-0.277944	-0.355773	-0.230523	-0.278291	-0.276371	-0.340054	-0.27762	-0.326901	-0.249905	-0.299389	-0.223842	-0.273329
3B-69_66	3B-69	0.018	-0.00016629	0.0154129	0.0275174	-0.00252742	-0.0012222	0.0125188	0.00612412	0.0111069	0.0198492	0.0144327	0.00174743	0.00495346	0.00734625	0.0117712	0.0265463	0.0298568	0.0203903	0.0350266	0.0154446	0.0288487	0.0266813	0.0424053	0.024984	0.0384068	0.0343397	0.037843	0.0420662	0.0592189	0.00884048	0.0264287	0.0123675	0.000430409	0.0464299	0.0554945	0.0505809	0.0162057	0.0326072	0.0172318	0.0206807	0.0188806	0.0329128	0.0132123	0.0165062	0.02112	0.0243856	0.0299256	0.0331906
3B-69_67	3B-69	0.0810002	-0.277661	-0.144793	-0.152083	-0.209225	-0.227385	-0.20315	0.131804	-0.175577	-0.137368	-0.0872632	-1.85388	-1.76691	-0.982665	-0.973003	-1.42229	-1.33386	0.0309911	0.136088	0.218085	0.331706	0.112747	0.289957	0.086046	0.245146	-0.333357	-0.242377	0.225991	0.414757	-0.129897	0.0112356	-0.0384933	0.231658	-0.0440784	0.0705967	0.070717	-0.0788325	0.0446055	-1.28152	-1.19134	-0.0374594	0.0494421	-0.236315	-0.148618	-0.575512	-0.488176	-0.645376	-0.558048
3B-69_68	3B-69	0.138	-0.00213102	0.0812728	0.124978	0.0555863	0.0245121	0.043499	0.176084	-0.00767444	0.0103867	0.0222867	-0.359857	-0.33027	-0.293376	-0.286298	-0.627694	-0.597645	0.144838	0.186601	0.242815	0.286099	0.171773	0.241771	0.147669	0.206266	-0.0249771	0.00585404	0.240719	0.320007	0.0289719	0.0856346	0.0598173	0.272702	0.194228	0.234763	0.230992	0.0695338	0.118605	-0.478401	-0.447946	0.107454	0.142914	0.0156382	0.0454581	-0.0470399	-0.0173237	-0.0399311	-0.0102171
3B-69_69	3B-69	0.154	-0.0439318	0.0381634	0.0610491	-0.0058578	-0.0308376	0.0127008	0.195134	0.0326179	0.0640705	0.0913636	-0.803495	-0.745378	-0.390016	-0.380308	-0.811801	-0.753088	0.142168	0.222093	0.245197	0.328844	0.188794	0.325541	0.169586	0.283899	-0.0716786	-0.0118125	0.261313	0.419273	0.00790813	0.117883	0.0678641	0.258829	0.138614	0.218292	0.212458	0.0527406	0.147313	-0.593596	-0.534136	0.0887128	0.155822	-0.0111472	0.047393	-0.13422	-0.0758695	-0.148426	-0.0900797
3BHET_1	3BHET	-0.546	-0.681821	-0.609337	-0.605728	-0.797052	-0.644944	-0.699767	-0.571747	-0.797464	-0.797285	-0.785393	-1.4184	-1.40657	-1.30804	-1.3077	-1.63363	-1.6212	-0.744641	-0.745619	-0.656334	-0.655502	-0.76076	-0.751567	-0.805413	-0.79714	-1.11071	-1.09746	-0.652799	-0.648019	-0.972566	-0.976598	-0.959404	-0.657654	-0.582135	-0.577791	-0.573625	-0.789449	-0.792587	-1.55725	-1.54465	-0.628281	-0.630136	-0.692055	-0.680136	-0.832556	-0.820697	-0.809176	-0.797318
3BHET_2	3BHET	-0.574	-0.647075	-0.603113	-0.598138	-0.727479	-0.64682	-0.660824	-0.561851	-0.733452	-0.732158	-0.728157	-1.07298	-1.06795	-1.0548	-1.05458	-1.3613	-1.35576	-0.661031	-0.653668	-0.605669	-0.597458	-0.647735	-0.612824	-0.678667	-0.65643	-0.928045	-0.921659	-0.514463	-0.457392	-0.843866	-0.827335	-0.837642	-0.655488	-0.569785	-0.562983	-0.564689	-0.737428	-0.72624	-1.35146	-1.34573	-0.644757	-0.639539	-0.666816	-0.661606	-0.71594	-0.71085	-0.646336	-0.641247
3BHET_3	3BHET	-0.405	-0.523526	-0.461135	-0.453216	-0.510496	-0.482069	-0.525043	-0.390107	-0.512393	-0.509379	-0.502919	-1.12026	-1.11088	-1.02512	-1.02462	-1.33664	-1.32703	-0.431314	-0.411132	-0.280964	-0.26019	-0.381666	-0.311767	-0.43589	-0.390482	-0.656577	-0.646632	-0.261193	-0.159933	-0.558578	-0.514157	-0.548699	-0.266164	-0.412172	-0.396744	-0.403936	-0.492079	-0.46104	-1.32361	-1.31394	-0.424049	-0.409908	-0.555082	-0.545664	-0.699746	-0.69035	-0.656641	-0.647245
3BHET_4	3BHET	-0.559	-0.64032	-0.591129	-0.57964	-0.63717	-0.623174	-0.642413	-0.542158	-0.644553	-0.639919	-0.636936	-0.970848	-0.963309	-0.944014	-0.942942	-1.34181	-1.3341	-0.568704	-0.544917	-0.496537	-0.472954	-0.533296	-0.466122	-0.586549	-0.541449	-0.761722	-0.753765	-0.413512	-0.318241	-0.732522	-0.685026	-0.724609	-0.544425	-0.542691	-0.526264	-0.535456	-0.673213	-0.63828	-1.26391	-1.25614	-0.612587	-0.594623	-0.685938	-0.678361	-0.704242	-0.696687	-0.642514	-0.634959
3BHET_5	3BHET	-2.421	-2.61529	-2.4551	-2.45485	-2.54745	-2.5297	-2.7025	-2.43975	-2.60908	-2.61143	-2.60115	-3.08903	-3.0812	-3.33087	-3.33148	-3.37901	-3.37088	-2.73106	-2.74308	-2.47001	-2.48071	-2.74384	-2.7787	-2.82773	-2.84595	-2.98066	-2.97213	-2.63491	-2.70069	-2.76813	-2.79546	-2.75973	-2.29956	-2.49636	-2.50048	-2.49244	-2.60354	-2.62264	-3.3173	-3.3092	-2.44269	-2.45226	-2.63296	-2.62508	-2.78006	-2.77221	-2.7879	-2.78005
3BHET_6	3BHET	-1.593	-1.7025	-1.61002	-1.59759	-1.66743	-1.67713	-1.6884	-1.61196	-1.71783	-1.71989	-1.71007	-1.93299	-1.92532	-1.97328	-1.97381	-2.38519	-2.37733	-1.67463	-1.68486	-1.59712	-1.60606	-1.68188	-1.71421	-1.7516	-1.76643	-1.97088	-1.96272	-1.56288	-1.62811	-1.87335	-1.89671	-1.86527	-1.62345	-1.59474	-1.59781	-1.59065	-1.77683	-1.79302	-2.40279	-2.39489	-1.68733	-1.69557	-1.70861	-1.70088	-1.75308	-1.74539	-1.73894	-1.73125
3BHET_7	3BHET	3.386	3.52034	3.47245	3.48215	3.47085	3.51178	3.59921	3.47623	3.56728	3.56872	3.58483	3.19132	3.20852	3.14846	3.14892	2.83383	2.85151	3.74049	3.74385	3.98534	3.98967	3.85875	3.83708	3.8055	3.80638	3.63854	3.65711	3.91569	3.83447	3.67249	3.66658	3.69104	4.11383	3.55251	3.56101	3.56518	3.64494	3.64429	2.73099	2.74905	3.64236	3.64405	3.59553	3.61299	3.35699	3.37429	3.49749	3.51478
3BHET_8	3BHET	-4.623	-4.81082	-4.74526	-4.74927	-4.69676	-4.82403	-4.74918	-4.82906	-4.97755	-5.00424	-4.99574	-4.53324	-4.55195	-4.4031	-4.4111	-4.52795	-4.54595	-5.05486	-5.1714	-5.24981	-5.35983	-5.31463	-5.62559	-5.17921	-5.36555	-5.4553	-5.47204	-5.44708	-5.92814	-5.38623	-5.60991	-5.40314	-5.17704	-4.80344	-4.87241	-4.81968	-5.17436	-5.34141	-4.76089	-4.77839	-5.02301	-5.11519	-4.94721	-4.9655	-4.62429	-4.64273	-4.75354	-4.77199
3BHET_9	3BHET	1.338	1.22768	1.26696	1.25132	1.34503	1.29215	1.29504	1.47058	1.39403	1.38317	1.40666	0.699839	0.712223	0.625856	0.623642	0.82756	0.840447	1.33384	1.26752	1.662	1.60096	1.30885	1.03278	1.35051	1.22353	0.959335	0.972959	1.16015	0.636847	1.22818	1.06616	1.24172	2.08682	1.26666	1.2372	1.27791	1.2924	1.1844	0.541994	0.555077	1.36104	1.31105	1.29835	1.31085	1.06832	1.08075	1.08678	1.09921
3BHET_10	3BHET	1.171	1.11201	1.12683	1.10857	1.21531	1.13525	1.19173	1.31437	1.3124	1.30613	1.32688	0.543374	0.557697	0.546158	0.545658	0.681359	0.695936	1.29356	1.24414	1.52795	1.4834	1.30097	1.06733	1.31673	1.21822	0.967594	0.982575	1.20364	0.746561	1.16006	1.03074	1.17502	1.80152	1.14624	1.12647	1.15942	1.17545	1.09232	0.488617	0.503366	1.20019	1.16432	1.15541	1.16981	0.966611	0.980965	1.0372	1.05156
3BHET_11	3BHET	0.347	0.0112635	0.141392	0.129958	0.0909122	0.103933	0.0479103	0.345653	0.0896962	0.0862852	0.148457	-0.977054	-0.918957	-0.567397	-0.571864	-0.789888	-0.73118	0.232965	0.213531	0.511634	0.50632	0.355579	0.252012	0.368375	0.368325	-0.0985428	-0.0386249	0.466998	0.223796	0.1963	0.136309	0.256283	0.611284	0.232165	0.257793	0.298503	0.251183	0.216871	-0.703974	-0.644503	0.291863	0.277622	0.0711132	0.129706	-0.292925	-0.234524	-0.383714	-0.325318
3BHET_12	3BHET	-0.116	-0.465074	-0.360029	-0.39249	-0.352206	-0.390271	-0.388711	-0.0469238	-0.309933	-0.281433	-0.229392	-1.30158	-1.22176	-1.0554	-1.04798	-1.02904	-0.948316	-0.271253	-0.184306	-0.0212406	0.0765554	-0.204703	-0.0929274	-0.163316	-0.013244	-0.700163	-0.617864	-0.160947	-0.103296	-0.360868	-0.243407	-0.278604	0.125635	-0.305142	-0.210508	-0.210198	-0.292828	-0.185187	-1.14621	-1.06469	-0.228459	-0.154557	-0.416569	-0.336283	-0.717094	-0.637032	-0.742976	-0.662919
3BHET_13	3BHET	-1.559	-1.83803	-1.72612	-1.71169	-1.78066	-1.77862	-1.7953	-1.57279	-1.67059	-1.67289	-1.62413	-2.79697	-2.75099	-2.26756	-2.26838	-2.50417	-2.45745	-1.80201	-1.816	-1.60924	-1.615	-1.80482	-1.86643	-1.77576	-1.7851	-2.28569	-2.23774	-1.76623	-1.93319	-1.95785	-2.00617	-1.90989	-1.50115	-1.66208	-1.64499	-1.61772	-1.84539	-1.87534	-2.709	-2.66175	-1.72374	-1.73719	-1.85579	-1.80954	-2.03507	-1.98898	-2.11559	-2.0695
3BHET_14	3BHET	-0.00897339	-0.0218746	-0.0298433	-0.0112048	-0.0421642	-0.0441413	-0.0135856	-0.0475731	-0.0216114	-0.0323708	-0.0350219	-0.0138043	-0.0275448	0.024713	0.0223877	0.0799328	0.0668026	-0.00664853	-0.0707058	-0.0166368	-0.0795163	-0.0109306	-0.198647	-0.0158074	-0.129868	-0.0180502	-0.0303166	-0.00948129	-0.307437	-0.0614264	-0.190296	-0.07363	-0.00647765	0.0170756	-0.0252657	0.000955895	-0.0520104	-0.146181	-0.00236251	-0.0151362	-0.0399434	-0.0884955	-0.0259936	-0.0396129	-0.0009845	-0.014676	0.0826751	0.0689826
3BHET_15	3BHET	3.789	3.79539	3.80279	3.81024	3.78795	3.80913	3.82288	3.86831	4.06922	4.0973	4.12863	2.80335	2.86165	3.04495	3.0529	3.23322	3.29297	4.14077	4.26807	4.58719	4.71725	4.41004	4.75349	4.3889	4.63171	3.97867	4.04096	4.52865	4.9917	4.25338	4.4929	4.31597	4.73168	3.93766	4.03767	3.99915	4.17839	4.35821	2.93951	3.00065	4.12366	4.22026	3.90162	3.96059	3.48311	3.54168	3.57804	3.6366
3BHET_16	3BHET	4.152	4.16656	4.20537	4.20431	4.04307	4.1885	4.21494	4.11875	4.34436	4.37052	4.36733	3.25973	3.28198	3.17035	3.17954	3.55392	3.57701	4.51194	4.61863	4.95527	5.05782	4.79034	5.0851	4.70847	4.89844	4.42199	4.44662	4.94442	5.36574	4.5661	4.77453	4.59086	5.09219	4.32753	4.39301	4.34589	4.56331	4.71695	3.38515	3.40908	4.52513	4.60796	4.38019	4.40291	3.87004	3.89252	4.14047	4.16294
3BHET_17	3BHET	-0.669	-0.83738	-0.742405	-0.713689	-0.721962	-0.775888	-0.837022	-0.652989	-0.754411	-0.757257	-0.737625	-1.283	-1.26635	-1.20449	-1.20506	-1.38308	-1.36619	-0.685248	-0.702359	-0.541192	-0.555047	-0.673346	-0.742649	-0.670232	-0.698853	-0.980938	-0.963664	-0.639011	-0.784347	-0.814268	-0.860066	-0.79702	-0.459273	-0.645121	-0.645942	-0.630121	-0.764606	-0.794651	-1.41973	-1.40271	-0.718848	-0.732775	-0.859363	-0.842647	-0.992827	-0.976152	-0.932156	-0.915481
3BHET_18	3BHET	-0.51	-0.690247	-0.598392	-0.583056	-0.605553	-0.636311	-0.718636	-0.498835	-0.597176	-0.600042	-0.579974	-1.28212	-1.26508	-1.18669	-1.18748	-1.32852	-1.31119	-0.556901	-0.568205	-0.395355	-0.402927	-0.501181	-0.530355	-0.505066	-0.514125	-0.832131	-0.814375	-0.423444	-0.494066	-0.626745	-0.653438	-0.608997	-0.361511	-0.51942	-0.516286	-0.503504	-0.598229	-0.617017	-1.2978	-1.28032	-0.554872	-0.565393	-0.762411	-0.745289	-0.904978	-0.887901	-0.853653	-0.836577
3BHET_19	3BHET	-0.2	-0.502274	-0.386985	-0.37823	-0.382007	-0.42259	-0.491378	-0.158605	-0.301236	-0.292833	-0.254952	-1.32174	-1.27599	-1.09094	-1.08916	-1.07272	-1.02616	-0.297201	-0.266665	-0.0911266	-0.0526077	-0.255766	-0.207672	-0.226485	-0.162212	-0.656716	-0.608954	-0.242286	-0.234557	-0.40289	-0.36705	-0.354927	0.0405603	-0.280752	-0.233957	-0.223624	-0.34516	-0.311126	-1.11152	-1.06429	-0.292858	-0.270153	-0.491931	-0.445953	-0.721839	-0.675988	-0.661307	-0.615459
3BHET_20	3BHET	0.056	-0.166731	-0.0773804	-0.058907	-0.126175	-0.118433	-0.139414	0.125448	-0.083898	-0.0696627	-0.0363295	-0.968803	-0.921676	-0.685364	-0.681641	-0.863712	-0.816007	0.009409	0.055832	0.174188	0.226506	0.0644544	0.135134	0.0563654	0.134545	-0.312955	-0.264319	0.138563	0.182205	-0.127237	-0.0680794	-0.0784451	0.235479	0.0250288	0.0795739	0.0824669	-0.061668	-0.00774035	-0.863829	-0.815552	-0.00224027	0.0350384	-0.141558	-0.0942175	-0.384386	-0.337165	-0.340785	-0.293566
3d4dIPSS_1	3d4dIPSS	150.51	146.828	153.618	153.618	141.241	142.908	151.073	149.601	139.128	139.128	139.128	150.773	150.773	141.761	141.761	150.191	150.191	140.202	140.202	144.842	144.842	142.959	142.959	149.196	149.196	129.633	129.633	140.63	140.63	146.515	146.515	146.515	149.623	147.638	147.638	147.638	148.897	148.897	147.557	147.557	147.604	147.604	158.949	158.949	155.934	155.934	151.367	151.367
3d4dIPSS_2	3d4dIPSS	156.5	147.772	156.811	156.811	143.949	143.606	149.575	155.064	139.555	139.555	139.555	147.702	147.702	140.81	140.81	142.124	142.124	143.826	143.826	144.91	144.91	143.166	143.166	150.773	150.773	128.847	128.847	139.972	139.972	148.419	148.419	148.419	148.847	150.876	150.876	150.876	151.408	151.408	153.876	153.876	149.791	149.791	163.338	163.338	162.704	162.704	153.598	153.598
3d4dIPSS_3	3d4dIPSS	149.56	145.497	151.783	151.783	144.353	140.876	144.082	160.074	143.254	143.254	143.254	147.533	147.533	147.963	147.963	154.323	154.323	142.36	142.36	144.666	144.666	143.152	143.152	153.543	153.543	128.733	128.733	141.954	141.954	150.03	150.03	150.03	148.879	146.86	146.86	146.86	150.714	150.714	154.526	154.526	147.799	147.799	153.66	153.66	156.778	156.778	144.456	144.456
3d4dIPSS_4	3d4dIPSS	153.72	153.071	157.468	157.468	169.108	150.647	155.551	150.411	166.332	166.332	166.332	154.905	154.905	155.126	155.126	150.535	150.535	162.981	162.981	167.456	167.456	165.514	165.514	152.537	152.537	155.014	155.014	156.359	156.359	164.237	164.237	164.237	172.069	150.616	150.616	150.616	161.739	161.739	155.504	155.504	157.099	157.099	144.939	144.939	149.804	149.804	148.875	148.875
3d4dIPSS_5	3d4dIPSS	169.9	171.872	170.633	170.633	160.905	167.056	167.36	168.353	158.592	158.592	158.592	169.269	169.269	173.961	173.961	165.74	165.74	162.38	162.38	165.184	165.184	163.445	163.445	191.273	191.273	155.377	155.377	167.364	167.364	172.089	172.089	172.089	172.766	165.213	165.213	165.213	172.858	172.858	169.498	169.498	172.113	172.113	188.408	188.408	184.938	184.938	172.081	172.081
3d4dIPSS_6	3d4dIPSS	180.21	183.111	180.955	180.955	178.756	177.423	179.816	169.292	178.501	178.501	178.501	181.529	181.529	189.14	189.14	195.729	195.729	182.843	182.843	186.802	186.802	185.042	185.042	202.165	202.165	187.799	187.799	184.062	184.062	189.833	189.833	189.833	192.938	175.997	175.997	175.997	183.574	183.574	181.759	181.759	181.996	181.996	194.352	194.352	162.785	162.785	181.125	181.125
3d4dIPSS_7	3d4dIPSS	171.12	163.675	171.445	171.445	180.063	164.421	169.93	167.391	178.496	178.496	178.496	177.097	177.097	175.151	175.151	166.292	166.292	176.643	176.643	181.4	181.4	179.04	179.04	174.519	174.519	169.611	169.611	172.465	172.465	181.692	181.692	181.692	186.672	166.517	166.517	166.517	177.454	177.454	170.63	170.63	174.072	174.072	184.664	184.664	179.719	179.719	168.738	168.738
3d4dIPSS_8	3d4dIPSS	162.93	168.992	175.717	175.717	186.141	168.888	173.4	171.486	182.852	182.852	182.852	177.102	177.102	178.221	178.221	177.69	177.69	180.428	180.428	184.934	184.934	182.496	182.496	176.447	176.447	174.629	174.629	175.61	175.61	186.097	186.097	186.097	190.091	170.549	170.549	170.549	181.7	181.7	175.313	175.313	178.587	178.587	165.889	165.889	172.471	172.471	161.594	161.594
3d4dIPSS_9	3d4dIPSS	173.15	171.53	179.055	179.055	186.148	172.428	176.33	174.464	184.931	184.931	184.931	175.842	175.842	176.358	176.358	173.496	173.496	182.557	182.557	187.79	187.79	185.148	185.148	178.859	178.859	179.284	179.284	178.677	178.677	189.217	189.217	189.217	193.288	173.528	173.528	173.528	185.153	185.153	178.699	178.699	182.258	182.258	168.865	168.865	175.035	175.035	163.738	163.738
3d4dIPSS_10	3d4dIPSS	212.28	212.733	213.581	213.581	214.96	208.436	212.114	210.595	211.847	211.847	211.847	211.562	211.562	214.193	214.193	209.307	209.307	211.159	211.159	216.249	216.249	213.105	213.105	221.46	221.46	213.519	213.519	207.895	207.895	218.877	218.877	218.877	223.487	209.008	209.008	209.008	216.943	216.943	217.192	217.192	214.972	214.972	217.208	217.208	209.616	209.616	207.931	207.931
3d4dIPSS_11	3d4dIPSS	141.43	139.665	139.823	139.823	144.258	138.708	141.825	141.857	140.89	140.89	140.89	141.668	141.668	139.519	139.519	152.458	152.458	141.217	141.217	143.777	143.777	141.881	141.881	145.977	145.977	143.006	143.006	136.845	136.845	141.228	141.228	141.228	146.542	141.489	141.489	141.489	143.64	143.64	142.176	142.176	141.112	141.112	144.295	144.295	140.612	140.612	143.613	143.613
3d4dIPSS_12	3d4dIPSS	153.24	149.259	159.645	159.645	144.86	151.249	155.29	151.164	145.723	145.723	145.723	157.697	157.697	152.696	152.696	154.328	154.328	145.842	145.842	149.386	149.386	148.183	148.183	163.621	163.621	140.202	140.202	146.448	146.448	150.972	150.972	150.972	155.117	155.581	155.581	155.581	151.972	151.972	149.782	149.782	150.11	150.11	163.899	163.899	159.974	159.974	151.766	151.766
3d4dIPSS_13	3d4dIPSS	156.96	153.013	157.429	157.429	161.248	148.651	160.012	152.332	167.003	167.003	167.003	157.502	157.502	152.223	152.223	147.23	147.23	160.166	160.166	165.878	165.878	164.055	164.055	154.235	154.235	153.952	153.952	156.3	156.3	159.839	159.839	159.839	170.17	152.394	152.394	152.394	160.146	160.146	141.837	141.837	155.447	155.447	150.685	150.685	156.155	156.155	154.048	154.048
3d4dIPSS_14	3d4dIPSS	162.72	160.46	164.709	164.709	170.186	156.096	167.24	158.94	174.535	174.535	174.535	171.432	171.432	160.32	160.32	149.909	149.909	169.511	169.511	173.438	173.438	171.656	171.656	162.493	162.493	161.885	161.885	163.949	163.949	168.935	168.935	168.935	179.413	159.357	159.357	159.357	167.749	167.749	163.076	163.076	162.425	162.425	156.06	156.06	161.186	161.186	160.958	160.958
3d4dIPSS_15	3d4dIPSS	164.29	164.613	163.665	163.665	156.1	161.386	165.259	164.119	154.721	154.721	154.721	159.791	159.791	170.239	170.239	165.123	165.123	159.637	159.637	163.551	163.551	162.742	162.742	190.355	190.355	153.697	153.697	164.07	164.07	168.94	168.94	168.94	170.337	160.375	160.375	160.375	167.101	167.101	167.204	167.204	165.789	165.789	183.828	183.828	178.457	178.457	164.376	164.376
3d4dIPSS_16	3d4dIPSS	170.91	163.194	169.463	169.463	176.269	179.228	173.256	168.19	179.079	179.079	179.079	178.358	178.358	166.315	166.315	160.463	160.463	175.883	175.883	180.461	180.461	178.219	178.219	170.922	170.922	169.949	169.949	171.69	171.69	178.288	178.288	178.288	186.915	167.77	167.77	167.77	176.236	176.236	168.987	168.987	171.755	171.755	161.933	161.933	166.548	166.548	162.723	162.723
3d4dIPSS_17	3d4dIPSS	173.03	165.315	171.365	171.365	178.22	165.312	175.186	170.839	180.31	180.31	180.31	178.262	178.262	168.368	168.368	161.957	161.957	177.527	177.527	182.411	182.411	179.932	179.932	173.735	173.735	173.769	173.769	173.895	173.895	181.443	181.443	181.443	189.195	170.231	170.231	170.231	179.108	179.108	172.303	172.303	174.948	174.948	164.578	164.578	169.18	169.18	163.609	163.609
3d4dIPSS_18	3d4dIPSS	194.71	191.933	195.203	195.203	190.53	190.667	198.526	193.96	193.838	193.838	193.838	195.248	195.248	192.259	192.259	195.923	195.923	193.199	193.199	202.048	202.048	199.158	199.158	205.124	205.124	201.888	201.888	198.849	198.849	201.294	201.294	201.294	212.511	194.273	194.273	194.273	198.203	198.203	168.959	168.959	195.305	195.305	189.163	189.163	195.322	195.322	192.911	192.911
3d4dIPSS_19	3d4dIPSS	175.75	169.134	174.703	174.703	181.14	170.179	177.41	174.719	182.397	182.397	182.397	176.985	176.985	170.033	170.033	163.941	163.941	179.738	179.738	185.454	185.454	182.619	182.619	178.449	178.449	181.182	181.182	177.333	177.333	186.424	186.424	186.424	192.874	173.888	173.888	173.888	183.665	183.665	178.132	178.132	180.053	180.053	169.514	169.514	172.282	172.282	165.533	165.533
3d4dIPSS_20	3d4dIPSS	207.84	203.281	206.348	206.348	207.066	200.588	206.169	206.207	206.16	206.16	206.16	206.744	206.744	204.773	204.773	196.414	196.414	204.838	204.838	210.023	210.023	206.812	206.812	214.525	214.525	208.269	208.269	202.394	202.394	212.151	212.151	212.151	218.826	204.769	204.769	204.769	210.511	210.511	209.982	209.982	207.601	207.601	209.707	209.707	202.577	202.577	200.914	200.914
3d4dIPSS_21	3d4dIPSS	30.54	37.2211	28.7122	28.7122	6.43939	35.834	36.0396	29.1482	6.78877	6.78877	6.78877	30.9897	30.9897	37.7467	37.7467	18.6735	18.6735	10.4914	10.4914	10.8393	10.8393	10.7441	10.7441	27.3068	27.3068	1.38091	1.38091	13.417	13.417	14.6945	14.6945	14.6945	12.3306	42.3492	42.3492	42.3492	17.2087	17.2087	26.4199	26.4199	35.1649	35.1649	37.4514	37.4514	33.7678	33.7678	25.5673	25.5673
3d4dIPSS_22	3d4dIPSS	15.62	9.3547	14.288	14.288	-5.52668	7.9798	8.18684	17.4142	-8.54372	-8.54372	-8.54372	10.7747	10.7747	8.2386	8.2386	3.27885	3.27885	-0.124603	-0.124603	-4.59639	-4.59639	-4.31953	-4.31953	15.6004	15.6004	-12.3439	-12.3439	-0.601555	-0.601555	1.94013	1.94013	1.94013	-4.95062	13.5131	13.5131	13.5131	4.98361	4.98361	17.8994	17.8994	7.53107	7.53107	30.7244	30.7244	23.859	23.859	13.9785	13.9785
3d4dIPSS_23	3d4dIPSS	1.92	-1.10721	0.956067	0.956067	-14.7029	-2.99408	-5.40753	6.99763	-14.0791	-14.0791	-14.0791	1.83512	1.83512	4.30404	4.30404	10.9819	10.9819	-11.4802	-11.4802	-14.7829	-14.7829	-14.1442	-14.1442	8.82367	8.82367	-19.194	-19.194	-7.38378	-7.38378	-5.9607	-5.9607	-5.9607	-15.7233	2.03693	2.03693	2.03693	-4.5018	-4.5018	4.94024	4.94024	-2.7126	-2.7126	14.3513	14.3513	11.7297	11.7297	0.545138	0.545138
3d4dIPSS_24	3d4dIPSS	51.6259	56.0165	49.2122	49.2122	46.5469	51.5451	52.5184	52.5422	40.1327	40.1327	40.1327	56.9798	56.9798	62.5694	62.5694	49.6952	49.6952	46.595	46.595	48.3073	48.3073	47.2238	47.2238	79.7859	79.7859	46.944	46.944	57.0432	57.0432	60.0861	60.0861	60.0861	53.5832	49.5854	49.5854	49.5854	57.1966	57.1966	57.7792	57.7792	56.022	56.022	74.6239	74.6239	70.0105	70.0105	54.1859	54.1859
3d4dIPSS_26	3d4dIPSS	18.4863	22.8148	20.2708	20.2708	6.76889	23.9471	28.424	21.1966	13.3373	13.3373	13.3373	19.9554	19.9554	27.384	27.384	44.3214	44.3214	14.0932	14.0932	21.0961	21.0961	21.0942	21.0942	39.0962	39.0962	39.3437	39.3437	27.5466	27.5466	21.9353	21.9353	21.9353	25.7342	22.1442	22.1442	22.1442	16.7794	16.7794	7.04942	7.04942	17.8643	17.8643	14.7483	14.7483	35.0388	35.0388	20.0952	20.0952
3d4dIPSS_27	3d4dIPSS	34.6386	34.6205	35.3116	35.3116	12.5932	36.7124	39.5181	35.8672	17.8311	17.8311	17.8311	31.0003	31.0003	28.8451	28.8451	17.6547	17.6547	28.612	28.612	34.8679	34.8679	34.2475	34.2475	54.8692	54.8692	53.3474	53.3474	43.2914	43.2914	33.6974	33.6974	33.6974	44.2621	37.5045	37.5045	37.5045	28.4901	28.4901	21.4744	21.4744	30.02	30.02	37.4705	37.4705	30.0623	30.0623	40.763	40.763
3d4dIPSS_28	3d4dIPSS	119.562	119.756	126.243	126.243	123.831	121.537	119.398	126.375	117.596	117.596	117.596	128.49	128.49	126.446	126.446	109.279	109.279	125.218	125.218	133.135	133.135	130.796	130.796	150.956	150.956	152.017	152.017	138.81	138.81	136.253	136.253	136.253	145.221	127.516	127.516	127.516	124.398	124.398	114.267	114.267	122.28	122.28	118.424	118.424	113.015	113.015	111.751	111.751
3d4dIPSS_29	3d4dIPSS	75.7592	72.2761	75.6654	75.6654	58.7141	72.0523	65.983	76.5777	61.0724	61.0724	61.0724	76.0429	76.0429	68.5882	68.5882	61.8586	61.8586	67.9351	67.9351	71.1427	71.1427	70.8056	70.8056	90.9156	90.9156	90.0391	90.0391	80.1875	80.1875	69.0009	69.0009	69.0009	79.2967	78.4468	78.4468	78.4468	64.4509	64.4509	54.7773	54.7773	65.6994	65.6994	69.3705	69.3705	60.2206	60.2206	72.7657	72.7657
3d4dIPSS_30	3d4dIPSS	89.1041	91.0239	88.6525	88.6525	96.1366	88.3792	92.0468	88.9151	86.063	86.063	86.063	90.7555	90.7555	98.1352	98.1352	86.0663	86.0663	88.475	88.475	92.9992	92.9992	90.5035	90.5035	105.007	105.007	98.2664	98.2664	90.1871	90.1871	99.1356	99.1356	99.1356	98.6745	87.5432	87.5432	87.5432	94.1405	94.1405	100.636	100.636	91.8754	91.8754	99.5892	99.5892	88.8677	88.8677	86.3981	86.3981
3d4dIPSS_31	3d4dIPSS	32.1	30.1114	30.9626	30.9626	17.3135	27.7191	32.648	30.7009	14.1009	14.1009	14.1009	37.1863	37.1863	29.719	29.719	28.6193	28.6193	18.6345	18.6345	18.5747	18.5747	17.7544	17.7544	38.1023	38.1023	16.2254	16.2254	20.2572	20.2572	23.67	23.67	23.67	22.3791	28.0977	28.0977	28.0977	24.0838	24.0838	29.2362	29.2362	26.7897	26.7897	41.0772	41.0772	37.0258	37.0258	29.6951	29.6951
3d4dIPSS_32	3d4dIPSS	14.4	10.4861	11.7307	11.7307	3.0248	11.4302	11.2668	15.4819	-3.17418	-3.17418	-3.17418	16.7804	16.7804	18.6453	18.6453	10.496	10.496	3.47252	3.47252	0.343547	0.343547	0.313364	0.313364	22.7667	22.7667	0.0336304	0.0336304	3.91598	3.91598	8.07263	8.07263	8.07263	2.98786	11.8538	11.8538	11.8538	8.42901	8.42901	25.7214	25.7214	10.9419	10.9419	23.7037	23.7037	19.0424	19.0424	6.86912	6.86912
3d4dIPSS_35	3d4dIPSS	72.72	24.7834	22.2011	22.2011	10.7493	22.8991	22.5782	21.068	12.6091	12.6091	12.6091	17.8873	17.8873	22.5336	22.5336	32.7779	32.7779	14.6391	14.6391	18.2356	18.2356	18.0344	18.0344	28.278	28.278	24.5547	24.5547	23.4102	23.4102	17.4427	17.4427	17.4427	21.5919	22.1255	22.1255	22.1255	16.8688	16.8688	-6.45542	-6.45542	17.83	17.83	22.6521	22.6521	23.8751	23.8751	28.5188	28.5188
A19Rel6_1	A19Rel6	1.866	1.99812	1.79786	1.76537	2.14997	1.90494	2.13762	1.86891	1.4482	1.43867	1.43342	3.18803	3.18788	2.02871	2.02711	2.30819	2.24821	2.0238	1.93984	1.53403	1.45193	2.20693	1.74541	2.20265	1.99789	0.990102	0.877185	2.44957	1.59638	2.14123	1.90779	1.92472	-0.137747	1.80609	1.75846	1.80605	1.92278	1.78015	2.07767	2.00595	1.64518	1.59139	1.90655	1.92601	1.78659	1.79844	2.3541	2.36563
A19Rel6_2	A19Rel6	0.81	0.756376	0.832498	0.853464	0.689132	0.781159	0.68615	0.810918	0.996931	1.00938	1.01507	-0.0694055	-0.0692739	0.906156	0.90844	0.516062	0.646675	0.803609	0.898238	0.961665	1.05197	0.416738	0.819834	0.410442	0.605587	1.13812	1.41752	0.0121079	0.708058	0.61517	0.852967	0.830899	2.16672	0.784716	0.837018	0.784762	0.75362	0.907665	0.752792	0.832482	0.955696	1.0197	0.750696	0.743722	0.850497	0.839185	0.783194	0.772015
A19Rel6_3	A19Rel6	2.1	2.04202	2.12856	2.15649	1.97984	2.06352	1.91121	2.11317	2.36828	2.3958	2.40671	0.783322	0.783519	2.33341	2.33877	1.65847	1.86424	2.07204	2.26222	2.31835	2.49762	1.35861	2.07727	1.3467	1.70698	2.47686	2.92	0.598307	1.81184	1.76645	2.21683	2.17844	4.33632	2.01437	2.1179	2.01446	1.99104	2.29216	2.09065	2.25048	2.3309	2.46366	2.04545	2.03858	2.20024	2.18158	2.14706	2.12845
A19Rel6_4	A19Rel6	4.081	4.03736	4.11799	4.15433	4.04164	4.08199	3.84973	4.14651	4.39046	4.4523	4.47086	2.62811	2.6281	4.12208	4.13595	3.56991	3.91998	3.9434	4.292	4.3607	4.68365	2.91084	4.01499	2.89405	3.47779	4.27609	5.0574	1.77897	3.57465	3.55967	4.30952	4.26602	7.20308	3.91586	4.10082	3.91604	3.87619	4.40167	4.0457	4.34462	4.37176	4.62908	4.08427	4.08838	4.12884	4.10706	4.20463	4.18267
A19Rel6_5	A19Rel6	5.137	5.08484	5.16852	5.20869	5.11536	5.1691	4.93101	5.22841	5.4226	5.51615	5.53917	3.74227	3.74177	4.99097	5.01537	4.32695	4.73199	4.91944	5.36475	5.44686	5.85615	3.80557	5.07096	3.78704	4.48145	5.11407	6.06118	2.58326	4.59371	4.47534	5.37632	5.34057	8.5555	4.93335	5.1657	4.93351	4.83885	5.48873	4.73856	5.13115	5.40859	5.74959	5.19259	5.22776	5.09841	5.08248	5.24675	5.23023
A19Rel6_6	A19Rel6	5.976	5.93099	5.99931	6.04188	5.95433	6.02403	5.81052	6.07679	6.2182	6.34913	6.37571	4.56725	4.56583	5.76549	5.80857	4.79232	5.215	5.71314	6.23069	6.30137	6.77544	4.58553	5.93998	4.56935	5.33439	5.75158	6.79896	3.3574	5.47735	5.16136	6.15592	6.12668	9.50324	5.75412	6.02018	5.75406	5.57056	6.30474	5.30075	5.76908	6.19619	6.6056	6.04247	6.12575	5.96751	5.97833	6.05968	6.06936
A19Rel6_7	A19Rel6	3.078	3.0531	2.88427	2.84139	3.15792	3.10542	3.3314	2.98705	2.82974	2.79567	2.78845	4.75187	4.75288	2.6619	2.6528	2.9057	2.82155	3.09714	2.93411	2.71919	2.56609	3.58023	3.05838	3.58826	3.29748	2.23014	2.05436	4.16764	3.28904	3.32969	2.97854	2.95152	0.800952	2.96775	2.88307	2.96862	3.04606	2.79677	3.14271	2.95278	2.78123	2.6526	3.33998	3.34766	3.06467	3.06843	2.92249	2.92623
A19Rel6_8	A19Rel6	0.856	0.861006	0.89633	0.918429	0.886188	0.827724	0.657166	0.897828	0.740706	0.77437	0.781281	0.333672	0.33267	0.999268	1.00952	0.806642	0.878679	0.688995	0.829921	0.796531	0.926293	0.226096	0.608733	0.213107	0.429635	0.772735	0.927139	-0.226492	0.399936	0.545179	0.825315	0.856115	1.84907	0.805809	0.877756	0.804856	0.735943	0.942836	0.937047	1.10185	0.943921	1.05784	0.754709	0.749605	0.817131	0.812898	0.977863	0.973707
A19Rel6_9	A19Rel6	1.941	1.91392	1.98012	2.01346	1.96392	1.91589	1.63704	2.0061	1.68088	1.74543	1.75875	1.3943	1.39254	1.82389	1.84485	1.73404	1.92334	1.58237	1.83223	1.79642	2.02439	0.924964	1.55255	0.895662	1.25694	1.60562	2.02002	0.302285	1.30122	1.38666	1.86213	1.92414	3.31626	1.83352	1.95972	1.83168	1.68822	2.04588	1.86771	2.15976	2.02531	2.23093	1.81964	1.81509	1.74678	1.73904	2.05622	2.04857
A19Rel6_10	A19Rel6	3.222	3.16673	3.26657	3.32598	3.20637	3.2234	2.90126	3.32005	2.80426	2.91584	2.93936	2.66936	2.66696	2.92235	2.96325	2.3543	2.6287	2.71153	3.08481	3.01644	3.35404	1.97031	2.80057	1.93394	2.43403	2.56274	3.20331	1.31747	2.58919	2.3954	3.06027	3.16392	4.76469	3.11051	3.29592	3.1074	2.8003	3.31539	2.6184	3.05839	3.25203	3.56798	3.12616	3.14527	2.95336	2.94699	3.2173	3.21073
A19Rel6_11	A19Rel6	3.811	3.75914	3.85924	3.93777	3.78239	3.8202	3.49201	3.9232	3.34149	3.47874	3.5078	3.23315	3.23058	3.44452	3.50019	2.78621	3.07422	3.25384	3.67186	3.57053	3.94825	2.50531	3.39476	2.47469	3.02101	3.0499	3.75972	1.8629	3.20836	2.87293	3.59539	3.7113	5.3495	3.72049	3.92655	3.71703	3.31904	3.88603	3.12747	3.62327	3.80794	4.16714	3.69986	3.75254	3.56505	3.57403	3.78131	3.7896
A19Rel6_12	A19Rel6	4.299	4.25386	4.35081	4.43629	4.25681	4.31909	3.9826	4.42741	3.80779	3.96169	3.99605	3.70442	3.70372	3.88314	3.95198	3.22704	3.52194	3.70629	4.14765	4.02204	4.42208	2.95195	3.87661	2.92777	3.50351	3.50626	4.24793	2.31348	3.69871	3.30646	4.05936	4.17698	5.81995	4.21492	4.43321	4.21374	3.77981	4.37378	3.61809	4.14285	4.29034	4.67194	4.18901	4.26407	4.05561	4.08531	4.26219	4.29114
A19Rel6_13	A19Rel6	1.486	1.49633	1.44696	1.42527	1.51003	1.51404	1.52449	1.49409	1.18735	1.18575	1.18522	2.44126	2.44127	1.37598	1.37579	1.14283	1.1702	1.52511	1.50607	1.4438	1.42477	2.1703	2.0115	2.01915	1.96382	0.726591	0.796543	2.51853	2.19051	1.79321	1.73155	1.73815	-0.337488	1.48707	1.47573	1.48708	1.45851	1.42463	1.46927	1.45614	1.07223	1.06144	1.39007	1.39941	1.36282	1.3654	1.5755	1.57797
A19Rel6_14	A19Rel6	0.605	0.622711	0.626082	0.643204	0.697101	0.57912	0.564106	0.593199	0.785033	0.787605	0.788322	0.148677	0.148659	0.836538	0.836918	0.521911	0.513268	0.561841	0.587444	0.609031	0.633848	0.0609208	0.219361	0.0816114	0.14377	0.853435	0.827543	-0.305167	-0.00501147	0.450423	0.524807	0.517997	1.76157	0.547186	0.562004	0.547183	0.62151	0.665164	0.805752	0.824084	0.871348	0.886784	0.708644	0.701501	0.755575	0.751833	0.647258	0.643638
A19Rel6_15	A19Rel6	1.529	1.54398	1.55147	1.57637	1.70833	1.49156	1.43026	1.50518	1.80826	1.81442	1.81596	0.951985	0.95194	1.77938	1.78037	1.27664	1.2968	1.38745	1.44295	1.52366	1.57666	0.595693	0.892619	0.590602	0.713171	1.79072	1.81793	-0.00405716	0.543632	1.27209	1.42293	1.41222	3.3653	1.39771	1.42927	1.3977	1.53575	1.62769	1.88959	1.93023	1.94172	1.97642	1.71768	1.70466	1.7446	1.73687	1.59026	1.58272
A19Rel6_16	A19Rel6	2.885	2.86675	2.9078	2.9409	3.11919	2.86837	2.77028	2.86525	3.24646	3.26244	3.26584	2.35704	2.3569	2.80361	2.8066	2.27714	2.46222	2.58329	2.69819	2.88907	2.9965	1.57663	2.06974	1.52011	1.73919	3.02543	3.39074	0.830665	1.70128	2.48026	2.75857	2.75369	5.31122	2.67727	2.74056	2.67725	2.83657	3.01674	2.9747	3.06434	3.40089	3.47798	3.18824	3.16039	3.02634	3.01224	2.9424	2.92858
A19Rel6_17	A19Rel6	3.6	3.55916	3.60997	3.64963	3.82415	3.59141	3.4979	3.57701	3.96552	3.99268	3.99812	3.06561	3.06533	3.41573	3.42174	2.50644	2.7426	3.23464	3.39401	3.61477	3.76216	2.18577	2.77493	2.11471	2.39166	3.61276	4.10535	1.44858	2.45501	3.07393	3.43074	3.43873	6.17566	3.36709	3.45294	3.36706	3.47771	3.71801	3.30276	3.43513	4.10627	4.21877	3.94852	3.9241	3.7365	3.71587	3.60641	3.58614
A19Rel6_18	A19Rel6	4.192	4.1517	4.18703	4.23221	4.41247	4.18127	4.1035	4.16485	4.54063	4.58446	4.59303	3.63359	3.63284	3.98014	3.99304	2.89573	3.14803	3.79191	3.99108	4.19967	4.38273	2.73874	3.38359	2.67098	2.98966	4.11147	4.68326	2.0298	3.10596	3.5437	3.95623	3.97645	6.80004	3.95012	4.055	3.95001	3.99235	4.28083	3.7595	3.9362	4.66126	4.80945	4.53331	4.54328	4.38149	4.37217	4.20776	4.19824
A19Rel6_19	A19Rel6	1.132	1.20267	1.10194	1.08268	1.19239	1.32633	1.23907	1.20219	1.10968	1.09236	1.08375	2.13263	2.13276	0.916604	0.913283	0.884156	0.884912	1.18889	1.05987	1.10745	0.982913	1.83865	1.22942	1.90697	1.6221	0.95799	0.978983	2.45433	1.35086	1.59425	1.26088	1.29409	-0.452412	1.26432	1.1928	1.26433	1.4381	1.22572	1.34531	1.23304	1.1801	1.09286	1.22351	1.24654	1.03095	1.04025	0.998684	1.00773
A19Rel6_20	A19Rel6	0.446	0.425955	0.4358	0.442714	0.478071	0.356839	0.34161	0.42599	0.42569	0.446789	0.45445	0.133429	0.133205	0.500178	0.504635	0.498979	0.589193	0.259207	0.39475	0.356111	0.483796	-0.175462	0.322199	-0.204825	0.0469764	0.281587	0.482804	-0.631653	0.202928	0.0867256	0.403126	0.361553	1.35076	0.305702	0.378992	0.305663	0.206515	0.419947	0.486834	0.600249	0.398345	0.494779	0.423317	0.416969	0.576745	0.565785	0.568416	0.557709
A19Rel6_21	A19Rel6	1.123	1.08277	1.09363	1.10454	1.17691	1.00873	0.95308	1.10968	1.07351	1.11839	1.13207	0.844335	0.843849	0.995475	1.00555	1.24339	1.48338	0.73351	0.995875	0.95176	1.19589	0.0708218	0.919311	0.0224956	0.470473	0.705504	1.24338	-0.636966	0.736072	0.502002	1.07905	1.01023	2.52666	0.877077	1.01684	0.87696	0.704567	1.10593	1.17527	1.39432	1.02643	1.21869	1.09749	1.09919	1.23632	1.21725	1.33826	1.31935
A19Rel6_22	A19Rel6	2.092	2.00333	2.03539	2.05113	2.11843	1.98546	1.91624	2.10028	1.98578	2.07921	2.09994	1.97181	1.97079	1.75181	1.77588	1.90356	2.28677	1.46248	1.91026	1.85053	2.26074	0.647761	1.85296	0.575818	1.25407	1.24831	2.12508	-0.215155	1.65264	1.13705	2.03086	1.95403	3.88737	1.73818	1.97071	1.7378	1.43339	2.08526	1.63455	2.01755	1.89427	2.23984	2.11299	2.13127	2.05638	2.0395	2.24797	2.23077
A19Rel6_23	A19Rel6	2.569	2.4662	2.4976	2.51507	2.57342	2.46792	2.41181	2.5807	2.42562	2.55776	2.58175	2.43851	2.43703	2.19437	2.23363	1.93734	2.35439	1.86028	2.40211	2.31085	2.80464	1.02279	2.35707	0.946491	1.72119	1.48646	2.49654	0.145174	2.17604	1.43329	2.45809	2.38818	4.4499	2.17646	2.45362	2.17575	1.77443	2.54061	1.73365	2.20956	2.29237	2.72403	2.60274	2.6597	2.52725	2.5188	2.62016	2.61108
A19Rel6_24	A19Rel6	2.926	2.83006	2.84444	2.8635	2.92306	2.82523	2.78284	2.93766	2.7498	2.91971	2.94669	2.75255	2.75095	2.51315	2.57465	2.14496	2.57394	2.17397	2.77677	2.64907	3.19797	1.34105	2.74671	1.26387	2.09687	1.71701	2.80799	0.471511	2.58709	1.66328	2.76266	2.69756	4.81586	2.51348	2.81867	2.51253	2.03619	2.87119	1.97462	2.51547	2.5872	3.07842	2.92213	3.02798	2.91038	2.93426	2.95448	2.97714
A19Rel6_25	A19Rel6	0.8	0.755234	0.741546	0.71418	0.865723	0.82437	0.700037	0.859073	0.49781	0.489716	0.488188	1.56288	1.56291	0.727973	0.726507	0.947634	0.876713	0.816689	0.746315	0.644005	0.575514	1.3621	0.960228	1.49158	1.32344	0.499525	0.385983	1.91597	1.16201	1.17202	0.9736	0.994397	-0.908493	0.866897	0.826677	0.866906	0.98352	0.864047	0.764671	0.712382	0.671301	0.627101	0.546615	0.575055	0.594955	0.600692	0.54961	0.55511
A19Rel6_26	A19Rel6	0.317	0.340959	0.33279	0.345554	0.361717	0.302295	0.350966	0.291004	0.482781	0.49356	0.495483	0.138989	0.138959	0.299408	0.301526	0.218652	0.23463	0.157445	0.238198	0.325763	0.401938	-0.185926	0.160737	-0.24737	-0.0892121	0.255011	0.277441	-0.593175	0.0234774	0.0392182	0.238019	0.230645	1.28942	0.214834	0.25944	0.21482	0.15676	0.285942	0.43452	0.498325	0.359161	0.413303	0.4825	0.461464	0.508612	0.498455	0.486429	0.476667
A19Rel6_27	A19Rel6	0.744	0.762927	0.759006	0.782558	0.819862	0.735027	0.795795	0.716899	0.997633	1.02158	1.02582	0.651206	0.651141	0.513937	0.518889	0.606777	0.752973	0.408467	0.569295	0.737745	0.887677	-0.098581	0.517305	-0.194417	0.0971115	0.514027	0.82582	-0.71719	0.343393	0.262103	0.634929	0.639551	2.2394	0.567923	0.655285	0.567888	0.453412	0.702925	0.817738	0.950271	0.780525	0.892321	0.993653	0.972395	0.967698	0.946235	1.02042	0.999506
A19Rel6_28	A19Rel6	1.283	1.26909	1.27898	1.3102	1.33621	1.28918	1.39437	1.25887	1.58427	1.63777	1.6477	1.30207	1.30167	0.937668	0.950362	0.729665	1.05317	0.750536	1.03943	1.26896	1.53449	0.155225	1.07112	0.0273871	0.494439	0.727345	1.43812	-0.568103	0.928062	0.527051	1.13703	1.19477	3.16338	1.02425	1.17724	1.02417	0.799045	1.22657	0.76755	1.02713	1.24739	1.45975	1.63113	1.62032	1.46314	1.43722	1.53705	1.51126
A19Rel6_29	A19Rel6	1.507	1.48472	1.48929	1.52764	1.54967	1.51132	1.63329	1.48061	1.79889	1.87836	1.89463	1.50522	1.50418	1.14747	1.16949	0.62742	0.992839	0.915503	1.27674	1.49442	1.82449	0.320089	1.34433	0.184092	0.729776	0.780519	1.63161	-0.39812	1.23513	0.60128	1.31814	1.41249	3.46069	1.22696	1.415	1.22682	0.910852	1.42873	0.716626	1.06175	1.40257	1.67828	1.85951	1.87671	1.71809	1.69646	1.70446	1.68276
A19Rel6_30	A19Rel6	1.646	1.62433	1.6181	1.66497	1.68622	1.64217	1.7832	1.61812	1.91395	2.02103	2.04491	1.61317	1.61114	1.26934	1.30647	0.687123	1.06506	1.01786	1.42688	1.61958	1.99277	0.43497	1.51216	0.296282	0.88684	0.84453	1.77857	-0.271789	1.42282	0.640996	1.41612	1.53266	3.60286	1.36068	1.57069	1.36026	0.974389	1.54632	0.782412	1.19005	1.48664	1.80846	1.95958	2.02283	1.87544	1.88009	1.83686	1.84083
A19Rel6_31	A19Rel6	0.457	0.488853	0.480886	0.471247	0.455294	0.52547	0.578175	0.467705	0.505942	0.471831	0.461503	0.980167	0.980438	0.286164	0.277397	0.459843	0.35485	0.586238	0.428044	0.450673	0.305393	0.913487	0.485341	0.93631	0.698022	0.534723	0.286032	1.3276	0.639813	0.750257	0.439311	0.453997	-0.414486	0.560174	0.478331	0.55996	0.640823	0.411664	0.554198	0.405657	0.512309	0.388075	0.613998	0.602457	0.467948	0.472765	0.373952	0.3789
A19Rel6_32	A19Rel6	0.145	0.132824	0.123744	0.1287	0.181667	0.13351	0.0775853	0.156897	0.0702183	0.103889	0.110724	0.0455547	0.0451986	0.0578756	0.0681125	0.190562	0.289195	0.0104317	0.135586	0.118803	0.231898	-0.171925	0.104095	-0.176591	-0.0109579	-0.060713	0.186691	-0.406738	-0.000184675	-0.0730853	0.1495	0.137137	0.589655	0.0687192	0.131838	0.068792	0.00135178	0.172947	0.0746438	0.190367	0.0878774	0.191213	0.089129	0.108877	0.0698136	0.0714795	0.1912	0.192547
A19Rel6_33	A19Rel6	0.347	0.31594	0.308553	0.316575	0.402111	0.341329	0.264056	0.368143	0.20005	0.263895	0.274881	0.284596	0.284009	0.108836	0.12992	0.356346	0.501199	0.113521	0.328964	0.305142	0.499004	-0.149231	0.282776	-0.156578	0.114369	-0.0597883	0.326016	-0.490797	0.124703	-0.0299401	0.336482	0.315881	1.00747	0.220289	0.32775	0.220303	0.0920029	0.380823	0.0842634	0.28385	0.233608	0.415036	0.272118	0.317984	0.172007	0.180968	0.393767	0.402066
A19Rel6_34	A19Rel6	0.594	0.541746	0.538288	0.550182	0.654185	0.596028	0.540612	0.620952	0.347069	0.454977	0.469056	0.560933	0.559977	0.261308	0.30252	0.230458	0.402414	0.275187	0.587921	0.548312	0.828996	-0.0281954	0.531264	-0.0356774	0.334038	-0.0837716	0.425314	-0.426309	0.34589	0.0233033	0.523187	0.495896	1.39575	0.42542	0.578965	0.425262	0.194972	0.600991	-0.0895852	0.202557	0.39135	0.662708	0.512438	0.606858	0.356578	0.388461	0.563451	0.594099
A19Rel6_35	A19Rel6	0.691	0.639185	0.629955	0.643537	0.757848	0.692731	0.654241	0.716696	0.399347	0.53096	0.544917	0.642859	0.641188	0.327825	0.383643	0.192746	0.370464	0.350418	0.700101	0.646289	0.960379	0.0473756	0.645226	0.039475	0.442638	-0.0927167	0.459019	-0.353054	0.462497	0.0335965	0.577047	0.548538	1.5152	0.511305	0.681732	0.510999	0.225523	0.672709	-0.115811	0.212169	0.441319	0.749047	0.584552	0.705705	0.469198	0.521218	0.637183	0.687715
A19Rel6_36	A19Rel6	0.747	0.702942	0.685712	0.699931	0.823127	0.750238	0.715706	0.773625	0.434889	0.583146	0.596169	0.697398	0.694374	0.378268	0.447487	0.224935	0.40814	0.396391	0.766175	0.701707	1.03428	0.100396	0.716486	0.0900064	0.510737	-0.0640643	0.509502	-0.294939	0.538538	0.0495263	0.614357	0.586529	1.57431	0.562686	0.741804	0.561794	0.2498	0.718104	-0.0828124	0.265204	0.473595	0.801958	0.616759	0.753828	0.534419	0.60183	0.690042	0.755935
A19Rel6_37	A19Rel6	0.436	0.481898	0.454755	0.445108	0.427386	0.530727	0.615737	0.470247	0.533898	0.510667	0.503403	0.875686	0.876114	0.454526	0.448852	0.522731	0.422526	0.649663	0.533115	0.524394	0.416661	1.01278	0.675743	1.05583	0.871547	0.591023	0.357038	1.37738	0.824117	0.750565	0.512687	0.530615	-0.361304	0.568751	0.507907	0.568712	0.631007	0.45879	0.482448	0.37543	0.454485	0.365049	0.5786	0.565771	0.470545	0.473375	0.423407	0.42655
A19Rel6_38	A19Rel6	0.134	0.0994567	0.113153	0.11681	0.139691	0.110251	0.0503074	0.128532	0.0494603	0.0733582	0.0779383	0.0803533	0.0797739	-0.0893009	-0.0824564	0.0652452	0.179017	-0.0462379	0.0503623	0.0669646	0.154652	-0.217402	0.0150824	-0.247125	-0.113544	-0.0913307	0.174787	-0.385671	-0.0291178	-0.0894417	0.0888352	0.0731666	0.507875	0.0437271	0.0928419	0.0436824	-0.011773	0.123175	0.000298695	0.0867578	0.096888	0.175101	0.0884316	0.10025	0.0168958	0.0203982	0.150682	0.153938
A19Rel6_39	A19Rel6	0.311	0.244232	0.275356	0.281278	0.303939	0.285616	0.210724	0.306483	0.160806	0.207034	0.214162	0.272624	0.27157	-0.0519181	-0.0375707	0.0268326	0.190296	0.0226646	0.192345	0.213662	0.366912	-0.216353	0.155933	-0.265223	-0.0421076	-0.103758	0.297963	-0.440694	0.109879	-0.0702789	0.230152	0.203931	0.848276	0.170013	0.255389	0.169845	0.0557653	0.287722	-0.134309	0.0171572	0.227942	0.368029	0.259643	0.287644	0.0974176	0.10579	0.29362	0.3016
A19Rel6_40	A19Rel6	0.519	0.428075	0.468444	0.477968	0.495776	0.492411	0.43755	0.51286	0.291516	0.372382	0.381248	0.457026	0.45561	0.0732767	0.102315	-0.209145	-0.0175245	0.150855	0.404652	0.406462	0.634673	-0.116788	0.373588	-0.175863	0.135345	-0.125031	0.397781	-0.352905	0.344547	-0.0487825	0.371868	0.337604	1.14344	0.341304	0.466841	0.340816	0.126875	0.462302	-0.344139	-0.115758	0.35609	0.572266	0.458725	0.529939	0.281289	0.305608	0.418487	0.441906
A19Rel6_41	A19Rel6	0.6	0.508908	0.543293	0.555301	0.576533	0.56951	0.527328	0.590149	0.340537	0.441494	0.450151	0.513491	0.511767	0.13311	0.17364	-0.217186	-0.0192252	0.209043	0.496298	0.479587	0.737877	-0.0563821	0.46918	-0.116201	0.225622	-0.123401	0.440113	-0.286864	0.449306	-0.0482495	0.412564	0.377332	1.22882	0.413076	0.553895	0.412343	0.147156	0.520239	-0.352138	-0.0916469	0.394395	0.643265	0.51114	0.607263	0.3818	0.424944	0.487604	0.52959
A19Rel6_42	A19Rel6	0.649	0.558152	0.587474	0.600399	0.623764	0.6145	0.574673	0.636939	0.369879	0.485667	0.493942	0.54632	0.544088	0.162289	0.214269	-0.18549	0.017897	0.240254	0.545765	0.515808	0.790868	-0.0212339	0.520245	-0.0820545	0.275856	-0.10041	0.484029	-0.247923	0.501473	-0.0413351	0.438769	0.405243	1.26824	0.453877	0.602753	0.452899	0.163746	0.556017	-0.326289	-0.0469226	0.418279	0.685878	0.536009	0.647229	0.431276	0.489098	0.534481	0.591122
A19Rel6_43	A19Rel6	1.144	1.05722	0.97158	0.929812	0.678396	1.25212	0.823387	1.281	0.213058	0.195961	0.189035	1.82212	1.82188	0.408987	0.406058	0.395225	0.324475	0.435181	0.281107	0.486294	0.330861	1.64757	0.740441	1.8488	1.42493	0.253473	0.136182	2.62665	0.938399	1.36486	0.913037	0.940281	-2.26948	1.28407	1.19613	1.28393	1.36281	1.08964	1.26093	1.10731	1.01908	0.919353	0.732162	0.751954	0.875095	0.881562	0.709752	0.716109
A19Rel6_44	A19Rel6	0.522	0.596793	0.581694	0.602276	0.870189	0.452903	0.637637	0.450854	0.978645	1.00108	1.0087	0.392061	0.392377	0.973151	0.977224	0.659643	0.953431	0.58628	0.772364	0.616375	0.798518	-0.250092	0.593429	-0.325155	0.101752	0.60382	1.18685	-1.0462	0.40479	0.174083	0.671024	0.640971	2.3947	0.303637	0.407529	0.303793	0.237216	0.554896	0.787041	0.972406	0.52179	0.647337	0.823962	0.792584	0.974337	0.967146	0.897639	0.890683
A19Rel6_45	A19Rel6	1.371	1.48199	1.44019	1.47422	1.90854	1.29311	1.4804	1.28071	2.02406	2.07435	2.08991	1.44818	1.44894	1.80189	1.81134	1.6042	2.23155	1.21092	1.59721	1.36002	1.73174	-0.104897	1.41103	-0.205062	0.594857	1.19308	2.45138	-1.38751	1.12843	0.663107	1.63016	1.577	4.21336	0.95898	1.17126	0.959312	0.813313	1.45323	1.89036	2.27631	1.31637	1.58514	1.83831	1.77071	2.07007	2.0523	2.02415	2.00705
A19Rel6_46	A19Rel6	2.715	2.8103	2.76714	2.81981	3.30072	2.69196	2.79914	2.64046	3.42679	3.54457	3.575	3.2393	3.24111	2.86133	2.8858	2.95611	3.91899	2.08622	2.82472	2.46579	3.15793	0.395727	2.70261	0.275503	1.57398	1.89236	3.87972	-1.23227	2.41934	1.42875	3.07105	3.00076	6.23676	2.06916	2.46282	2.06995	1.73828	2.89036	2.8598	3.60485	2.50637	3.05339	3.38681	3.29521	3.3432	3.29556	3.46617	3.41988
A19Rel6_47	A19Rel6	3.454	3.53513	3.48851	3.55122	3.99175	3.47351	3.55975	3.38823	4.10522	4.29061	4.33089	4.00899	4.01107	3.51444	3.55869	2.99018	4.05383	2.6044	3.56112	3.07944	3.96491	0.820975	3.45832	0.704034	2.24173	2.19285	4.49171	-0.852691	3.23148	1.80835	3.78331	3.71287	7.07316	2.71172	3.21171	2.71311	2.22227	3.65537	2.88437	3.85676	3.11238	3.85286	4.23186	4.19548	4.03841	3.9822	4.00676	3.95113
A19Rel6_48	A19Rel6	4.076	4.17719	4.09672	4.17026	4.58644	4.12501	4.20808	4.0066	4.63071	4.90065	4.947	4.54751	4.5488	4.04366	4.12706	3.1929	4.29808	3.08972	4.21228	3.59051	4.62356	1.27646	4.11119	1.17692	2.87393	2.51541	5.02908	-0.386064	3.93414	2.12819	4.31681	4.24896	7.63754	3.28	3.85765	3.282	2.63778	4.26488	3.20098	4.34749	3.61015	4.51034	4.8562	4.92238	4.70268	4.69554	4.51554	4.50745
A19Rel6_49	A19Rel6	0.932	0.950617	0.884462	0.844075	1.08639	0.986367	1.02745	0.94747	0.688936	0.665059	0.656609	1.81154	1.81115	0.965576	0.961251	1.33136	1.16102	0.998875	0.818772	0.80676	0.634129	1.49623	0.77461	1.64075	1.27169	0.765278	0.421819	2.0622	0.839362	1.37453	0.927317	0.965938	-0.650259	0.987247	0.888137	0.986849	1.25545	0.960598	1.07968	0.918835	0.986987	0.862513	0.832354	0.853933	0.852257	0.86799	0.863574	0.879096
A19Rel6_50	A19Rel6	0.371	0.39186	0.397048	0.419387	0.347153	0.364828	0.346329	0.392949	0.494396	0.523676	0.531312	-0.000154807	5.00426e-06	0.422301	0.428308	0.209274	0.363398	0.235956	0.416201	0.357249	0.524875	-0.140019	0.407587	-0.191767	0.11058	0.247161	0.574265	-0.587335	0.284951	0.0272626	0.41763	0.40374	1.28003	0.297116	0.392985	0.29749	0.134269	0.410494	0.351886	0.515385	0.314944	0.448236	0.493432	0.481942	0.508976	0.496451	0.491155	0.47872
A19Rel6_51	A19Rel6	0.94	0.984667	0.983496	1.01695	0.943963	0.958771	0.919923	1.00017	1.12925	1.19111	1.20517	0.511982	0.511994	0.872359	0.886028	0.759793	1.10001	0.659295	0.997717	0.89202	1.2034	0.0628648	0.985637	0.000399159	0.5275	0.605386	1.34764	-0.657653	0.771829	0.347759	1.03958	1.04067	2.35857	0.805307	0.982594	0.805984	0.536266	1.03929	0.866429	1.18067	0.832089	1.09043	1.14336	1.13418	1.1285	1.10702	1.12714	1.10571
A19Rel6_52	A19Rel6	1.755	1.81416	1.81488	1.8623	1.79052	1.82862	1.78293	1.87408	1.97379	2.09917	2.12334	1.44483	1.44382	1.43847	1.47113	1.42105	1.93327	1.27957	1.83488	1.67111	2.17619	0.525202	1.82615	0.463469	1.24688	1.02853	2.20884	-0.390565	1.55192	0.845728	1.88974	1.94551	3.58032	1.55928	1.84378	1.56019	1.13496	1.92424	1.25075	1.79384	1.54912	1.99316	2.04683	2.07387	1.86461	1.84141	1.96106	1.93739
A19Rel6_53	A19Rel6	2.15	2.21438	2.21408	2.27332	2.1899	2.24349	2.22424	2.29069	2.34821	2.52102	2.55269	1.8681	1.86581	1.76414	1.81671	1.45366	2.00591	1.601	2.2621	2.054	2.65314	0.821308	2.25711	0.761919	1.65031	1.18826	2.53811	-0.119715	1.98983	1.06319	2.25016	2.33709	4.06001	1.94254	2.27688	1.94321	1.40334	2.31946	1.29573	1.96265	1.86577	2.40866	2.46601	2.55019	2.24986	2.24378	2.30902	2.30173
A19Rel6_54	A19Rel6	2.432	2.51389	2.49836	2.57046	2.47698	2.53113	2.54033	2.58241	2.59733	2.81422	2.85254	2.1297	2.12563	1.99786	2.07777	1.58405	2.14956	1.84234	2.57071	2.3169	2.97668	1.0658	2.57121	1.008	1.95616	1.34639	2.7946	0.133576	2.32378	1.21382	2.47991	2.58519	4.34436	2.2298	2.59443	2.22952	1.59047	2.58135	1.45102	2.19937	2.08188	2.6915	2.71716	2.86011	2.56165	2.59778	2.59946	2.63377
A19Rel6_55	A19Rel6	0.768	0.805099	0.772979	0.74316	0.840283	0.957689	0.829982	0.853838	0.833496	0.785162	0.772348	1.2347	1.23476	0.679054	0.668209	0.900642	0.474014	1.18844	0.89003	1.1833	0.899478	2.03112	0.964283	2.12177	1.54792	1.23568	0.357393	2.86965	1.11784	1.72138	1.01997	1.02915	-0.445623	1.03585	0.875149	1.03562	1.47555	0.998432	0.776164	0.467906	1.10539	0.886627	0.718187	0.745515	0.375458	0.385796	0.376207	0.38635
A19Rel6_56	A19Rel6	0.266	0.25918	0.240769	0.257638	0.255592	0.224606	0.210354	0.257829	0.210887	0.264674	0.276803	0.395979	0.395902	0.0772842	0.0905917	0.37276	0.702946	-0.160724	0.120767	-0.0480335	0.211656	-0.598276	0.13444	-0.61574	-0.177813	-0.27838	0.410028	-1.07414	0.0212954	-0.368358	0.209396	0.212776	0.87318	0.0662864	0.213268	0.0663951	-0.198215	0.224212	0.311296	0.603408	0.0384405	0.256067	0.284125	0.257505	0.396995	0.385429	0.547268	0.535979
A19Rel6_57	A19Rel6	0.65	0.63097	0.607008	0.634008	0.622157	0.625881	0.581632	0.662303	0.545858	0.654984	0.677968	1.02592	1.02582	0.31126	0.339934	0.877488	1.38297	-0.0780578	0.433403	0.154253	0.620707	-0.716956	0.460308	-0.737988	-0.00632437	-0.350506	0.744283	-1.41389	0.298254	-0.397197	0.585274	0.600625	1.54749	0.326937	0.589646	0.327089	-0.117092	0.624718	0.458937	0.993474	0.261881	0.669829	0.707324	0.680429	0.721489	0.698231	1.01095	0.988176
A19Rel6_58	A19Rel6	1.162	1.12484	1.10217	1.14697	1.09875	1.17551	1.13574	1.2047	0.966747	1.17289	1.21099	1.74576	1.74528	0.76445	0.826869	0.950476	1.58077	0.159718	0.948601	0.520933	1.23312	-0.602731	0.978177	-0.622804	0.404883	-0.427468	1.06695	-1.42348	0.811937	-0.348105	1.04535	1.08325	2.22569	0.740569	1.13707	0.740773	0.0489243	1.14183	0.168622	1.00273	0.560788	1.21863	1.29075	1.34403	1.13688	1.11397	1.3324	1.30903
A19Rel6_59	A19Rel6	1.393	1.36246	1.3273	1.38466	1.32464	1.41553	1.40326	1.44329	1.13491	1.40366	1.44828	1.95765	1.95616	0.963225	1.05638	0.843593	1.50379	0.307712	1.21407	0.704223	1.52097	-0.47082	1.24701	-0.48656	0.651936	-0.442202	1.21008	-1.3022	1.09701	-0.324482	1.21793	1.26682	2.45756	0.949213	1.40023	0.949281	0.122644	1.35176	0.106298	1.06935	0.680509	1.45213	1.50396	1.63385	1.38203	1.39487	1.46911	1.48033
A19Rel6_60	A19Rel6	1.551	1.53742	1.48413	1.55102	1.4861	1.57748	1.57767	1.60497	1.2418	1.56077	1.60841	2.07097	2.0677	1.07433	1.20272	0.920383	1.59222	0.417964	1.39376	0.82319	1.70293	-0.358497	1.42619	-0.372394	0.827015	-0.379255	1.35922	-1.18178	1.29024	-0.28655	1.33514	1.39168	2.58387	1.09922	1.58156	1.09877	0.190126	1.49514	0.179926	1.21942	0.770612	1.61206	1.61322	1.79886	1.54919	1.61001	1.61685	1.67569
A19Rel6_61	A19Rel6	1.12	1.15204	1.09725	1.06908	1.19415	1.22879	1.29143	1.09116	1.10366	1.05358	1.0437	2.05049	2.05095	1.00129	0.9884	1.07247	0.974847	1.31037	1.05591	1.16411	0.925524	1.83655	1.07244	1.9244	1.4899	1.23015	1.02832	2.46252	1.2051	1.69501	1.15013	1.13513	-0.128144	1.19107	1.05837	1.1917	1.50587	1.11347	1.31841	1.02914	1.29245	1.09213	1.17926	1.19362	1.07443	1.08257	0.903667	0.91151
A19Rel6_62	A19Rel6	0.303	0.307343	0.300106	0.316039	0.334355	0.290759	0.210705	0.34783	0.262255	0.312743	0.322282	0.147927	0.147608	0.174885	0.189545	0.419541	0.650196	0.0797574	0.293784	0.194315	0.389089	-0.2212	0.289686	-0.238334	0.066426	-0.0290562	0.464626	-0.576627	0.203606	-0.094741	0.312176	0.347042	0.87015	0.224364	0.333081	0.223893	0.0361331	0.344576	0.206606	0.448328	0.177748	0.35407	0.298619	0.293436	0.287616	0.278626	0.41066	0.40175
A19Rel6_63	A19Rel6	0.709	0.703724	0.695844	0.720498	0.754256	0.711583	0.586376	0.784362	0.614382	0.711613	0.729954	0.623262	0.622745	0.407149	0.437361	0.797711	1.16191	0.324118	0.695592	0.531141	0.866342	-0.0999528	0.700157	-0.121522	0.373836	0.068679	0.858847	-0.59341	0.590055	0.0480475	0.718433	0.789813	1.50517	0.573582	0.760007	0.572732	0.259419	0.779729	0.33731	0.759606	0.484666	0.79721	0.712237	0.707659	0.590695	0.577183	0.83433	0.820789
A19Rel6_64	A19Rel6	1.177	1.16509	1.1564	1.19068	1.22628	1.19783	1.06278	1.27958	1.00043	1.16735	1.19861	1.13048	1.1297	0.751134	0.81097	0.822903	1.26361	0.667889	1.20534	0.95004	1.43197	0.189227	1.22085	0.164365	0.831249	0.18025	1.21464	-0.349243	1.13288	0.234586	1.14067	1.25077	2.06952	1.00254	1.26779	1.00123	0.522645	1.24755	0.286193	0.904967	0.82081	1.28719	1.18325	1.2269	1.00505	0.995584	1.22056	1.21058
A19Rel6_65	A19Rel6	1.36	1.35804	1.33739	1.37775	1.41733	1.38258	1.26177	1.47063	1.14606	1.34957	1.38686	1.2953	1.29445	0.897452	0.979171	0.909695	1.36482	0.817748	1.41444	1.11186	1.64692	0.337623	1.44033	0.313113	1.03771	0.259215	1.37685	-0.196057	1.37204	0.310357	1.28995	1.41052	2.24397	1.17919	1.47174	1.1778	0.624929	1.41733	0.362698	1.05205	0.944632	1.46934	1.3323	1.42174	1.20609	1.22236	1.39314	1.40821
A19Rel6_66	A19Rel6	1.471	1.48091	1.4496	1.49349	1.53495	1.49808	1.38264	1.58966	1.23884	1.46648	1.50768	1.39808	1.39783	0.994408	1.09548	1.036	1.49828	0.909935	1.53857	1.20522	1.77008	0.430981	1.57149	0.405973	1.16331	0.347625	1.50524	-0.0986835	1.51241	0.375362	1.39313	1.51613	2.33999	1.28778	1.59575	1.28768	0.70139	1.5293	0.455916	1.18205	1.02932	1.5856	1.42243	1.53969	1.31877	1.36129	1.50682	1.54804
A19Rel6_67	A19Rel6	0.643	0.681404	0.64754	0.614517	0.736341	0.744367	0.740919	0.632642	0.579593	0.534799	0.520867	1.28339	1.28305	0.610399	0.600845	0.78816	0.589088	0.839254	0.578092	0.693691	0.450665	1.30006	0.531783	1.37593	0.941308	0.806811	0.378499	1.86628	0.650292	1.14422	0.586841	0.617797	-0.477387	0.746879	0.608742	0.746256	1.03227	0.634214	0.825188	0.580295	0.831095	0.634773	0.647521	0.656864	0.555877	0.572851	0.520291	0.537145
A19Rel6_68	A19Rel6	0.225	0.220247	0.212038	0.226257	0.223099	0.199805	0.169842	0.25592	0.23135	0.280165	0.290937	0.0633925	0.063254	0.140193	0.152323	0.226079	0.435761	0.00686972	0.22905	0.126431	0.328269	-0.273729	0.230862	-0.287439	0.0218406	-0.0825376	0.389925	-0.627106	0.117832	-0.143168	0.271615	0.273922	0.799904	0.126647	0.240277	0.127121	-0.0502247	0.265802	0.134016	0.347318	0.0843205	0.263027	0.234276	0.240827	0.253439	0.243583	0.285577	0.275557
A19Rel6_69	A19Rel6	0.554	0.543039	0.531614	0.55189	0.56319	0.538734	0.482931	0.616571	0.545582	0.642155	0.660857	0.43161	0.431027	0.286267	0.312472	0.570683	0.911652	0.1667	0.557004	0.38806	0.740328	-0.249998	0.557165	-0.263844	0.247896	-0.0461543	0.748114	-0.776759	0.384451	-0.0686859	0.623805	0.64691	1.41265	0.386757	0.583765	0.387468	0.0905587	0.630861	0.277968	0.66131	0.309326	0.631587	0.568475	0.595106	0.514617	0.50273	0.62734	0.614977
A19Rel6_70	A19Rel6	0.993	0.970464	0.962671	0.995295	1.00433	1.00061	0.955107	1.09175	0.934167	1.10771	1.13704	0.947815	0.946198	0.597951	0.653874	0.674404	1.10356	0.441425	1.02495	0.772919	1.29689	-0.0543271	1.02363	-0.0666955	0.646705	-0.0122728	1.07898	-0.677333	0.829966	0.0687935	1.03773	1.09655	2.03167	0.77232	1.06165	0.772869	0.303405	1.08255	0.163615	0.757507	0.604915	1.10382	1.02333	1.11914	0.849402	0.853455	0.987516	0.990213
A19Rel6_71	A19Rel6	1.189	1.17113	1.15715	1.20117	1.20496	1.20152	1.18414	1.29853	1.0915	1.31105	1.34595	1.13483	1.13218	0.741968	0.8228	0.617046	1.0646	0.587783	1.2511	0.950316	1.54574	0.0852209	1.25232	0.0733772	0.86088	0.00819389	1.21282	-0.543814	1.06979	0.122097	1.19015	1.26318	2.24549	0.963034	1.28905	0.963108	0.390043	1.26052	0.142474	0.82747	0.72249	1.29912	1.19672	1.35153	1.04963	1.08541	1.13856	1.1722
A19Rel6_72	A19Rel6	1.319	1.31483	1.28743	1.34108	1.34013	1.33277	1.32979	1.43311	1.19013	1.44519	1.48255	1.24525	1.24019	0.8392	0.946332	0.700063	1.15536	0.689466	1.39961	1.06046	1.69841	0.191672	1.40403	0.179052	1.00628	0.0753137	1.33949	-0.429619	1.23606	0.168227	1.28823	1.36916	2.36124	1.09628	1.4427	1.09495	0.455004	1.37586	0.212262	0.950117	0.80314	1.42715	1.28657	1.48144	1.18934	1.26108	1.27478	1.34417
A19Rel6_73	A19Rel6	0.599	0.660372	0.666004	0.63665	0.640252	0.813571	0.677208	0.631838	0.656438	0.579556	0.559234	0.984878	0.98484	0.460832	0.443415	0.64664	0.194521	1.06109	0.622168	0.942023	0.533514	1.78614	0.547208	1.84712	1.13101	1.15772	0.20168	2.66913	0.731657	1.50398	0.57665	0.582558	-0.631118	0.875619	0.644817	0.874714	1.33784	0.667043	0.685304	0.223327	1.04525	0.708196	0.674863	0.694268	0.318188	0.336855	0.279367	0.297779
A19Rel6_74	A19Rel6	0.183	0.15683	0.123972	0.134357	0.205623	0.126062	0.115179	0.203811	0.112387	0.195017	0.212962	0.370439	0.370131	0.00207706	0.0231764	0.421375	0.759299	-0.246852	0.121912	-0.0883009	0.245083	-0.60926	0.172702	-0.609489	-0.114882	-0.417683	0.314319	-1.07241	0.0537888	-0.426993	0.247573	0.266666	0.754781	-0.0244085	0.16289	-0.0237497	-0.30372	0.218309	0.133795	0.522365	-0.118554	0.183897	0.125221	0.11703	0.229722	0.214746	0.389984	0.374993
A19Rel6_75	A19Rel6	0.456	0.403894	0.360288	0.380799	0.480655	0.399635	0.371555	0.505408	0.316842	0.47956	0.512085	0.916567	0.915806	0.161114	0.206112	0.894778	1.39592	-0.264279	0.37683	0.0235742	0.599045	-0.786598	0.445566	-0.783692	0.0232928	-0.638497	0.500001	-1.45539	0.277422	-0.559255	0.550615	0.593605	1.27639	0.127791	0.448992	0.128854	-0.352998	0.527954	0.0779179	0.757698	-0.0571167	0.482787	0.385511	0.395952	0.386335	0.363721	0.702248	0.679405
A19Rel6_76	A19Rel6	0.81	0.729558	0.684001	0.726415	0.824642	0.770512	0.770029	0.894069	0.557203	0.846334	0.896118	1.47923	1.47665	0.458977	0.55364	0.759511	1.36911	-0.16465	0.777255	0.246624	1.08812	-0.776964	0.851504	-0.771231	0.336567	-0.890264	0.655589	-1.5588	0.677392	-0.655101	0.870763	0.942519	1.74984	0.394026	0.857694	0.394899	-0.360189	0.887058	-0.400566	0.607019	0.0377865	0.858291	0.740495	0.86516	0.615626	0.610008	0.829002	0.821758
A19Rel6_77	A19Rel6	0.959	0.885575	0.825159	0.884587	0.983311	0.921147	0.958665	1.05376	0.638196	1.00018	1.05562	1.59897	1.59397	0.573205	0.708667	0.618144	1.25119	-0.089999	0.972028	0.35274	1.30151	-0.708294	1.05252	-0.6998	0.517208	-0.970438	0.730736	-1.49762	0.895149	-0.695689	0.97691	1.05857	1.88739	0.530761	1.049	0.530353	-0.365972	1.01742	-0.524318	0.614516	0.0652167	1.0044	0.838031	1.04855	0.768074	0.811856	0.893266	0.934153
A19Rel6_78	A19Rel6	1.051	0.992111	0.913682	0.984619	1.0862	1.01152	1.06502	1.14756	0.679756	1.09639	1.1537	1.6585	1.65054	0.626113	0.803203	0.659728	1.30384	-0.0400457	1.09221	0.410403	1.42275	-0.652158	1.175	-0.644482	0.631051	-0.954699	0.830739	-1.43245	1.03625	-0.705928	1.04483	1.13378	1.9458	0.618344	1.16696	0.615359	-0.360258	1.09874	-0.516705	0.698716	0.0846778	1.09516	0.863012	1.13053	0.856333	0.952597	0.970971	1.0641
A19Rel6_79	A19Rel6	0.353	0.388665	0.410169	0.394059	0.404288	0.420551	0.463811	0.343155	0.423073	0.359479	0.344037	0.696234	0.696638	0.368658	0.351026	0.376085	0.137907	0.616533	0.356271	0.505963	0.269323	0.93668	0.339409	0.955454	0.594974	0.710473	0.154505	1.34265	0.44799	0.833631	0.354232	0.33944	-0.230845	0.483101	0.350672	0.482396	0.721951	0.355805	0.549165	0.279925	0.578206	0.365044	0.438629	0.412609	0.362459	0.368121	0.278327	0.284514
A19Rel6_80	A19Rel6	0.098	0.0802761	0.0634283	0.0692013	0.103254	0.0912061	0.0536207	0.120679	0.0308107	0.0896573	0.100711	0.0945553	0.093844	-0.0845762	-0.0650242	0.145262	0.27679	-0.0982408	0.0918232	-0.00228439	0.168025	-0.251435	0.0900887	-0.246883	-0.0188185	-0.2412	0.0950358	-0.451783	0.0166726	-0.213641	0.0978319	0.11552	0.366998	0.00849453	0.102466	0.00873011	-0.138832	0.112944	-0.101072	0.0979048	-0.0519762	0.111744	0.0549871	0.0875568	0.00894628	0.0161323	0.123111	0.12974
A19Rel6_81	A19Rel6	0.236	0.200665	0.18316	0.196582	0.245137	0.235824	0.18984	0.27617	0.108867	0.217072	0.235817	0.286366	0.285067	-0.0470156	-0.00781241	0.208463	0.393629	-0.0779359	0.23792	0.0840199	0.366231	-0.292053	0.230468	-0.283237	0.0784591	-0.363562	0.151476	-0.574358	0.125793	-0.278163	0.216382	0.247271	0.615889	0.102353	0.256664	0.102475	-0.156484	0.252074	-0.26356	0.0704774	-0.0190916	0.258756	0.173268	0.245281	0.0554903	0.0760546	0.229066	0.248631
A19Rel6_82	A19Rel6	0.398	0.354521	0.333875	0.362248	0.414078	0.404881	0.387713	0.454016	0.190832	0.364725	0.39114	0.458534	0.456031	0.0362328	0.109048	0.0145553	0.231303	-0.00524083	0.43503	0.210701	0.604055	-0.244959	0.423261	-0.232833	0.24761	-0.482615	0.200795	-0.563315	0.31317	-0.329485	0.325471	0.368515	0.825988	0.243776	0.455953	0.243461	-0.16166	0.392264	-0.492149	-0.0221281	0.0210455	0.418146	0.304723	0.453414	0.175866	0.231801	0.305123	0.359147
A19Rel6_83	A19Rel6	0.46	0.422295	0.392977	0.432255	0.483576	0.465613	0.464809	0.518728	0.214131	0.420011	0.447972	0.506402	0.502028	0.063739	0.158439	-0.0138828	0.209902	0.0315797	0.517272	0.258529	0.692977	-0.205905	0.506458	-0.194042	0.325008	-0.504617	0.234629	-0.521872	0.405758	-0.349843	0.356809	0.404243	0.880948	0.30958	0.541984	0.308458	-0.166088	0.437535	-0.523061	-0.00415429	0.0307862	0.473307	0.328095	0.512651	0.244906	0.330383	0.362019	0.445289
A19Rel6_84	A19Rel6	0.495	0.464922	0.426287	0.470389	0.522275	0.499951	0.504304	0.552485	0.226004	0.453285	0.480069	0.525461	0.517451	0.0830074	0.195927	0.0178364	0.248478	0.0506846	0.560652	0.280258	0.736691	-0.182901	0.551768	-0.172398	0.366563	-0.487482	0.279421	-0.493386	0.45966	-0.352988	0.379127	0.429244	0.902451	0.343439	0.5852	0.339723	-0.163672	0.465121	-0.515781	0.0288209	0.038292	0.506222	0.334441	0.538809	0.27746	0.382292	0.399912	0.50251
A19Rel6_85	A19Rel6	0.557	0.418032	0.46981	0.438394	0.615789	0.673468	-0.0221511	0.680735	0.189633	0.173672	0.165663	0.96053	0.96015	0.180225	0.177333	0.42117	0.262032	0.146945	0.0133979	0.173291	0.0403352	1.01607	0.292746	1.39305	1.04296	0.367472	0.0620139	1.95695	0.652974	1.12384	0.749855	0.725804	-1.70027	0.667564	0.591982	0.667395	1.02137	0.791324	0.796892	0.658533	0.758422	0.671115	0.314264	0.337784	0.305891	0.314978	-0.111165	-0.102268
A19Rel6_86	A19Rel6	0.228	0.328687	0.23908	0.262074	0.370496	0.170592	0.5547	0.180284	0.440361	0.460756	0.470077	0.381773	0.38216	0.540944	0.544902	0.441027	0.628677	0.22329	0.37804	0.270832	0.421764	-0.385233	0.268997	-0.48105	-0.131568	0.0401586	0.40314	-1.13593	-0.0390293	-0.240084	0.157861	0.179154	1.55766	0.0771989	0.162827	0.0773933	-0.144489	0.114345	0.36509	0.530147	0.0651185	0.171105	0.440193	0.411125	0.67376	0.663825	0.740189	0.730518
A19Rel6_87	A19Rel6	0.581	0.719818	0.569765	0.610701	0.844625	0.512732	1.02992	0.531922	0.89528	0.940218	0.959591	1.16473	1.1655	0.883597	0.892688	1.06653	1.44734	0.381687	0.698138	0.55191	0.856675	-0.562775	0.613339	-0.669396	-0.0160737	0.0453266	0.799594	-1.76163	0.152973	-0.261746	0.507553	0.545224	2.64043	0.300372	0.472917	0.300781	-0.0846745	0.432048	0.875874	1.21746	0.280823	0.504347	0.883375	0.828193	1.27596	1.25417	1.47317	1.45197
A19Rel6_88	A19Rel6	1.08	1.19115	1.01977	1.07758	1.38003	1.03306	1.63496	1.05457	1.42138	1.523	1.56154	2.29654	2.29794	1.32379	1.34664	1.72966	2.37327	0.540483	1.13573	0.917513	1.47815	-0.650358	1.14915	-0.765112	0.291123	-0.116923	1.24117	-2.16622	0.646729	-0.278043	1.02472	1.08351	3.68845	0.634425	0.950119	0.6353	0.0116961	0.935083	0.898034	1.54907	0.558991	1.00543	1.49498	1.44377	1.76005	1.71603	2.10504	2.06183
A19Rel6_89	A19Rel6	1.302	1.39845	1.21618	1.28504	1.58971	1.26677	1.91522	1.28666	1.60369	1.75937	1.81112	2.61468	2.61618	1.58668	1.62653	1.3957	2.12235	0.633914	1.40013	1.09029	1.80311	-0.606354	1.45487	-0.725093	0.5212	-0.275779	1.33822	-2.17177	0.985826	-0.336855	1.22872	1.29836	4.01401	0.798212	1.19716	0.799503	0.011916	1.15716	0.534566	1.37571	0.634802	1.23372	1.76166	1.76252	1.98278	1.94246	2.13652	2.09612
A19Rel6_90	A19Rel6	1.437	1.54144	1.32994	1.40782	1.73693	1.39826	2.07013	1.42157	1.67813	1.89894	1.96021	2.7111	2.71227	1.69011	1.76105	1.31963	2.07859	0.701108	1.59496	1.18583	2.01223	-0.539902	1.67263	-0.659004	0.710242	-0.352746	1.42947	-2.10163	1.23759	-0.402524	1.32886	1.40533	4.13554	0.90028	1.35899	0.90198	-0.0142203	1.28127	0.442044	1.42353	0.646936	1.36913	1.82826	1.90797	2.14735	2.14974	2.19783	2.19916
A19Rel6_91	A19Rel6	0.519	0.552478	0.597849	0.578684	0.568457	0.683611	0.584582	0.589268	0.714633	0.657306	0.640976	0.345249	0.345507	0.583669	0.569666	0.403551	-0.130501	1.10984	0.7752	1.09583	0.781885	1.91018	0.794094	1.96441	1.3728	1.28644	0.162648	2.69076	0.905902	1.55266	0.79572	0.796766	-0.335241	0.85808	0.678323	0.857658	1.28822	0.76775	0.382899	0.0611575	0.917423	0.674215	0.571714	0.582477	0.142199	0.154922	-0.0372286	-0.0242111
A19Rel6_92	A19Rel6	0.161	0.117919	0.0991586	0.118017	0.129922	0.131614	0.122929	0.161473	0.0407254	0.102997	0.117908	0.689716	0.689065	0.00411489	0.0207727	0.470263	0.790502	-0.312234	-0.0112629	-0.187134	0.08675	-0.679055	0.0324742	-0.702065	-0.274083	-0.51121	0.15561	-1.05006	-0.0198062	-0.495465	0.085512	0.105654	0.575829	-0.0488884	0.10679	-0.0487059	-0.33429	0.0999141	0.0695709	0.365161	-0.109307	0.124728	0.142814	0.117478	0.181776	0.175471	0.480913	0.474634
A19Rel6_93	A19Rel6	0.383	0.298016	0.280754	0.308366	0.303097	0.362434	0.352045	0.394924	0.17537	0.30006	0.32788	1.27607	1.27467	0.268035	0.3034	0.675032	1.14246	-0.381407	0.152509	-0.150215	0.331555	-0.904648	0.219145	-0.937882	-0.232223	-0.805171	0.226665	-1.42564	0.159224	-0.699027	0.266755	0.312251	0.97018	0.0422908	0.313808	0.0424373	-0.440071	0.304811	-0.258133	0.274684	-0.0838549	0.345396	0.410698	0.389304	0.318102	0.302019	0.64938	0.633652
A19Rel6_94	A19Rel6	0.648	0.53173	0.505948	0.544283	0.52963	0.641261	0.663334	0.667024	0.322722	0.551699	0.597008	1.66113	1.6582	0.555049	0.629891	0.179933	0.744986	-0.346612	0.453353	-0.0227133	0.695213	-0.953565	0.534964	-0.993349	-0.0139664	-1.12401	0.29781	-1.5413	0.506492	-0.888716	0.451973	0.529671	1.29634	0.198727	0.597036	0.198327	-0.534984	0.535904	-0.853629	-0.0370049	-0.06476	0.606837	0.70027	0.796176	0.547884	0.538708	0.588806	0.578545
A19Rel6_95	A19Rel6	0.75	0.638295	0.592186	0.639076	0.638408	0.741566	0.794138	0.767018	0.359519	0.65182	0.704235	1.73078	1.72593	0.641809	0.750563	0.0812361	0.668122	-0.312788	0.595823	0.0318767	0.847312	-0.924255	0.68861	-0.963125	0.11796	-1.21782	0.351066	-1.51198	0.683639	-0.967115	0.507319	0.596774	1.37059	0.269717	0.717775	0.268435	-0.579646	0.614735	-0.95762	-0.0219884	-0.0769468	0.700478	0.739957	0.92045	0.662422	0.704201	0.595515	0.634938
A19Rel6_96	A19Rel6	0.807	0.702043	0.641623	0.693434	0.702623	0.79594	0.860654	0.823813	0.369264	0.710218	0.766068	1.75016	1.74287	0.663106	0.808002	0.0934719	0.690353	-0.299964	0.672775	0.0495945	0.923723	-0.907855	0.770104	-0.94724	0.191895	-1.23242	0.415153	-1.49029	0.778773	-1.00302	0.544563	0.640082	1.38832	0.306982	0.783464	0.304316	-0.600642	0.663419	-0.966167	0.0399755	-0.0861458	0.755689	0.733829	0.968859	0.70524	0.797668	0.614748	0.704613
A19Rel6_97	A19Rel6	0.666	0.720026	0.751218	0.741748	0.732982	0.831445	0.735215	0.745803	0.869383	0.811737	0.798596	0.514421	0.515049	0.782012	0.763937	0.504215	-0.0202895	1.2541	0.960801	1.24417	0.968189	2.0555	1.00797	2.0961	1.55877	1.45587	0.366395	2.81975	1.12996	1.70454	1.02778	1.00918	-0.162347	1.01682	0.859554	1.01805	1.42652	0.970165	0.602746	0.322921	1.05063	0.837973	0.706164	0.724961	0.314607	0.313739	0.142772	0.141981
A19Rel6_98	A19Rel6	0.153	0.0984869	0.0954162	0.112358	0.106565	0.135352	0.125703	0.158587	0.0633534	0.121982	0.136686	0.627618	0.628465	0.00767745	0.0267599	0.373115	0.627567	-0.266163	-0.00501109	-0.142706	0.0947434	-0.570442	0.0339462	-0.588662	-0.219464	-0.493869	0.0382742	-0.868638	-0.00974038	-0.440532	0.0580704	0.0907869	0.494951	-0.0295593	0.104906	-0.0300897	-0.291195	0.082774	-0.11321	0.148539	-0.0887209	0.114636	0.163172	0.13382	0.113761	0.108626	0.342902	0.338258
A19Rel6_99	A19Rel6	0.336	0.242859	0.240728	0.263833	0.245038	0.326356	0.321542	0.349261	0.186653	0.301106	0.33009	1.02251	1.02504	0.209659	0.248278	0.241436	0.596059	-0.298081	0.149687	-0.0900285	0.313918	-0.706954	0.206562	-0.732066	-0.146461	-0.758139	0.0647912	-1.09805	0.166263	-0.609592	0.184745	0.243284	0.786751	0.0482111	0.27484	0.0481263	-0.380154	0.237257	-0.554792	-0.0948994	-0.074944	0.287768	0.393333	0.396149	0.229151	0.213883	0.362796	0.348184
A19Rel6_100	A19Rel6	0.514	0.406745	0.388073	0.423297	0.409113	0.503897	0.544195	0.532833	0.287111	0.484401	0.531212	1.18943	1.19402	0.37987	0.45519	-0.134387	0.280134	-0.256898	0.375022	0.00706274	0.575824	-0.702208	0.451276	-0.728145	0.045272	-0.982225	0.108068	-1.11654	0.443533	-0.754061	0.28868	0.369017	0.975981	0.163165	0.478258	0.165449	-0.459003	0.378648	-0.917764	-0.254811	-0.081561	0.45211	0.54454	0.664764	0.414354	0.433929	0.334161	0.352512
A19Rel6_101	A19Rel6	0.571	0.467849	0.435507	0.477937	0.472254	0.556275	0.614087	0.591938	0.305302	0.54398	0.596676	1.21915	1.22376	0.420207	0.521681	-0.149617	0.277022	-0.239382	0.45652	0.0327296	0.659985	-0.683134	0.539735	-0.708481	0.126271	-1.0211	0.150668	-1.09385	0.543287	-0.800522	0.318668	0.403879	1.00526	0.205654	0.551123	0.209661	-0.486781	0.422268	-0.949012	-0.216006	-0.0932894	0.503141	0.546665	0.719689	0.475183	0.53792	0.349955	0.411034
A19Rel6_102	A19Rel6	0.598	0.497662	0.460107	0.506368	0.502045	0.58185	0.644559	0.6193	0.308113	0.573567	0.627669	1.2258	1.22927	0.427731	0.550923	-0.137029	0.298962	-0.235894	0.49369	0.0373262	0.695989	-0.67808	0.573916	-0.703982	0.159422	-1.022	0.187821	-1.0863	0.582575	-0.816168	0.339074	0.426808	1.00917	0.224944	0.586218	0.230017	-0.496401	0.448346	-0.950035	-0.181723	-0.0983387	0.532005	0.541181	0.742323	0.487706	0.577882	0.356593	0.445072
A19Rel6_103	A19Rel6	0.273	0.336704	0.337015	0.30185	0.330296	0.36807	0.383653	0.344004	0.393768	0.376326	0.369847	0.213951	0.213923	0.485037	0.481959	0.214065	-0.102072	0.668691	0.52857	0.592766	0.456581	1.08519	0.595483	1.10919	0.82165	0.768753	0.137955	1.46132	0.686301	0.854144	0.505455	0.483834	-0.216232	0.453787	0.377387	0.453791	0.692039	0.454713	0.330767	0.157558	0.46694	0.366378	0.320316	0.351894	0.217275	0.224064	0.0762191	0.0828231
A19Rel6_104	A19Rel6	0.0919998	0.0397864	0.0479432	0.0676251	0.0448411	0.0707836	0.0431852	0.0691747	0.0326493	0.0541524	0.0614166	0.268388	0.268472	-0.076709	-0.0725211	0.054031	0.216316	-0.169056	-0.0352748	-0.0739684	0.0495139	-0.34488	-0.031052	-0.36389	-0.16174	-0.303421	0.0275677	-0.494606	-0.0390704	-0.268267	0.00352986	0.0254414	0.311596	-0.0155412	0.0539617	-0.0155433	-0.174177	0.0301042	-0.216996	-0.0526688	-0.0457442	0.0592182	0.0948337	0.0666896	0.0040635	-0.0067024	0.121712	0.111384
A19Rel6_105	A19Rel6	0.208	0.12406	0.13862	0.171861	0.125475	0.18458	0.147195	0.177597	0.110812	0.155862	0.170215	0.451439	0.451682	0.0303947	0.0398899	-0.138977	0.0979255	-0.192291	0.0463208	-0.0334998	0.183455	-0.435757	0.0601806	-0.462319	-0.13351	-0.468401	0.0501637	-0.631935	0.0716646	-0.380636	0.0694449	0.107882	0.512899	0.0467273	0.168333	0.0467345	-0.231843	0.117523	-0.547817	-0.255981	-0.0327925	0.161897	0.232505	0.208612	0.0629939	0.039041	0.134513	0.111249
A19Rel6_106	A19Rel6	0.344	0.23888	0.247625	0.303208	0.242162	0.313439	0.285121	0.301196	0.195155	0.282133	0.306397	0.566464	0.566901	0.143708	0.166108	-0.455837	-0.166919	-0.15743	0.199978	0.0493687	0.370581	-0.430283	0.226967	-0.45947	-0.00916801	-0.622697	0.0818109	-0.633759	0.277281	-0.485643	0.135974	0.191482	0.671764	0.149836	0.328174	0.149937	-0.285524	0.213257	-0.856378	-0.422513	-0.0284955	0.276607	0.348092	0.376928	0.195822	0.172655	0.131384	0.108008
A19Rel6_107	A19Rel6	0.397	0.290544	0.287604	0.351622	0.294776	0.358035	0.337776	0.344832	0.216805	0.330011	0.358338	0.588474	0.588703	0.16457	0.199433	-0.490627	-0.18931	-0.138301	0.267249	0.0779333	0.441668	-0.410227	0.30167	-0.439395	0.0555273	-0.660281	0.111497	-0.607417	0.368985	-0.528562	0.15369	0.215505	0.7056	0.189506	0.390161	0.189698	-0.310218	0.244384	-0.899709	-0.409784	-0.0367393	0.315783	0.354456	0.417996	0.254276	0.252345	0.157675	0.155022
A19Rel6_108	A19Rel6	0.426	0.320511	0.309978	0.378587	0.324723	0.38297	0.365813	0.370516	0.22392	0.357594	0.388186	0.598153	0.598129	0.173722	0.222927	-0.474246	-0.168248	-0.130415	0.303423	0.0873896	0.476663	-0.400554	0.338461	-0.430115	0.0898021	-0.660971	0.147117	-0.59411	0.410913	-0.546179	0.168607	0.234673	0.714593	0.209699	0.423265	0.209975	-0.320271	0.265452	-0.900936	-0.378314	-0.0408213	0.340347	0.351745	0.438308	0.27621	0.295592	0.173851	0.192418
A19Rel6_109	A19Rel6	0.232	0.274533	0.299226	0.272832	0.29761	0.297544	0.356507	0.270788	0.329235	0.295854	0.284492	0.333836	0.333418	0.428043	0.422175	0.188595	-0.0591996	0.574866	0.36163	0.470767	0.271595	0.860383	0.354328	0.87161	0.535452	0.692028	0.152172	1.17013	0.427787	0.740884	0.300847	0.292894	-0.150932	0.383048	0.272169	0.382561	0.63102	0.299514	0.446339	0.173164	0.46851	0.298695	0.29255	0.299539	0.232322	0.253307	0.135794	0.156406
A19Rel6_110	A19Rel6	0.0760002	0.0454454	0.0305942	0.0497402	0.0419794	0.0618412	0.0265813	0.0682587	0.0128639	0.049853	0.0600134	0.123609	0.12384	-0.0821126	-0.0742589	0.0645794	0.183678	-0.14561	0.0226936	-0.057304	0.0937099	-0.272234	0.0235544	-0.272723	-0.0647149	-0.289093	-0.0101338	-0.410873	-0.00182853	-0.248075	0.0431937	0.0486806	0.239812	-0.0118674	0.0720337	-0.0114267	-0.178166	0.0587081	-0.235604	-0.0296101	-0.0863525	0.0592088	0.0418801	0.0529366	-0.026993	-0.037742	0.0833354	0.0722392
A19Rel6_111	A19Rel6	0.18	0.128741	0.110349	0.144886	0.127719	0.164815	0.117878	0.166278	0.0723644	0.144844	0.162408	0.270705	0.270946	-0.0529993	-0.0356814	-0.0401867	0.13414	-0.162142	0.121656	-0.0182772	0.234225	-0.339968	0.121434	-0.340262	-0.0101251	-0.446388	-0.00824555	-0.530984	0.0976185	-0.350409	0.115592	0.124851	0.405398	0.0509485	0.190613	0.051736	-0.237258	0.149692	-0.49196	-0.150347	-0.0943093	0.157623	0.133112	0.166479	-0.000917419	-0.0106693	0.121111	0.110638
A19Rel6_112	A19Rel6	0.308	0.24464	0.217061	0.274251	0.249519	0.290096	0.249473	0.295469	0.1421	0.267886	0.292247	0.398629	0.398317	0.0101319	0.0477198	-0.300266	-0.0875976	-0.125849	0.277449	0.0609076	0.417907	-0.327236	0.280812	-0.326056	0.117851	-0.589029	0.00729276	-0.536553	0.277202	-0.439141	0.187496	0.200844	0.54689	0.156083	0.351787	0.157074	-0.283342	0.247968	-0.751278	-0.274946	-0.0962133	0.271582	0.222245	0.312105	0.0930034	0.0997958	0.149185	0.154491
A19Rel6_113	A19Rel6	0.359	0.299291	0.25883	0.32491	0.304487	0.337091	0.30566	0.338257	0.163403	0.318117	0.344228	0.433326	0.432526	0.0406124	0.0946126	-0.328323	-0.107182	-0.102694	0.346954	0.0923415	0.490347	-0.303566	0.353229	-0.301598	0.183346	-0.621283	0.0327488	-0.508544	0.362094	-0.473702	0.209519	0.224778	0.582315	0.198891	0.415767	0.199729	-0.302736	0.281289	-0.799387	-0.272289	-0.10162	0.312744	0.233103	0.354526	0.150981	0.180492	0.181139	0.208776
A19Rel6_114	A19Rel6	0.386	0.333355	0.283223	0.353087	0.336518	0.363509	0.334362	0.368613	0.171122	0.346981	0.372918	0.443801	0.441536	0.0504068	0.120682	-0.302562	-0.0765417	-0.0908971	0.385897	0.105455	0.527743	-0.288964	0.389962	-0.288009	0.217264	-0.612198	0.0733636	-0.488336	0.406484	-0.485302	0.227165	0.245431	0.593825	0.22074	0.449482	0.220953	-0.309141	0.303871	-0.801305	-0.24519	-0.103178	0.339025	0.229541	0.371085	0.173582	0.222253	0.206314	0.253057
A24_1	A24	-6.555	-6.49842	-6.55053	-6.59445	-6.49611	-6.58877	-6.36986	-6.63409	-6.7511	-6.90086	-6.93	-5.10245	-5.10181	-6.28973	-6.34841	-5.30309	-5.73584	-6.23567	-6.77438	-6.83542	-7.32913	-5.11202	-6.4784	-5.09741	-5.87947	-6.27846	-7.35536	-3.89123	-6.01255	-5.65606	-6.67066	-6.65106	-10.0649	-6.30458	-6.57994	-6.30443	-6.08957	-6.8451	-5.85173	-6.34703	-6.74074	-7.1723	-6.59488	-6.70021	-6.53552	-6.5675	-6.6286	-6.65938
A24_2	A24	-5.049	-4.97885	-5.02601	-5.07536	-5.02623	-5.0046	-4.90306	-5.05173	-5.13657	-5.24888	-5.27038	-4.06399	-4.06392	-4.65756	-4.70132	-3.90858	-4.27511	-4.47927	-4.88902	-4.95765	-5.33311	-3.42311	-4.48693	-3.39916	-3.99756	-4.54823	-5.45059	-2.48975	-4.15207	-4.05708	-4.8346	-4.82247	-7.75093	-4.75222	-4.96233	-4.7522	-4.54196	-5.11735	-4.36336	-4.73708	-5.22745	-5.55309	-5.17713	-5.25858	-5.07442	-5.09761	-5.1265	-5.14881
A24_3	A24	-4.776	-4.6861	-4.77797	-4.86391	-4.6683	-4.75838	-4.4106	-4.85953	-4.22709	-4.38713	-4.42587	-4.12147	-4.12613	-4.27478	-4.34871	-3.61872	-3.92325	-4.10826	-4.55928	-4.42047	-4.83026	-3.34571	-4.2804	-3.32899	-3.91535	-3.91724	-4.67043	-2.7073	-4.10129	-3.70764	-4.4713	-4.58982	-6.23563	-4.63847	-4.86385	-4.64202	-4.20201	-4.8064	-4.06118	-4.59724	-4.72863	-5.1192	-4.63669	-4.72199	-4.48536	-4.5253	-4.68661	-4.72579
A24_4	A24	-4.602	-4.60553	-4.63124	-4.67807	-4.85518	-4.63345	-4.55935	-4.6188	-4.97601	-5.03073	-5.04195	-4.07586	-4.07588	-4.41046	-4.43142	-3.32938	-3.58714	-4.21245	-4.42642	-4.62331	-4.8201	-3.15722	-3.81921	-3.09702	-3.43003	-4.5585	-5.15153	-2.45551	-3.55147	-3.94772	-4.37733	-4.4014	-7.24447	-4.39979	-4.5115	-4.39979	-4.42297	-4.72754	-4.21796	-4.41298	-5.10755	-5.27036	-4.99265	-5.01792	-4.84729	-4.85266	-4.67603	-4.68116
A24_5	A24	-3.17	-3.05315	-3.06269	-3.08334	-3.13152	-3.04817	-3.00206	-3.16151	-2.95207	-3.13892	-3.16758	-2.94871	-2.94863	-2.70455	-2.78074	-2.34005	-2.7793	-2.36848	-2.99198	-2.84793	-3.41637	-1.53736	-2.96541	-1.46029	-2.31361	-1.91614	-3.03073	-0.669172	-2.80878	-1.84663	-2.96924	-2.90477	-5.02656	-2.7282	-3.04333	-2.72814	-2.23057	-3.08774	-2.18531	-2.74833	-2.79295	-3.30473	-3.13096	-3.2554	-3.12304	-3.16529	-3.17067	-3.21168
A24_6	A24	-1.664	-1.67806	-1.6711	-1.72015	-1.7366	-1.69477	-1.84092	-1.64193	-1.9564	-2.06652	-2.10462	-1.65263	-1.65261	-1.30839	-1.35267	-0.732972	-1.1202	-1.05452	-1.43647	-1.66201	-2.00982	-0.475981	-1.3851	-0.336266	-0.862784	-0.887445	-1.84407	0.229698	-1.13117	-0.671193	-1.36803	-1.58561	-3.65124	-1.41221	-1.60668	-1.41221	-1.01003	-1.53516	-0.825012	-1.25361	-1.52629	-1.83269	-2.0023	-2.08311	-1.92219	-1.94411	-1.88551	-1.90672
A24_7	A24	-0.779	-0.723222	-0.705378	-0.719634	-0.842386	-0.770054	-0.735178	-0.784055	-0.448613	-0.600176	-0.615443	-0.711458	-0.709193	-0.390989	-0.465039	-0.240304	-0.428568	-0.409402	-0.77375	-0.716528	-1.0441	-0.114957	-0.686448	-0.103876	-0.508772	0.0480687	-0.531912	0.279756	-0.464067	-0.0611599	-0.606342	-0.604683	-1.59059	-0.579344	-0.754796	-0.57806	-0.262204	-0.719609	0.0685262	-0.285705	-0.487004	-0.813254	-0.630571	-0.772973	-0.549404	-0.622144	-0.705103	-0.776325
A24_8	A24	-0.681	-0.57604	-0.605419	-0.618384	-0.640397	-0.632312	-0.592243	-0.632909	-0.382272	-0.497047	-0.512318	-0.558136	-0.557524	-0.173339	-0.228214	0.172485	-0.0365139	-0.250977	-0.533396	-0.527956	-0.781512	0.00954856	-0.409002	0.0706306	-0.23859	0.0876284	-0.503661	0.236087	-0.273656	0.0322402	-0.388279	-0.421288	-1.28209	-0.46914	-0.605376	-0.468666	-0.174535	-0.529581	0.313185	0.0271734	-0.4303	-0.682913	-0.549024	-0.666042	-0.445006	-0.508623	-0.548587	-0.611023
A24_9	A24	-4.524	-4.70696	-4.60396	-4.68355	-5.05847	-4.66232	-4.72682	-4.50474	-5.07011	-5.3879	-5.43245	-4.97595	-4.97419	-4.44348	-4.56498	-3.6033	-4.72291	-3.51336	-4.69488	-4.00255	-5.08933	-1.68256	-4.5663	-1.60239	-3.34729	-2.96272	-5.54361	-0.0309445	-4.40176	-2.51535	-4.76722	-4.70431	-8.06746	-3.76473	-4.36745	-3.76412	-3.08681	-4.77643	-3.70714	-4.91511	-4.10045	-5.06099	-5.39353	-5.50578	-5.21892	-5.25523	-5.02105	-5.05628
A24_10	A24	-2.586	-2.66912	-2.64702	-2.72232	-2.61918	-2.68104	-2.6934	-2.70824	-2.72578	-2.95417	-3.00212	-2.25694	-2.25271	-2.11789	-2.21214	-1.73194	-2.30912	-1.96608	-2.68277	-2.44397	-3.0923	-1.19231	-2.59652	-1.1346	-2.04035	-1.48136	-2.95687	-0.264576	-2.26211	-1.32328	-2.53968	-2.72235	-4.47827	-2.3748	-2.73067	-2.37296	-1.71163	-2.67504	-1.58446	-2.35846	-2.21086	-2.81745	-2.85303	-3.01676	-2.70456	-2.76125	-2.75248	-2.80733
A24_11	A24	-1.634	-1.62497	-1.56861	-1.63722	-1.56353	-1.66338	-1.6632	-1.66785	-1.30312	-1.63562	-1.68815	-2.13234	-2.12804	-1.13095	-1.27528	-0.990949	-1.67453	-0.476362	-1.44768	-0.881792	-1.75701	0.30076	-1.41101	0.313402	-0.85756	0.313678	-1.44784	1.12257	-1.2095	0.236145	-1.35216	-1.4656	-2.6462	-1.17452	-1.65169	-1.17212	-0.249645	-1.53828	-0.250182	-1.31162	-0.836139	-1.68008	-1.68541	-1.88861	-1.62104	-1.69934	-1.68928	-1.76558
A24_12	A24	-1.535	-1.53124	-1.4984	-1.54258	-1.58304	-1.54788	-1.43247	-1.63995	-1.28051	-1.51664	-1.55962	-1.4413	-1.44363	-1.03211	-1.14092	-1.08298	-1.55407	-0.949055	-1.58838	-1.24435	-1.81958	-0.469689	-1.62152	-0.444631	-1.21267	-0.387964	-1.55732	0.0597609	-1.56328	-0.412165	-1.44164	-1.56488	-2.38083	-1.33186	-1.6458	-1.33374	-0.741042	-1.58027	-0.500166	-1.23773	-1.07067	-1.63742	-1.46656	-1.59365	-1.36154	-1.41388	-1.5504	-1.60144
A24_13	A24	-1.395	-1.37941	-1.35006	-1.40469	-1.39919	-1.39545	-1.39338	-1.48696	-1.23787	-1.50399	-1.54324	-1.29314	-1.28717	-0.88411	-1.00326	-0.756133	-1.22083	-0.735169	-1.44893	-1.1075	-1.74865	-0.238285	-1.42884	-0.225546	-1.04642	-0.125958	-1.40601	0.381671	-1.23841	-0.20891	-1.32149	-1.42602	-2.41112	-1.15301	-1.49907	-1.14955	-0.500046	-1.41987	-0.263154	-1.01618	-0.851449	-1.48201	-1.33759	-1.54488	-1.24199	-1.32611	-1.32929	-1.41107
A24_14	A24	-1.109	-1.03152	-0.950744	-1.02265	-1.1236	-1.04845	-1.10331	-1.18073	-0.696705	-1.13353	-1.1896	-1.67673	-1.66724	-0.64371	-0.840541	-0.686328	-1.34384	0.0231069	-1.1295	-0.428618	-1.45967	0.6336	-1.21279	0.626419	-0.666553	0.933001	-0.875632	1.41208	-1.07802	0.692959	-1.07892	-1.17045	-1.96443	-0.646224	-1.2017	-0.639265	0.345623	-1.13423	0.499213	-0.738439	-0.100513	-1.13229	-0.87902	-1.16448	-0.876246	-0.9904	-0.992206	-1.10322
A24_15	A24	-0.518	-0.476672	-0.437696	-0.481922	-0.533388	-0.511163	-0.515951	-0.563491	-0.229687	-0.464727	-0.489931	-0.529438	-0.521327	-0.0863525	-0.206837	-0.0235052	-0.259781	-0.0542004	-0.573939	-0.284289	-0.749946	0.178893	-0.568987	0.168588	-0.382519	0.482548	-0.291662	0.488991	-0.477849	0.350278	-0.395571	-0.439413	-0.90683	-0.350801	-0.596	-0.344996	0.16053	-0.480135	0.511871	-0.0397894	-0.0418248	-0.519238	-0.338164	-0.548369	-0.281886	-0.392551	-0.404515	-0.512946
A24_16	A24	-1.521	-1.59089	-1.37017	-1.45097	-1.78597	-1.44204	-2.12059	-1.45862	-1.69181	-1.94672	-2.00833	-2.73034	-2.72828	-1.71365	-1.81231	-1.35331	-2.12403	-0.714947	-1.64748	-1.20192	-2.06342	0.523591	-1.69992	0.64323	-0.753129	0.344257	-1.48784	2.0827	-1.2421	0.412289	-1.35506	-1.44625	-4.15193	-0.931955	-1.40626	-0.931279	0.0161503	-1.31882	-0.451262	-1.47854	-0.651009	-1.41464	-1.83308	-1.94693	-2.17454	-2.2089	-2.2189	-2.25209
A24_17	A24	-0.844	-0.72132	-0.659565	-0.712028	-0.721255	-0.814036	-0.880383	-0.840406	-0.369773	-0.729176	-0.785244	-1.75155	-1.74447	-0.66515	-0.827539	-0.0987688	-0.709856	0.299255	-0.693473	-0.0505043	-0.943401	0.906753	-0.790273	0.946358	-0.210512	1.23078	-0.439225	1.48861	-0.801283	1.00613	-0.562295	-0.659803	-1.38907	-0.316197	-0.800875	-0.312148	0.602469	-0.682232	0.965597	-0.06207	0.0869795	-0.775295	-0.732894	-0.985871	-0.707147	-0.817477	-0.616209	-0.723974
A24_18	A24	-0.617	-0.50569	-0.467791	-0.514302	-0.509824	-0.589522	-0.652754	-0.625211	-0.307743	-0.581825	-0.634863	-1.22579	-1.22985	-0.428073	-0.559556	0.135913	-0.307087	0.236095	-0.50161	-0.0370688	-0.703331	0.678272	-0.58081	0.704223	-0.165992	1.02188	-0.196742	1.08634	-0.590014	0.817073	-0.346074	-0.434857	-1.00881	-0.228312	-0.592505	-0.232215	0.497131	-0.455667	0.9503	0.173473	0.0989116	-0.540129	-0.540578	-0.748938	-0.487516	-0.584905	-0.356362	-0.452053
A24_19	A24	-0.542	-0.439975	-0.403824	-0.445798	-0.43924	-0.521607	-0.583854	-0.550374	-0.27901	-0.5122	-0.558234	-1.10912	-1.10805	-0.415679	-0.517958	0.200265	-0.190497	0.208228	-0.461283	-0.0387075	-0.641594	0.616346	-0.529468	0.640212	-0.147963	0.971259	-0.122054	0.976455	-0.554397	0.771929	-0.292585	-0.365072	-0.917374	-0.201508	-0.530715	-0.201317	0.469696	-0.400625	0.96748	0.268678	0.0974739	-0.478833	-0.504375	-0.677627	-0.447174	-0.511052	-0.301305	-0.363602
A24_20	A24	-0.403	-0.328492	-0.317634	-0.38833	-0.331867	-0.390221	-0.374153	-0.354617	-0.22382	-0.358813	-0.396294	-0.598685	-0.598546	-0.174931	-0.229107	0.470317	0.158277	0.130297	-0.282428	-0.0876722	-0.457019	0.399995	-0.213616	0.429629	-0.0416476	0.659294	-0.15911	0.593023	-0.165593	0.547747	-0.108363	-0.243664	-0.714785	-0.216086	-0.417337	-0.216075	0.321248	-0.228929	0.900342	0.367874	0.0413971	-0.327312	-0.351493	-0.445784	-0.27687	-0.303959	-0.175799	-0.202071
A24_21	A24	-0.354	-0.343455	-0.292205	-0.363735	-0.345611	-0.372293	-0.343486	-0.349266	-0.172239	-0.348831	-0.380235	-0.445362	-0.44136	-0.0528007	-0.128236	0.294315	0.0636776	0.0889123	-0.363743	-0.107478	-0.50659	0.286377	-0.275762	0.285656	-0.166234	0.606877	-0.086726	0.484646	-0.19516	0.484438	-0.165499	-0.254584	-0.595483	-0.227843	-0.441828	-0.225819	0.308413	-0.26456	0.800116	0.236349	0.102388	-0.324318	-0.23002	-0.377226	-0.175546	-0.229866	-0.210415	-0.262805
A24_22	A24	0.8	0.934002	1.03528	0.969979	0.944175	0.972589	0.997125	0.723445	1.2704	0.860259	0.803457	0.659033	0.668368	1.06809	0.896471	1.05325	0.448349	1.96273	0.779475	1.64594	0.584784	2.66957	0.792002	2.61344	1.25575	2.96311	1.29099	3.58328	1.07075	2.82363	0.95663	0.946626	0.164168	1.24391	0.670846	1.24977	2.50385	0.946472	2.46397	1.15782	2.06431	1.00783	1.22242	0.966402	1.00478	0.930376	0.920342	0.848789
A24_23	A24	0.908	1.03863	1.20975	1.0942	1.06895	1.09557	1.09304	0.851562	1.41419	0.915459	0.859836	0.798998	0.817156	1.11204	0.897224	1.11337	0.470652	2.18704	0.804287	1.8852	0.645449	2.96472	0.805975	2.91492	1.35352	3.26882	1.36412	3.95593	1.06812	3.16214	1.01683	1.05599	0.303111	1.38807	0.722234	1.39848	2.83287	1.03483	2.72188	1.2536	2.36155	1.1245	1.40886	1.04826	1.11876	1.00418	1.0115	0.901068
A24_24	A24	1.096	1.28162	1.31316	1.28527	1.26413	1.29686	1.34249	1.02518	1.59078	1.25003	1.19939	0.994092	0.997874	1.40338	1.2651	1.47721	0.905463	2.17779	1.1455	1.85381	0.926678	2.82713	1.10326	2.76804	1.54886	3.11438	1.63928	3.67821	1.32216	2.94197	1.26979	1.26131	0.476162	1.53495	1.03115	1.53783	2.64392	1.26446	2.69802	1.5343	2.23617	1.32055	1.51856	1.34956	1.35103	1.30326	1.30126	1.25532
ACONF_1	ACONF	0.598	0.604743	0.644907	0.63124	0.682392	0.61745	0.632705	0.608702	0.745739	0.692216	0.688695	0.421308	0.427759	0.401607	0.387309	0.711069	0.593988	0.808107	0.562006	0.820614	0.59378	1.04299	0.484782	1.07999	0.720886	0.929842	0.624071	1.32637	0.491347	0.999014	0.525203	0.59338	0.44143	0.720649	0.596242	0.723645	0.939794	0.580143	0.661189	0.42491	0.844507	0.647403	0.631189	0.611693	0.524871	0.533792	0.475674	0.485032
ACONF_2	ACONF	0.614	0.610124	0.646366	0.635648	0.680194	0.628002	0.639677	0.618148	0.768919	0.700563	0.699198	0.409113	0.417878	0.432976	0.411312	0.764815	0.640093	0.81551	0.546681	0.847833	0.60215	1.082	0.501802	1.12252	0.750039	0.967029	0.631251	1.38654	0.521746	1.02958	0.531844	0.588118	0.45256	0.741626	0.609096	0.748102	0.975501	0.591822	0.677014	0.414783	0.879815	0.658253	0.644807	0.619056	0.544802	0.547839	0.492444	0.495994
ACONF_3	ACONF	0.961001	0.915983	1.00918	0.966176	1.09568	0.982588	0.907398	0.978089	1.27232	1.09928	1.09437	0.0829772	0.104826	0.413657	0.361761	1.2193	0.827123	1.58083	0.871089	1.66167	1.0128	2.27292	0.727483	2.37385	1.38556	1.94281	0.94102	3.0229	0.725081	2.18805	0.86476	1.0113	0.570438	1.26669	0.91422	1.28077	1.9799	0.963447	1.14454	0.458127	1.67166	1.09021	0.917539	0.852323	0.633874	0.647741	0.501132	0.516584
ACONF_4	ACONF	2.813	2.73628	2.91082	2.87817	2.96718	2.79526	2.82335	2.83955	3.1906	3.0234	3.01934	2.06463	2.08655	2.37423	2.32349	2.98411	2.64978	3.30471	2.64366	3.31291	2.7124	3.85842	2.51922	3.94565	3.07588	3.64201	2.75323	4.59184	2.62682	3.70976	2.5174	2.64315	2.46852	3.13813	2.81297	3.15239	3.64096	2.70861	2.96642	2.32567	3.43071	2.88164	2.89318	2.81843	2.54892	2.56213	2.37062	2.38541
ACONF_5	ACONF	0.595001	0.578967	0.6187	0.606794	0.641125	0.599893	0.606431	0.603153	0.749485	0.667614	0.667111	0.382892	0.394834	0.412765	0.381184	0.715259	0.587592	0.807967	0.522304	0.838273	0.578222	1.08293	0.479123	1.1237	0.735101	0.960437	0.59926	1.39436	0.497515	1.03483	0.515325	0.565537	0.414651	0.725181	0.588054	0.737362	0.975953	0.573053	0.677293	0.393436	0.875572	0.636794	0.626327	0.588166	0.52292	0.5172	0.469569	0.464505
ACONF_6	ACONF	0.604	0.601327	0.629987	0.619954	0.650489	0.625389	0.624152	0.613129	0.772954	0.688326	0.688313	0.376647	0.387485	0.438935	0.408564	0.737408	0.602696	0.817385	0.521495	0.860389	0.591444	1.11968	0.503173	1.16339	0.768243	0.98677	0.61531	1.44651	0.52859	1.06414	0.533261	0.579436	0.408863	0.747483	0.604123	0.75673	1.00693	0.592771	0.694885	0.402361	0.903365	0.654275	0.643403	0.609656	0.544691	0.540733	0.489159	0.485797
ACONF_7	ACONF	0.934001	0.884438	0.972322	0.927773	1.05512	0.960215	0.8798	0.967062	1.29808	1.07879	1.07784	0.0381048	0.0678434	0.435988	0.358424	1.21598	0.795356	1.61045	0.824372	1.7227	1.0084	2.37606	0.728631	2.48836	1.43324	2.01832	0.899238	3.17056	0.729707	2.2897	0.868436	0.990739	0.54306	1.27499	0.894036	1.30119	2.06943	0.964953	1.17916	0.405295	1.73771	1.07961	0.929884	0.83327	0.637169	0.6346	0.49731	0.496649
ACONF_8	ACONF	1.178	1.14699	1.22303	1.19328	1.29004	1.19172	1.19028	1.19468	1.49138	1.326	1.3256	0.661887	0.685347	0.809831	0.749196	1.41702	1.13707	1.64641	1.056	1.73071	1.19269	2.23065	0.971984	2.30701	1.50003	1.98172	1.20995	2.86637	0.995024	2.13629	1.05796	1.16218	0.867317	1.44312	1.15738	1.46473	1.99944	1.16522	1.3506	0.768654	1.77553	1.28362	1.20631	1.13365	1.00131	0.994635	0.902265	0.896905
ACONF_9	ACONF	1.302	1.28591	1.3611	1.33976	1.41151	1.32131	1.36661	1.31281	1.61658	1.46975	1.46664	1.00608	1.02403	0.917824	0.866348	1.5675	1.33665	1.68271	1.13932	1.72649	1.23055	2.1983	1.05003	2.28149	1.53889	1.94078	1.29302	2.80785	1.10096	2.09364	1.10123	1.21135	0.920633	1.55173	1.28577	1.56655	1.99248	1.22297	1.44756	0.913574	1.81485	1.36333	1.40634	1.34046	1.19156	1.18915	1.07385	1.07261
ACONF_10	ACONF	1.25	1.17696	1.31019	1.2327	1.43544	1.29718	1.13614	1.30081	1.81545	1.49047	1.48649	-0.35127	-0.309919	0.426014	0.317584	1.63802	0.930306	2.33175	1.10252	2.51773	1.39804	3.55515	0.930471	3.74214	2.06731	2.96622	1.14347	4.81367	0.917393	3.42769	1.17584	1.3902	0.644173	1.77738	1.17453	1.80975	3.05932	1.31874	1.60113	0.401853	2.51532	1.49525	1.20115	1.06765	0.719278	0.727854	0.459617	0.471022
ACONF_11	ACONF	2.632	2.52737	2.70367	2.666	2.73995	2.61299	2.59596	2.68247	3.02983	2.81242	2.81174	1.80301	1.83346	2.22688	2.14891	2.7843	2.41445	3.20231	2.45465	3.21924	2.54407	3.83151	2.36497	3.9362	2.98531	3.5763	2.54768	4.62665	2.47688	3.69678	2.38932	2.48731	2.21452	2.99273	2.63439	3.01975	3.60225	2.56883	2.86405	2.1246	3.35155	2.71694	2.70177	2.59318	2.36659	2.36321	2.17611	2.17466
ACONF_12	ACONF	2.74	2.65624	2.81606	2.78283	2.85428	2.72895	2.73735	2.77862	3.14406	2.93882	2.93743	1.9601	1.9875	2.34186	2.26867	2.92536	2.56769	3.27198	2.55486	3.29101	2.6429	3.88965	2.47186	3.98378	3.06563	3.63694	2.65821	4.67517	2.59743	3.73167	2.47006	2.56901	2.33018	3.09037	2.74541	3.11506	3.65417	2.65903	2.94145	2.23207	3.42493	2.81806	2.84274	2.74468	2.49623	2.49299	2.31703	2.31553
ACONF_13	ACONF	3.283	3.17296	3.37415	3.32104	3.43126	3.28493	3.26225	3.34748	3.83357	3.56069	3.56006	2.26505	2.30234	2.7305	2.63584	3.52223	3.0612	3.95896	2.98949	4.04832	3.17016	4.86223	2.91053	5.0213	3.76257	4.48255	3.19915	5.93668	3.04935	4.69111	2.97304	3.12814	2.69723	3.73921	3.27088	3.77026	4.5618	3.21169	3.56841	2.61671	4.23313	3.4151	3.37596	3.2423	2.98237	2.98405	2.68885	2.69295
ACONF_14	ACONF	3.083	2.96859	3.20898	3.14518	3.24062	3.06975	3.09327	3.13642	3.70786	3.35069	3.3507	1.67338	1.72278	2.28083	2.16015	3.39005	2.70724	4.12516	2.84081	4.12429	2.96457	5.16456	2.6635	5.31032	3.68135	4.68119	2.85572	6.45317	2.80969	4.9185	2.66587	2.85377	2.40131	3.66773	3.04703	3.70666	4.69714	2.91657	3.4214	2.16786	4.26276	3.17775	3.26543	3.11073	2.63367	2.63921	2.38275	2.3914
ACONF_15	ACONF	4.925	4.79584	5.0978	5.03803	5.16682	4.91279	4.99516	5.00587	5.64422	5.27872	5.27904	3.79526	3.84623	4.2173	4.09398	5.29262	4.63335	5.95576	4.64641	5.87613	4.69561	6.96186	4.44673	7.14036	5.50473	6.45916	4.66611	8.33819	4.66657	6.64252	4.36212	4.55003	4.13243	5.5687	4.93708	5.60871	6.5075	4.69738	5.25545	3.97748	6.10225	4.99288	5.25855	5.0912	4.48456	4.49192	4.22536	4.236
ADIM6_1	ADIM6	1.34	1.22376	1.12538	1.19344	1.19636	1.3192	1.41266	1.31854	0.63846	1.18243	1.24572	2.64715	2.62867	1.18698	1.44225	0.566834	1.40017	-0.273157	1.13279	0.183275	1.44411	-1.04624	1.2604	-1.10475	0.481284	-1.38924	0.937318	-1.82123	1.28519	-1.1253	1.03696	1.16886	1.94295	0.608469	1.28565	0.595431	-0.626297	1.16704	-0.857331	0.594925	0.0341813	1.27679	1.14914	1.53692	1.16209	1.34435	1.04181	1.21993
ADIM6_2	ADIM6	1.99	1.90362	1.72542	1.83219	1.93155	1.98608	2.03776	1.92807	0.822922	1.74678	1.81428	3.97161	3.92095	1.96194	2.41726	1.07244	2.29325	-0.446086	1.76867	0.129418	2.10911	-1.63595	1.83012	-1.68291	0.725837	-1.93065	1.64953	-2.89518	1.77446	-1.61469	1.68893	1.8792	2.73731	0.881269	1.92575	0.837013	-0.952524	1.8277	-0.744244	1.54327	-0.062249	1.93244	1.52932	2.21722	1.73052	2.0503	1.49029	1.80274
ADIM6_3	ADIM6	2.89	2.82412	2.55508	2.72225	2.90775	2.96822	2.91248	2.75675	1.17794	2.56606	2.63659	6.39843	6.29886	2.96227	3.66308	2.19085	3.9289	-0.706292	2.54888	0.0699066	2.97327	-2.44735	2.56289	-2.49242	1.00043	-2.71934	2.41525	-4.32562	2.40347	-2.30914	2.51312	2.80475	3.80829	1.29118	2.80665	1.19594	-1.38467	2.68763	-0.631891	2.72554	-0.143565	2.80116	2.16511	3.139	2.49049	2.96615	2.3525	2.81794
ADIM6_4	ADIM6	3.78	3.77073	3.39686	3.62315	3.86389	3.9172	3.79358	3.55969	1.52869	3.37239	3.44435	8.45282	8.30275	3.85853	4.81182	3.12072	5.39714	-0.943322	3.28606	0.0162901	3.78602	-3.22219	3.25841	-3.2741	1.2378	-3.41394	3.33775	-5.70572	3.01143	-2.9509	3.28635	3.67521	4.88007	1.71653	3.668	1.56654	-1.77348	3.50198	-0.391806	3.9723	-0.188931	3.65168	2.77776	4.07251	3.2813	3.92575	3.20412	3.83514
ADIM6_5	ADIM6	4.6	4.71302	4.22631	4.51463	4.87827	4.87451	4.64707	4.35158	1.82834	4.16169	4.23548	10.6264	10.4249	4.90777	6.12712	3.97136	6.77657	-1.20812	4.11091	-0.105543	4.63347	-4.08228	4.02204	-4.13827	1.51507	-4.16615	4.18312	-7.2267	3.67474	-3.67516	4.15309	4.61884	5.90888	2.09201	4.5359	1.88751	-2.25675	4.37345	-0.252666	5.22958	-0.333157	4.50414	3.33343	4.95204	4.07846	4.89713	3.98811	4.78982
ADIM6_6	ADIM6	5.55	5.78458	5.16023	5.52353	5.885	5.82652	5.6743	5.21588	2.26328	5.06376	5.14207	12.483	12.237	5.96431	7.4437	4.61524	8.09959	-1.46011	4.87555	-0.276736	5.37193	-5.03696	4.7385	-5.13244	1.63914	-4.78513	5.4914	-8.9315	4.30905	-4.45789	4.89497	5.43662	7.10787	2.54736	5.45323	2.29357	-2.75113	5.1525	0.238838	6.76997	-0.412196	5.35391	4.02203	6.00113	5.27853	6.27706	5.09293	6.07078
AE11_1	AE11	-425191	-425164	-425307	-425307	-425072	-425122	-425230	-425102	-425152	-425152	-425152	-425217	-425217	-425168	-425168	-425246	-425246	-425046	-425046	-425042	-425042	-425117	-425117	-425248	-425248	-425209	-425209	-425222	-425222	-425191	-425191	-425191	-424030	-425094	-425094	-425094	-425197	-425197	-425061	-425061	-425202	-425202	-425182	-425182	-425187	-425187	-425185	-425185
AE11_2	AE11	-1.11663e+06	-1.11655e+06	-1.1168e+06	-1.1168e+06	-1.11639e+06	-1.11651e+06	-1.11675e+06	-1.11647e+06	-1.1166e+06	-1.1166e+06	-1.1166e+06	-1.11668e+06	-1.11668e+06	-1.11658e+06	-1.11658e+06	-1.11675e+06	-1.11675e+06	-1.11631e+06	-1.11631e+06	-1.11645e+06	-1.11645e+06	-1.11655e+06	-1.11655e+06	-1.11717e+06	-1.11717e+06	-1.11723e+06	-1.11723e+06	-1.11694e+06	-1.11694e+06	-1.11668e+06	-1.11668e+06	-1.11668e+06	-1.11481e+06	-1.11647e+06	-1.11647e+06	-1.11647e+06	-1.11665e+06	-1.11665e+06	-1.1161e+06	-1.1161e+06	-1.11669e+06	-1.11669e+06	-1.11657e+06	-1.11657e+06	-1.11661e+06	-1.11661e+06	-1.1166e+06	-1.1166e+06
AE11_3	AE11	-1.7281e+06	-1.72795e+06	-1.72824e+06	-1.72824e+06	-1.72774e+06	-1.72789e+06	-1.72818e+06	-1.72786e+06	-1.72804e+06	-1.72804e+06	-1.72804e+06	-1.72819e+06	-1.72819e+06	-1.72798e+06	-1.72798e+06	-1.72817e+06	-1.72817e+06	-1.72758e+06	-1.72758e+06	-1.72779e+06	-1.72779e+06	-1.7279e+06	-1.7279e+06	-1.72895e+06	-1.72895e+06	-1.7291e+06	-1.7291e+06	-1.72854e+06	-1.72854e+06	-1.72807e+06	-1.72807e+06	-1.72807e+06	-1.72573e+06	-1.72786e+06	-1.72786e+06	-1.72786e+06	-1.72807e+06	-1.72807e+06	-1.72718e+06	-1.72718e+06	-1.72813e+06	-1.72813e+06	-1.72804e+06	-1.72804e+06	-1.72809e+06	-1.72809e+06	-1.72811e+06	-1.72811e+06
AE11_4	AE11	-1.96629e+06	-1.96612e+06	-1.96643e+06	-1.96643e+06	-1.9659e+06	-1.96605e+06	-1.96635e+06	-1.96603e+06	-1.96621e+06	-1.96621e+06	-1.96621e+06	-1.96639e+06	-1.96639e+06	-1.96614e+06	-1.96614e+06	-1.96634e+06	-1.96634e+06	-1.96571e+06	-1.96571e+06	-1.96595e+06	-1.96595e+06	-1.96606e+06	-1.96606e+06	-1.96727e+06	-1.96727e+06	-1.96745e+06	-1.96745e+06	-1.9668e+06	-1.9668e+06	-1.96625e+06	-1.96625e+06	-1.96625e+06	-1.96375e+06	-1.96603e+06	-1.96603e+06	-1.96603e+06	-1.96625e+06	-1.96625e+06	-1.96523e+06	-1.96523e+06	-1.96632e+06	-1.96632e+06	-1.96622e+06	-1.96622e+06	-1.9663e+06	-1.9663e+06	-1.96631e+06	-1.96631e+06
AE11_5	AE11	-3.10019e+06	-3.09993e+06	-3.10031e+06	-3.10031e+06	-3.09967e+06	-3.09986e+06	-3.10023e+06	-3.09983e+06	-3.10006e+06	-3.10006e+06	-3.10006e+06	-3.10042e+06	-3.10042e+06	-3.09999e+06	-3.09999e+06	-3.10018e+06	-3.10018e+06	-3.09937e+06	-3.09937e+06	-3.09977e+06	-3.09977e+06	-3.0999e+06	-3.0999e+06	-3.10184e+06	-3.10184e+06	-3.10217e+06	-3.10217e+06	-3.10108e+06	-3.10108e+06	-3.1001e+06	-3.1001e+06	-3.1001e+06	-3.09698e+06	-3.09983e+06	-3.09983e+06	-3.09983e+06	-3.1001e+06	-3.1001e+06	-3.09846e+06	-3.09846e+06	-3.1002e+06	-3.1002e+06	-3.1001e+06	-3.1001e+06	-3.10025e+06	-3.10025e+06	-3.10028e+06	-3.10028e+06
AE11_6	AE11	-3.43108e+06	-3.4308e+06	-3.4312e+06	-3.4312e+06	-3.43053e+06	-3.43072e+06	-3.43112e+06	-3.43069e+06	-3.43094e+06	-3.43094e+06	-3.43094e+06	-3.43135e+06	-3.43135e+06	-3.43087e+06	-3.43087e+06	-3.43105e+06	-3.43105e+06	-3.43019e+06	-3.43019e+06	-3.43063e+06	-3.43063e+06	-3.43076e+06	-3.43076e+06	-3.43292e+06	-3.43292e+06	-3.43329e+06	-3.43329e+06	-3.43206e+06	-3.43206e+06	-3.43098e+06	-3.43098e+06	-3.43098e+06	-3.42769e+06	-3.4307e+06	-3.4307e+06	-3.4307e+06	-3.43097e+06	-3.43097e+06	-3.42916e+06	-3.42916e+06	-3.43109e+06	-3.43109e+06	-3.431e+06	-3.431e+06	-3.43116e+06	-3.43116e+06	-3.43118e+06	-3.43118e+06
AE11_7	AE11	-4.54012e+06	-4.53974e+06	-4.54022e+06	-4.54022e+06	-4.5394e+06	-4.53967e+06	-4.54017e+06	-4.53964e+06	-4.53991e+06	-4.53991e+06	-4.53991e+06	-4.54038e+06	-4.54038e+06	-4.53979e+06	-4.53979e+06	-4.54001e+06	-4.54001e+06	-4.53901e+06	-4.53901e+06	-4.53955e+06	-4.53955e+06	-4.53969e+06	-4.53969e+06	-4.54252e+06	-4.54252e+06	-4.54302e+06	-4.54302e+06	-4.54138e+06	-4.54138e+06	-4.53994e+06	-4.53994e+06	-4.53994e+06	-4.53616e+06	-4.53965e+06	-4.53965e+06	-4.53965e+06	-4.53995e+06	-4.53995e+06	-4.53753e+06	-4.53753e+06	-4.5401e+06	-4.5401e+06	-4.54003e+06	-4.54003e+06	-4.54021e+06	-4.54021e+06	-4.54026e+06	-4.54026e+06
AE11_8	AE11	-4.94896e+06	-4.94855e+06	-4.94906e+06	-4.94906e+06	-4.94818e+06	-4.94848e+06	-4.94904e+06	-4.94846e+06	-4.94871e+06	-4.94871e+06	-4.94871e+06	-4.94923e+06	-4.94923e+06	-4.94858e+06	-4.94858e+06	-4.94882e+06	-4.94882e+06	-4.94778e+06	-4.94778e+06	-4.94837e+06	-4.94837e+06	-4.94851e+06	-4.94851e+06	-4.95158e+06	-4.95158e+06	-4.95212e+06	-4.95212e+06	-4.95033e+06	-4.95033e+06	-4.94878e+06	-4.94878e+06	-4.94878e+06	-4.94483e+06	-4.94846e+06	-4.94846e+06	-4.94846e+06	-4.94878e+06	-4.94878e+06	-4.94615e+06	-4.94615e+06	-4.94894e+06	-4.94894e+06	-4.94887e+06	-4.94887e+06	-4.94908e+06	-4.94908e+06	-4.94912e+06	-4.94912e+06
AE11_9	AE11	-8.40621e+06	-8.40567e+06	-8.40623e+06	-8.40623e+06	-8.40521e+06	-8.40567e+06	-8.40629e+06	-8.40544e+06	-8.40594e+06	-8.40594e+06	-8.40594e+06	-8.40661e+06	-8.40661e+06	-8.40578e+06	-8.40578e+06	-8.40553e+06	-8.40553e+06	-8.40469e+06	-8.40469e+06	-8.40566e+06	-8.40566e+06	-8.40583e+06	-8.40583e+06	-8.41123e+06	-8.41123e+06	-8.41236e+06	-8.41236e+06	-8.40901e+06	-8.40901e+06	-8.40615e+06	-8.40615e+06	-8.40615e+06	-8.4011e+06	-8.40546e+06	-8.40546e+06	-8.40546e+06	-8.40604e+06	-8.40604e+06	-8.40123e+06	-8.40123e+06	-8.40627e+06	-8.40627e+06	-8.40616e+06	-8.40616e+06	-8.40654e+06	-8.40654e+06	-8.40656e+06	-8.40656e+06
AE11_10	AE11	-1.15551e+07	-1.15542e+07	-1.15548e+07	-1.15548e+07	-1.15538e+07	-1.15542e+07	-1.15547e+07	-1.1554e+07	-1.15545e+07	-1.15545e+07	-1.15545e+07	-1.15556e+07	-1.15556e+07	-1.15544e+07	-1.15544e+07	-1.15539e+07	-1.15539e+07	-1.1553e+07	-1.1553e+07	-1.15542e+07	-1.15542e+07	-1.15543e+07	-1.15543e+07	-1.15617e+07	-1.15617e+07	-1.15633e+07	-1.15633e+07	-1.15587e+07	-1.15587e+07	-1.15547e+07	-1.15547e+07	-1.15547e+07	-1.15488e+07	-1.15541e+07	-1.15541e+07	-1.15541e+07	-1.15547e+07	-1.15547e+07	-1.15482e+07	-1.15482e+07	-1.1555e+07	-1.1555e+07	-1.15551e+07	-1.15551e+07	-1.15556e+07	-1.15556e+07	-1.15556e+07	-1.15556e+07
AE11_11	AE11	-1.37251e+07	-1.37241e+07	-1.37247e+07	-1.37247e+07	-1.37236e+07	-1.37241e+07	-1.37245e+07	-1.37238e+07	-1.37244e+07	-1.37244e+07	-1.37244e+07	-1.37256e+07	-1.37256e+07	-1.37242e+07	-1.37242e+07	-1.37236e+07	-1.37236e+07	-1.37227e+07	-1.37227e+07	-1.3724e+07	-1.3724e+07	-1.37242e+07	-1.37242e+07	-1.37327e+07	-1.37327e+07	-1.37346e+07	-1.37346e+07	-1.37292e+07	-1.37292e+07	-1.37246e+07	-1.37246e+07	-1.37246e+07	-1.37182e+07	-1.37239e+07	-1.37239e+07	-1.37239e+07	-1.37246e+07	-1.37246e+07	-1.3717e+07	-1.3717e+07	-1.37249e+07	-1.37249e+07	-1.37251e+07	-1.37251e+07	-1.37256e+07	-1.37256e+07	-1.37257e+07	-1.37257e+07
AE18_1	AE18	-313.755	-310.4	-313.463	-313.429	-314.701	-314.249	-311.09	-313.161	-313.86	-313.86	-313.86	-311.469	-311.469	-316.116	-316.116	-317.806	-317.806	-313.846	-313.846	-313.725	-313.725	-316.568	-316.568	-315.631	-315.631	-310.848	-310.848	-312.909	-312.909	-312.442	-312.442	-312.442	-300.392	-314.293	-314.293	-314.293	-315.284	-315.284	-313.074	-313.074	-313.183	-313.183	-313.59	-313.59	-312.993	-312.993	-315.684	-315.684
AE18_2	AE18	-1822.11	-1819.01	-1823.41	-1823.63	-1837.03	-1821.96	-1822.85	-1819.69	-1822.85	-1822.85	-1822.85	-1829	-1829	-1828.68	-1828.68	-1831.83	-1831.83	-1827.3	-1827.3	-1815.31	-1815.31	-1824.74	-1824.74	-1830.16	-1830.16	-1830.19	-1830.19	-1824.52	-1824.52	-1824.18	-1824.18	-1824.18	-1778.62	-1819.85	-1819.85	-1819.85	-1829.29	-1829.29	-1824.37	-1824.37	-1820.64	-1820.64	-1825.11	-1825.11	-1822.83	-1822.83	-1828.32	-1828.32
AE18_3	AE18	-4692.55	-4689.74	-4689.1	-4694.26	-4712.03	-4693.2	-4687.86	-4681.9	-4693.54	-4693.54	-4693.54	-4703.02	-4703.02	-4699.12	-4699.12	-4720.84	-4720.84	-4699.97	-4699.97	-4682.47	-4682.47	-4698.01	-4698.01	-4698.24	-4698.24	-4726.04	-4726.04	-4697.67	-4697.67	-4695.38	-4695.38	-4695.38	-4607.94	-4682.69	-4682.69	-4682.69	-4701.86	-4701.86	-4694.97	-4694.97	-4688.39	-4688.39	-4695.92	-4695.92	-4695.13	-4695.13	-4704.89	-4704.89
AE18_4	AE18	-9203.91	-9200.73	-9202.54	-9208.93	-9217.46	-9201.12	-9189.07	-9186.6	-9192.28	-9192.28	-9192.28	-9210.76	-9210.76	-9201.35	-9201.35	-9228.85	-9228.85	-9206.97	-9206.97	-9180.31	-9180.31	-9201.88	-9201.88	-9202.34	-9202.34	-9232.09	-9232.09	-9203.89	-9203.89	-9200.15	-9200.15	-9200.15	-9065.25	-9186.37	-9186.37	-9186.37	-9207.6	-9207.6	-9196.17	-9196.17	-9193.21	-9193.21	-9206.82	-9206.82	-9203.36	-9203.36	-9213.69	-9213.69
AE18_5	AE18	-15470.6	-15469	-15476.2	-15487.7	-15480.7	-15471.4	-15458.4	-15457.9	-15460.8	-15460.8	-15460.8	-15485.1	-15485.1	-15471.6	-15471.6	-15501	-15501	-15479	-15479	-15444.4	-15444.4	-15471.2	-15471.2	-15464.9	-15464.9	-15493.4	-15493.4	-15471.6	-15471.6	-15470.4	-15470.4	-15470.4	-15282.9	-15457.3	-15457.3	-15457.3	-15477.9	-15477.9	-15463.2	-15463.2	-15463.3	-15463.3	-15474.8	-15474.8	-15469.8	-15469.8	-15480.4	-15480.4
AE18_6	AE18	-23748.1	-23750.2	-23764.6	-23777.1	-23758.2	-23750.3	-23741.6	-23732.1	-23741.9	-23741.9	-23741.9	-23757.7	-23757.7	-23752.2	-23752.2	-23770.8	-23770.8	-23755.7	-23755.7	-23719	-23719	-23750.2	-23750.2	-23738.9	-23738.9	-23764	-23764	-23750.4	-23750.4	-23750.9	-23750.9	-23750.9	-23511.8	-23731.5	-23731.5	-23731.5	-23758.6	-23758.6	-23741.8	-23741.8	-23744.5	-23744.5	-23755.7	-23755.7	-23748.8	-23748.8	-23754.3	-23754.3
AE18_7	AE18	-34255.2	-34259	-34280.7	-34294.3	-34262.8	-34255.1	-34255.3	-34234.2	-34251.9	-34251.9	-34251.9	-34258.6	-34258.6	-34265.3	-34265.3	-34270.5	-34270.5	-34260.5	-34260.5	-34221.6	-34221.6	-34256.5	-34256.5	-34246.3	-34246.3	-34269.3	-34269.3	-34259.5	-34259.5	-34257.7	-34257.7	-34257.7	-33969.8	-34234.2	-34234.2	-34234.2	-34266.4	-34266.4	-34248.2	-34248.2	-34253	-34253	-34265.6	-34265.6	-34256.9	-34256.9	-34257.1	-34257.1
AE18_8	AE18	-47105.4	-47114.2	-47137.6	-47152.9	-47111.3	-47108.8	-47113.9	-47083.6	-47102.9	-47102.9	-47102.9	-47107.6	-47107.6	-47120.9	-47120.9	-47123.3	-47123.3	-47115.1	-47115.1	-47072.5	-47072.5	-47111.2	-47111.2	-47099.3	-47099.3	-47109.4	-47109.4	-47113.7	-47113.7	-47120.1	-47120.1	-47120.1	-46767.4	-47083.3	-47083.3	-47083.3	-47126.5	-47126.5	-47104.3	-47104.3	-47112.1	-47112.1	-47120.4	-47120.4	-47108.8	-47108.8	-47107.3	-47107.3
AE18_9	AE18	-62584	-62594.6	-62621.8	-62638.7	-62586.3	-62587.7	-62600.6	-62558.9	-62583.8	-62583.8	-62583.8	-62582.3	-62582.3	-62601	-62601	-62602.5	-62602.5	-62586.4	-62586.4	-62547.6	-62547.6	-62588.8	-62588.8	-62578.5	-62578.5	-62584.5	-62584.5	-62594	-62594	-62605.4	-62605.4	-62605.4	-62193.5	-62558.6	-62558.6	-62558.6	-62610.5	-62610.5	-62586.1	-62586.1	-62595.9	-62595.9	-62602.8	-62602.8	-62588.8	-62588.8	-62586.8	-62586.8
AE18_10	AE18	-80909.6	-80917	-80947.8	-80966.8	-80904.5	-80908.8	-80926.9	-80878.4	-80907.7	-80907.7	-80907.7	-80907.4	-80907.4	-80924.6	-80924.6	-80923.9	-80923.9	-80900.9	-80900.9	-80864.7	-80864.7	-80908.1	-80908.1	-80907.6	-80907.6	-80918.5	-80918.5	-80921.3	-80921.3	-80931.6	-80931.6	-80931.6	-80465.3	-80878.7	-80878.7	-80878.7	-80936.6	-80936.6	-80909.8	-80909.8	-80922.3	-80922.3	-80930.3	-80930.3	-80912.4	-80912.4	-80912.7	-80912.7
AE18_11	AE18	-101816	-101824	-101792	-101878	-101810	-101812	-101834	-101779	-101816	-101816	-101816	-101815	-101815	-101822	-101822	-101843	-101843	-101799	-101799	-101765	-101765	-101812	-101812	-101811	-101811	-101840	-101840	-101832	-101832	-101840	-101840	-101840	-101307	-101777	-101777	-101777	-101847	-101847	-101811	-101811	-101831	-101831	-101832	-101832	-101818	-101818	-101820	-101820
AE18_12	AE18	-125535	-125545	-125516	-125604	-125520	-125525	-125540	-125495	-125530	-125530	-125530	-125519	-125519	-125541	-125541	-125565	-125565	-125507	-125507	-125473	-125473	-125524	-125524	-125539	-125539	-125554	-125554	-125552	-125552	-125560	-125560	-125560	-124959	-125492	-125492	-125492	-125567	-125567	-125522	-125522	-125552	-125552	-125558	-125558	-125541	-125541	-125539	-125539
AE18_13	AE18	-152074	-152081	-152059	-152149	-152049	-152061	-152078	-152029	-152070	-152070	-152070	-152077	-152077	-152081	-152081	-152108	-152108	-152038	-152038	-152005	-152005	-152060	-152060	-152081	-152081	-152093	-152093	-152092	-152092	-152098	-152098	-152098	-151429	-152029	-152029	-152029	-152106	-152106	-152053	-152053	-152093	-152093	-152092	-152092	-152079	-152079	-152078	-152078
AE18_14	AE18	-181576	-181578	-181564	-181656	-181539	-181555	-181575	-181525	-181571	-181571	-181571	-181578	-181578	-181581	-181581	-181605	-181605	-181528	-181528	-181497	-181497	-181555	-181555	-181585	-181585	-181590	-181590	-181593	-181593	-181595	-181595	-181595	-180859	-181524	-181524	-181524	-181603	-181603	-181542	-181542	-181594	-181594	-181588	-181588	-181576	-181576	-181578	-181578
AE18_15	AE18	-214143	-214139	-214135	-214229	-214093	-214114	-214142	-214085	-214137	-214137	-214137	-214147	-214147	-214151	-214151	-214169	-214169	-214082	-214082	-214053	-214053	-214114	-214114	-214156	-214156	-214153	-214153	-214160	-214160	-214155	-214155	-214155	-213353	-214085	-214085	-214085	-214164	-214164	-214095	-214095	-214158	-214158	-214149	-214149	-214140	-214140	-214142	-214142
AE18_16	AE18	-249818	-249814	-249815	-249911	-249760	-249787	-249818	-249756	-249810	-249810	-249810	-249824	-249824	-249824	-249824	-249837	-249837	-249747	-249747	-249719	-249719	-249784	-249784	-249839	-249839	-249826	-249826	-249838	-249838	-249831	-249831	-249831	-248957	-249755	-249755	-249755	-249841	-249841	-249760	-249760	-249837	-249837	-249824	-249824	-249817	-249817	-249816	-249816
AE18_17	AE18	-288747	-288742	-288751	-288849	-288679	-288713	-288755	-288680	-288737	-288737	-288737	-288758	-288758	-288752	-288752	-288769	-288769	-288663	-288663	-288638	-288638	-288706	-288706	-288777	-288777	-288759	-288759	-288772	-288772	-288760	-288760	-288760	-287816	-288679	-288679	-288679	-288769	-288769	-288679	-288679	-288769	-288769	-288753	-288753	-288748	-288748	-288747	-288747
AE18_18	AE18	-331036	-331027	-331045	-331145	-330957	-330996	-331052	-330963	-331022	-331022	-331022	-331055	-331055	-331041	-331041	-331065	-331065	-330935	-330935	-330915	-330915	-330985	-330985	-331074	-331074	-331053	-331053	-331064	-331064	-331043	-331043	-331043	-330032	-330962	-330962	-330962	-331054	-331054	-330954	-330954	-331056	-331056	-331039	-331039	-331037	-331037	-331037	-331037
AHB21_1	AHB21	-17.79	-17.5084	-17.5305	-17.6025	-17.337	-17.4298	-18.108	-17.5993	-18.7354	-18.8026	-18.8258	-15.4449	-15.4448	-17.8464	-17.8716	-18.2454	-18.5427	-16.7656	-17.0319	-17.8196	-18.0652	-15.1634	-15.8961	-15.4891	-15.902	-17.7226	-18.4333	-13.3306	-14.4598	-15.9093	-16.4402	-16.5324	-23.3754	-17.3161	-17.4541	-17.3161	-17.0172	-17.4014	-16.9583	-17.2423	-18.0081	-18.2156	-18.357	-18.4009	-18.4181	-18.4264	-17.8263	-17.8343
AHB21_2	AHB21	-32.5	-32.2052	-32.1584	-32.2494	-31.5446	-32.424	-32.7282	-32.3525	-34.0178	-34.0721	-34.0863	-29.0123	-29.0123	-31.8884	-31.9084	-32.0792	-32.3149	-30.9971	-31.2263	-32.2203	-32.4336	-29.0903	-29.8731	-29.8685	-30.2585	-33.4657	-33.9958	-27.4474	-28.7772	-29.8436	-30.3313	-30.3713	-39.2656	-32.2859	-32.4068	-32.2859	-31.8848	-32.2228	-32.2043	-32.4276	-33.3732	-33.546	-35.0491	-35.0618	-34.5553	-34.5574	-33.0722	-33.0742
AHB21_3	AHB21	-65.68	-65.1407	-64.9154	-65.0933	-64.4327	-65.9633	-65.4272	-65.311	-67.1886	-67.2259	-67.2293	-61.833	-61.833	-64.5381	-64.5518	-66.3276	-66.423	-62.2216	-62.384	-63.3836	-63.5352	-60.0282	-60.6582	-61.7033	-61.9917	-67.5807	-67.7872	-59.4208	-60.5534	-60.3365	-60.693	-60.6729	-71.259	-65.7157	-65.8022	-65.7157	-64.8256	-65.0664	-66.696	-66.8306	-67.0184	-67.1381	-70.7457	-70.7465	-69.2872	-69.2874	-67.2887	-67.2888
AHB21_4	AHB21	-8.98001	-8.83015	-8.91616	-9.03246	-8.72664	-8.87975	-8.90705	-8.98963	-9.10389	-9.24743	-9.29692	-7.57298	-7.57289	-8.57139	-8.62343	-8.12766	-8.5719	-8.28887	-8.81922	-9.04319	-9.52875	-7.30533	-8.38451	-7.27282	-8.0134	-8.04482	-9.08465	-5.87386	-7.41494	-7.54485	-8.51485	-8.72097	-12.1445	-8.67858	-8.94446	-8.67854	-7.9711	-8.73225	-7.77137	-8.48057	-8.56408	-9.01877	-8.95326	-9.00449	-8.98297	-8.99253	-9.16178	-9.17089
AHB21_5	AHB21	-15.61	-15.4637	-15.6205	-15.7586	-15.2237	-15.6591	-15.5694	-15.5953	-16.2024	-16.3182	-16.3559	-13.4627	-13.4627	-15.0692	-15.1096	-13.7912	-14.1935	-15.07	-15.5461	-15.9864	-16.4292	-13.8504	-15.0442	-13.8041	-14.5588	-15.4999	-16.3929	-12.2331	-14.067	-14.2352	-15.1823	-15.3536	-20.0441	-15.4198	-15.6634	-15.4198	-14.8343	-15.5436	-14.6421	-15.2676	-15.6362	-16.0285	-16.0499	-16.0651	-15.9509	-15.9533	-15.9288	-15.9311
AHB21_6	AHB21	-25.52	-25.4374	-25.5865	-25.7567	-25.253	-25.9696	-25.2587	-25.5761	-26.9352	-27.0171	-27.0397	-22.6406	-22.6406	-25.1002	-25.1285	-22.2632	-22.4783	-25.3073	-25.6659	-26.5076	-26.8451	-24.0841	-25.1522	-23.9955	-24.6233	-27.1445	-27.6108	-22.6763	-24.4129	-24.4124	-25.1707	-25.2818	-31.3473	-25.6671	-25.8535	-25.6671	-25.3264	-25.873	-25.0395	-25.4922	-26.3287	-26.6148	-26.6348	-26.6369	-26.3371	-26.3374	-25.6498	-25.6501
AHB21_7	AHB21	-14.35	-13.7276	-14.1345	-14.3313	-14.7069	-14.0251	-14.1431	-14.4108	-16.297	-16.4778	-16.5373	-12.1584	-12.1584	-14.7769	-14.8367	-13.9806	-14.4793	-14.3108	-15.068	-16.2759	-16.9882	-13.8374	-15.5289	-13.4844	-14.6965	-15.4644	-16.5802	-11.8493	-14.3878	-13.2391	-14.7271	-14.9981	-21.269	-14.4236	-14.8051	-14.4236	-13.4181	-14.5776	-13.0498	-14.2792	-13.5991	-14.2628	-14.433	-14.4599	-14.3698	-14.375	-14.1586	-14.1635
AHB21_8	AHB21	-41.79	-41.5762	-42.6189	-43.0047	-43.1804	-42.6981	-41.33	-42.3612	-45.6997	-45.8554	-45.8945	-39.5062	-39.5062	-43.7936	-43.8433	-41.1196	-41.3943	-41.0934	-41.8062	-43.9214	-44.6045	-41.0068	-42.8669	-40.6138	-41.9125	-45.2829	-45.8768	-39.8143	-42.7127	-39.3305	-40.8312	-40.9847	-50.1199	-43.1489	-43.5139	-43.1489	-41.0523	-42.1814	-41.206	-42.3094	-41.9392	-42.5456	-42.9127	-42.9145	-43.3226	-43.3229	-41.2981	-41.2984
AHB21_9	AHB21	-17.03	-17.0345	-16.8224	-16.8998	-16.3983	-17.0129	-17.4081	-16.7754	-17.8927	-18.0121	-18.0401	-14.1116	-14.1115	-16.8455	-16.8906	-16.7001	-17.0776	-16.105	-16.5665	-17.315	-17.7407	-14.7617	-16.0247	-14.8422	-15.5536	-17.2212	-18.1299	-13.0932	-15.0827	-15.2548	-16.1641	-16.1666	-22.615	-16.5196	-16.7579	-16.5196	-16.3364	-16.9998	-16.2125	-16.6545	-17.344	-17.7077	-17.7876	-17.8509	-17.8672	-17.8833	-17.6592	-17.6746
AHB21_10	AHB21	-37.31	-37.5165	-37.2042	-37.3298	-36.3527	-38.0931	-37.4463	-37.0568	-39.4236	-39.5172	-39.5403	-32.7708	-32.7708	-36.6261	-36.6604	-36.0784	-36.3684	-35.6176	-36.0094	-37.5352	-37.9	-34.3201	-35.6169	-34.7882	-35.4518	-39.3145	-39.9834	-33.0544	-35.2446	-34.49	-35.3157	-35.3353	-44.8627	-37.2461	-37.4519	-37.2461	-36.9692	-37.5468	-37.5986	-37.9702	-38.7443	-39.0427	-40.9065	-40.9321	-40.2186	-40.2231	-38.6346	-38.6389
AHB21_11	AHB21	-7.97001	-8.2678	-8.3644	-8.43455	-8.27185	-8.17111	-8.18218	-8.43858	-8.22637	-8.40498	-8.4462	-7.02669	-7.03011	-7.61581	-7.69655	-7.26356	-7.58774	-7.73792	-8.27916	-8.47454	-8.97003	-6.8525	-8.03446	-6.7171	-7.46157	-7.70977	-8.54447	-5.78366	-7.52328	-7.35997	-8.31584	-8.37341	-11.4196	-8.07824	-8.35082	-8.08072	-7.58467	-8.32503	-7.04328	-7.61747	-8.17331	-8.62902	-8.03696	-8.14967	-8.16847	-8.22271	-8.48383	-8.53699
AHB21_12	AHB21	-14.13	-14.5341	-14.6527	-14.7376	-14.4006	-14.5234	-14.539	-14.7114	-14.8834	-15.0365	-15.0722	-12.5202	-12.5226	-13.8005	-13.8666	-12.9565	-13.345	-14.1496	-14.6534	-15.079	-15.5431	-13.0117	-14.3091	-12.9117	-13.6608	-14.8624	-15.8006	-11.7153	-13.7521	-13.8	-14.7465	-14.8071	-19.1442	-14.4186	-14.6757	-14.42	-14.1156	-14.8216	-13.5109	-14.0379	-14.9166	-15.3281	-14.669	-14.7551	-14.7129	-14.7521	-14.9717	-15.01
AHB21_13	AHB21	-26.01	-26.7914	-26.7287	-26.8405	-27.0097	-27.1628	-26.4669	-26.8065	-28.3856	-28.5125	-28.5411	-23.8845	-23.885	-26.367	-26.4184	-23.8004	-24.159	-27.0026	-27.4545	-28.4101	-28.8273	-25.933	-27.2366	-25.8918	-26.5935	-29.4533	-30.3003	-24.8235	-26.97	-26.6716	-27.5536	-27.6387	-33.6388	-26.7706	-27.0031	-26.7708	-27.1653	-27.8069	-26.2038	-26.6735	-28.0515	-28.4113	-27.6375	-27.6914	-27.4248	-27.4436	-26.6588	-26.677
AHB21_14	AHB21	-11.07	-10.9682	-11.4298	-11.5427	-11.5264	-11.0869	-11.1424	-11.6674	-12.0163	-12.249	-12.3009	-9.43024	-9.43291	-11.0558	-11.1543	-10.7799	-11.2488	-11.0297	-11.7812	-12.5409	-13.2311	-10.3664	-12.0345	-10.0713	-11.1399	-11.8948	-13.0331	-8.81909	-11.3607	-10.4491	-11.8137	-11.9265	-16.9875	-11.443	-11.8204	-11.4455	-10.4803	-11.5418	-9.78681	-10.7151	-10.9833	-11.6312	-10.7548	-10.8588	-10.8789	-10.925	-11.3162	-11.3612
AHB21_15	AHB21	-8.62001	-8.5126	-8.55036	-8.63251	-8.32122	-8.61021	-8.46945	-8.63555	-8.745	-8.93925	-8.9898	-6.92588	-6.92575	-8.02738	-8.10023	-7.22056	-7.66848	-8.06155	-8.74773	-8.96789	-9.59524	-7.26483	-8.66189	-7.09859	-8.04318	-7.98997	-9.05978	-5.84412	-7.87995	-7.34984	-8.58567	-8.71995	-11.9513	-8.33392	-8.67647	-8.33379	-7.69076	-8.66592	-7.3816	-8.24141	-8.19326	-8.78705	-8.53245	-8.60308	-8.63589	-8.65764	-8.9959	-9.017
AHB21_16	AHB21	-15.73	-15.6619	-15.7686	-15.875	-15.2943	-15.9793	-15.5392	-15.7178	-16.4598	-16.6186	-16.6625	-13.1866	-13.1866	-15.0124	-15.0692	-12.7364	-13.1627	-15.3611	-15.9901	-16.5212	-17.1052	-14.3756	-15.9013	-14.1176	-15.0933	-16.1058	-17.0861	-12.7233	-15.0595	-14.5851	-15.8115	-15.9588	-20.5391	-15.5669	-15.8871	-15.5668	-15.0933	-16.0216	-14.8857	-15.6813	-15.8407	-16.3647	-16.1203	-16.1644	-16.127	-16.1388	-16.1462	-16.1576
AHB21_17	AHB21	-26.24	-26.2856	-26.3555	-26.4939	-25.9566	-27.1111	-25.6983	-26.2807	-27.9642	-28.0759	-28.1037	-22.8734	-22.8734	-25.8162	-25.8554	-21.1027	-21.4148	-26.2027	-26.6775	-27.6984	-28.1446	-25.3019	-26.656	-24.9091	-25.7238	-28.6083	-29.315	-23.9259	-26.1003	-25.4048	-26.3896	-26.4988	-32.3893	-26.4351	-26.6806	-26.4351	-26.2976	-27.0157	-26.0761	-26.661	-27.3273	-27.71	-27.2311	-27.2568	-27.104	-27.1106	-26.5174	-26.5237
AHB21_18	AHB21	-12.8	-12.8444	-12.7499	-12.8514	-12.7939	-12.7548	-12.8764	-12.8027	-12.7475	-13.2093	-13.2659	-12.9332	-12.9253	-13.1196	-13.3083	-12.0595	-13.2759	-10.7829	-12.2753	-11.4474	-12.799	-8.70439	-11.625	-8.75039	-10.6661	-10.0646	-13.0543	-6.4689	-10.5757	-9.47282	-12.0445	-12.1208	-16.3721	-11.773	-12.5161	-11.7697	-10.3971	-12.4276	-11.3366	-12.8607	-11.6522	-12.9139	-12.8742	-13.1254	-13.2192	-13.31	-12.9162	-13.0044
AHB21_19	AHB21	-20.65	-20.5554	-20.5496	-20.6663	-20.4625	-20.5854	-20.4265	-20.5826	-21.0036	-21.399	-21.4396	-18.7009	-18.6977	-20.6054	-20.7676	-19.4717	-20.4762	-18.9836	-20.2675	-19.9165	-21.0837	-16.7655	-19.5035	-16.942	-18.6534	-19.3539	-21.8038	-14.4748	-18.5097	-17.7324	-19.9926	-19.996	-26.0927	-19.8038	-20.4466	-19.8025	-18.8717	-20.6301	-19.2992	-20.58	-20.2295	-21.3083	-20.8391	-21.0478	-21.0016	-21.0866	-20.4388	-20.5216
AHB21_20	AHB21	-21.03	-21.0659	-20.9816	-21.0682	-20.7344	-21.0736	-21.3003	-20.7794	-21.5083	-21.7389	-21.7775	-19.4054	-19.4051	-21.1543	-21.241	-19.4142	-20.4179	-19.7112	-20.6177	-20.1805	-21.0171	-16.988	-19.5311	-17.1375	-18.548	-19.9567	-22.1999	-14.4824	-18.5305	-18.2556	-20.0624	-20.1001	-26.4756	-20.1492	-20.6183	-20.1491	-19.499	-20.8104	-20.5964	-21.484	-21.1029	-21.8163	-22.0915	-22.1494	-21.996	-22.0163	-21.7264	-21.746
AHB21_21	AHB21	-31.4	-31.6594	-31.445	-31.5553	-31.1392	-32.1927	-31.3283	-31.5699	-32.8673	-33.0138	-33.0345	-28.3065	-28.3066	-31.1364	-31.1938	-29.0742	-29.482	-30.6479	-31.1829	-31.5992	-32.0918	-28.8382	-30.3591	-29.3579	-30.1768	-33.105	-34.0724	-27.5679	-30.0651	-29.7606	-30.8001	-30.8206	-37.5471	-31.4475	-31.7226	-31.4474	-31.4296	-32.1881	-31.5886	-32.1076	-32.9593	-33.3847	-33.5562	-33.6162	-32.913	-32.9309	-31.5577	-31.5751
AL2X6_1	AL2X6	38.5	36.7049	37.286	37.9039	38.5754	37.3867	37.5914	37.0121	40.8685	41.21	41.2921	40.4544	40.4533	38.7488	38.8654	29.5202	30.1585	38.9547	40.4065	38.5551	39.9804	34.5369	37.9071	31.6175	34.5723	37.2525	38.7018	30.2205	35.1691	31.9079	34.8521	35.1943	46.6751	37.7553	38.4881	37.7548	33.6084	35.9134	37.6219	40.6522	35.0356	36.3222	38.7203	38.7702	39.2193	39.2384	41.362	41.3807
AL2X6_2	AL2X6	51.6	50.1951	49.9027	50.847	50.2815	49.8662	52.0424	49.5606	51.794	52.2666	52.3068	52.0785	52.0764	51.5699	51.7421	48.8262	49.7528	46.9082	48.7529	44.1031	45.8682	38.7617	42.8866	38.1502	41.4535	44.9976	47.1185	34.7819	40.8415	40.2637	43.8525	44.12	55.0989	49.475	50.4024	49.4737	44.9879	47.8006	50.6413	54.1081	48.7228	50.3442	54.456	54.539	55.0694	55.1019	54.6866	54.7184
AL2X6_3	AL2X6	32.5	31.7741	31.5493	32.7876	29.1374	31.6422	31.3257	30.9877	30.944	32.2898	32.5215	31.4761	31.4689	30.1666	30.6413	25.1493	27.7306	28.9343	34.0603	26.6233	31.4701	21.3726	31.2128	18.4935	26.9683	23.7379	29.584	15.7653	29.6667	18.4201	28.097	28.915	37.0455	31.0269	33.5546	31.0122	21.8223	29.6687	26.8025	36.3358	25.1501	29.8931	32.4308	32.6247	31.9428	32.0073	33.9822	34.0447
AL2X6_4	AL2X6	38.4	36.3151	36.9548	37.6003	37.8828	36.9975	36.533	36.8876	39.1348	40.1452	40.3163	39.8528	39.8325	37.6132	38.0425	28.1175	29.697	37.2257	40.4278	35.9153	38.9102	31.694	37.6166	28.793	33.69	34.2826	38.3416	27.122	35.4478	28.8812	34.5218	35.0019	44.028	36.9691	38.5328	36.9518	31.1675	35.7833	35.5648	40.8331	32.9857	35.9159	37.723	38.2133	38.1825	38.3831	40.6745	40.8705
AL2X6_5	AL2X6	31.2	29.7553	29.5685	30.4561	29.5122	29.9068	29.5187	29.4427	31.645	33.0868	33.2918	32.6027	32.5533	30.4092	31.0076	21.3537	23.8125	28.4825	33.2328	27.1241	31.5636	21.8192	31.0664	17.7469	25.0669	25.0384	31.2653	16.379	29.5105	17.8944	26.4447	26.9082	37.7012	29.3055	31.6331	29.261	20.8812	27.7602	26.9548	34.1688	23.7591	28.0123	30.7853	31.4237	31.0661	31.3086	32.8187	33.0546
AL2X6_6	AL2X6	23.1	22.6809	21.5702	22.7295	20.7758	22.223	21.8329	21.3362	23.3901	25.3554	25.5819	25.0636	24.9721	22.4497	23.2594	13.2067	16.6376	18.9596	25.5168	17.4881	23.6063	10.8974	23.9736	5.438	15.5121	14.9216	23.5735	4.39248	23.0868	5.72599	17.6293	18.008	30.8988	20.9329	24.1434	20.8464	9.49012	18.9877	17.5931	27.0048	13.5609	19.3679	23.1935	24.0204	23.2271	23.5394	24.5543	24.8573
ALK8_1	ALK8	86.4701	79.3231	81.5214	82.8642	95.6315	83.6374	80.3739	78.8989	93.6634	93.8551	95.2212	79.3944	79.3904	91.3964	91.464	107.868	109.503	85.4991	86.1039	93.7421	94.2885	86.9157	87.829	71.7929	72.5611	92.0904	95.8352	74.6346	75.8768	72.0752	73.0928	84.4566	102.028	86.6702	86.9591	86.6688	74.1485	75.0213	84.6619	98.2167	72.5918	73.1927	83.7081	83.8389	83.045	83.0659	85.407	85.4267
ALK8_2	ALK8	53.15	48.904	46.8184	53.8409	51.1815	51.7685	47.2935	59.7493	60.0076	60.19	61.8055	47.9446	47.9339	69.8538	69.9157	43.6102	49.5294	54.3814	54.8804	54.5491	54.9522	48.4366	49.0193	36.19	36.3594	54.8013	67.9441	33.1926	33.9903	32.3102	33.0289	47.0576	62.215	59.1895	59.4204	59.1881	35.983	36.6298	57.5931	81.3099	36.3821	36.9077	52.5709	52.8475	54.2733	54.3306	53.6116	53.6659
ALK8_3	ALK8	131.13	129.928	129.441	131.576	127.541	131.988	131.692	128.968	132.068	133.461	134.987	131.608	131.56	128.727	129.34	110.64	113.359	126.815	130.886	126.829	130.576	116.25	123.267	108.395	113.96	121.937	128.828	108.026	117.474	113.203	120.033	133.374	145.061	129.084	131.058	129.049	120.235	125.847	123.805	140.257	126.837	130.493	135.656	136.387	136.337	136.648	138.499	138.801
ALK8_4	ALK8	34.51	31.7667	32.2176	32.6671	33.2052	33.9691	37.2912	31.2191	34.5531	34.7667	34.906	32.8132	32.8129	33.0255	33.0997	33.8504	34.1466	33.5799	34.5022	34.2741	35.1731	32.1371	34.7437	29.7156	31.5798	32.7974	33.4801	30.1754	34.4003	30.6103	32.5699	33.5275	37.5583	33.753	34.2255	33.7528	31.9905	33.4579	32.3377	35.0137	32.9013	33.6899	33.7801	33.8152	33.9442	33.9571	35.664	35.6765
ALK8_5	ALK8	47.42	46.1614	46.9082	47.3637	46.5518	47.4732	46.2778	47.1753	47.1473	47.3594	47.447	46.1531	46.1527	46.741	46.8207	38.9535	39.1688	47.1833	48.0033	46.5605	47.3484	44.1743	46.1751	42.4894	44.0038	45.2003	45.7118	42.3525	45.3672	43.8031	45.432	46.3912	50.2315	47.1671	47.5832	47.1669	45.7438	46.9895	45.9308	48.0598	47.2019	47.8987	47.538	47.5755	48.2875	48.3003	48.9239	48.9362
ALK8_6	ALK8	66.2801	68.5109	66.2006	66.618	63.6612	65.518	75.7116	72.1832	68.7765	68.8625	69.2889	74.3236	74.3235	64.3635	64.3925	64.4088	64.8816	63.5257	63.9143	70.5434	70.9147	67.1582	68.436	63.592	64.3266	74.0218	75.0498	66.2291	68.4601	62.5062	63.3455	67.1445	76.2899	66.0211	66.2234	66.0211	65.7261	66.3302	61.3	65.5972	65.0739	65.3888	72.7753	72.7812	72.3509	72.3517	71.25	71.2508
ALK8_7	ALK8	56.55	56.6374	56.8279	57.0707	56.9594	57.4645	54.7467	57.2647	54.4737	55.1926	55.3347	54.6247	54.6174	56.1267	56.4268	53.2914	54.8273	53.3354	55.5379	53.6349	55.641	51.6624	55.5985	52.4327	55.2862	53.6879	57.3167	50.5841	56.1234	53.6239	57.3484	58.3085	56.1288	56.1159	57.1931	56.1093	55.4454	58.488	54.378	57.9976	57.1626	59.1396	54.6832	54.9141	55.7064	55.7999	55.4208	55.5119
ALK8_8	ALK8	25.3	24.1947	26.0442	24.2863	24.0219	25.3097	23.5787	24.3622	23.3704	23.3241	23.356	24.8432	24.8432	27.3029	27.289	20.7281	20.6976	26.0719	25.8668	24.0022	23.7766	24.8755	24.6609	24.8285	24.2327	24.2264	24.1551	25.1337	24.9939	24.1254	23.7122	23.9613	22.2043	24.7368	24.6395	24.7368	24.9611	24.585	25.6349	24.9409	25.0638	24.8407	24.4908	24.487	25.0451	25.0443	25.7798	25.779
ALKBDE10_1	ALKBDE10	138.7	135.444	139.005	139.311	136.217	138.412	138.613	137.896	145.858	145.917	145.914	136.451	136.451	138.182	138.201	129.026	129.027	138.731	139.016	146.32	146.595	139.955	140.978	134.571	135.173	146.663	146.665	138.634	140.384	143.901	144.55	144.423	163.557	139.195	139.345	139.195	141.387	141.839	142.406	142.685	143.249	143.472	137.146	137.147	139.803	139.803	137.348	137.348
ALKBDE10_2	ALKBDE10	106.6	106.974	108.712	109.185	106.935	105.316	109.847	74.9457	112.796	112.873	112.874	101.816	101.816	110.459	110.484	101.255	101.256	105.899	106.275	120.308	120.674	112.09	113.395	110.86	111.671	108.413	108.416	109.85	112.042	119.032	119.89	119.781	143.683	108.5	108.697	108.5	110.072	110.675	110.02	110.442	109.569	109.867	107.868	107.868	107.204	107.204	104.004	104.004
ALKBDE10_3	ALKBDE10	96.2001	98.5132	94.0849	97.6073	106.791	103.304	96.4297	67.4642	117.951	118.117	118.08	96.6144	96.6144	112.905	112.952	91.9335	91.9353	114.676	115.541	123.793	124.68	117.759	120.024	117.307	119.497	117.501	117.506	118.373	121.68	117.89	119.844	119.205	145.976	100.64	101.082	100.64	104.083	105.574	94.4339	95.605	102.018	102.783	93.1732	93.1732	89.1245	89.1245	94.5077	94.5077
ALKBDE10_4	ALKBDE10	142.1	139.857	140.094	140.348	137.524	138.64	140.75	139.157	138.29	138.3	138.306	138.043	138.043	134.879	134.883	136.533	136.533	137.149	137.196	142.018	142.062	138.14	138.357	142.823	142.909	143.203	143.203	143.047	143.473	141.064	141.17	141.206	161.969	139.162	139.187	139.162	139.301	139.37	138.42	138.472	140.188	140.221	140.398	140.398	139.243	139.243	140.292	140.292
ALKBDE10_5	ALKBDE10	117.5	117.82	97.8539	114.551	112.846	118.789	116.291	114.22	117.228	117.284	117.277	113.908	113.908	124.996	125.012	100.8	100.871	118.393	118.689	120.103	120.407	115.674	116.43	126.554	127.299	114.3	114.454	116.592	117.687	118.932	119.599	119.438	135.47	115.14	115.291	115.14	115.316	115.828	116.533	116.996	118.101	118.364	122.88	122.88	116.503	116.503	118.121	118.121
ALKBDE10_6	ALKBDE10	139.2	137.34	135.891	136.323	134.212	135.437	138.025	134.283	134.61	134.642	134.645	132.485	132.485	136.172	136.182	117.438	117.445	134.578	134.736	138.558	138.714	133.324	133.83	139.869	140.225	133.548	133.562	135.077	135.893	139.907	140.268	140.249	155.793	134.505	134.587	134.505	136.519	136.779	136.712	136.931	138.598	138.728	140.955	140.955	136.694	136.695	135.502	135.502
ALKBDE10_7	ALKBDE10	82.5001	84.9036	81.7454	82.2396	82.9057	83.1463	86.2867	80.3243	83.0815	83.1184	83.1316	78.7935	78.7935	84.3717	84.383	71.1845	71.19	79.9719	80.1565	85.5137	85.6974	80.7152	81.284	83.2702	83.6957	73.1007	73.1126	79.413	80.3127	87.3348	87.7552	87.8266	98.284	80.2068	80.3028	80.2068	84.4923	84.7982	84.3309	84.6651	86.0452	86.1984	86.0806	86.0806	84.4855	84.4855	81.3375	81.3375
ALKBDE10_8	ALKBDE10	62.2	49.9328	53.7635	53.7409	57.5032	53.1423	52.7439	48.3616	63.5911	63.6975	63.6912	52.3394	52.3394	58.1405	58.1726	43.6915	43.6936	59.6146	60.1523	68.4123	68.9512	62.615	64.2064	60.976	62.241	59.5555	59.5601	60.8086	63.277	66.6981	67.9209	67.6896	86.6381	49.3831	49.6616	49.3831	55.961	56.8611	52.6722	53.3903	54.709	55.1624	46.0832	46.0832	50.5873	50.5873	49.7508	49.7508
ALKBDE10_9	ALKBDE10	56.7	47.6224	47.5582	47.4404	54.6897	48.0544	48.3362	35.4027	55.2654	55.4427	55.5085	53.3287	53.3287	54.1526	54.2013	53.8309	53.8373	53.5572	54.4984	55.7446	56.7274	51.6931	53.9396	49.241	51.7377	59.8451	59.8589	50.5359	53.6798	50.5936	52.7058	53.1048	68.7797	50.7567	51.2342	50.7567	47.3806	49.0378	50.3023	52.9142	44.1087	44.9718	48.3322	48.3322	47.1417	47.1417	49.7123	49.7123
ALKBDE10_10	ALKBDE10	65.2	63.4951	59.0617	59.681	61.4123	63.7124	62.7831	60.3479	63.3375	63.3873	63.3938	60.2891	60.2891	70.7824	70.7968	54.8334	54.8689	61.4442	61.7012	65.7342	65.9959	61.8521	62.5469	68.6803	69.3141	54.3686	54.4453	61.1706	62.2027	66.2757	66.8572	66.8443	76.651	60.4242	60.5562	60.4242	62.3854	62.8248	62.6478	63.1249	63.8806	64.1049	66.3486	66.3487	63.6445	63.6445	62.893	62.893
AlkAtom19_1	AlkAtom19	-420.43	-419.845	-420.052	-421.143	-420.417	-418.977	-420.965	-419.659	-419.415	-419.545	-419.591	-416.315	-416.315	-418.242	-418.289	-415.681	-415.742	-423.499	-424.081	-420.013	-420.561	-411.776	-414.323	-420.519	-421.617	-415.862	-415.993	-421.191	-426.025	-417.036	-418.353	-418.538	-462.007	-418.433	-418.746	-418.433	-421.124	-421.995	-419.658	-420.244	-422.128	-422.55	-418.533	-418.533	-417.65	-417.65	-418.894	-418.894
AlkAtom19_2	AlkAtom19	-713.06	-712.62	-712.925	-715.09	-712.967	-711.938	-714.188	-712.051	-712.251	-712.658	-712.772	-706.104	-706.103	-710.102	-710.25	-703.405	-704.06	-716.379	-718.171	-716.701	-718.39	-698.958	-705.923	-709.36	-712.7	-706.682	-708.148	-711.359	-723.902	-704.606	-708.571	-708.83	-793.392	-711.633	-712.585	-711.633	-711.836	-714.529	-712.226	-714.026	-715.15	-716.486	-711.038	-711.07	-709.515	-709.519	-710.67	-710.675
AlkAtom19_3	AlkAtom19	-1007.89	-1007.42	-1007.89	-1011.17	-1007.67	-1006.78	-1009.56	-1006.41	-1007.1	-1007.92	-1008.11	-998.116	-998.112	-1003.42	-1003.72	-993.008	-994.532	-1010.52	-1013.98	-1014.88	-1018.14	-987.212	-999.608	-999.185	-1005.45	-998.74	-1002.23	-1002.37	-1024.1	-993.292	-1000.76	-1000.99	-1127.2	-1006.62	-1008.45	-1006.62	-1003.76	-1008.93	-1006.34	-1009.81	-1009.67	-1012.3	-1005.53	-1005.66	-1003.29	-1003.32	-1004.29	-1004.32
AlkAtom19_4	AlkAtom19	-1302.86	-1302.27	-1302.91	-1307.31	-1302.4	-1301.68	-1304.96	-1300.82	-1301.93	-1303.21	-1303.47	-1290.19	-1290.18	-1296.76	-1297.24	-1282.54	-1284.97	-1304.63	-1309.86	-1313.01	-1317.91	-1275.39	-1293.31	-1288.93	-1298.2	-1290.71	-1296.34	-1293.24	-1324.25	-1281.89	-1292.97	-1293.19	-1461	-1301.62	-1304.35	-1301.61	-1295.61	-1303.36	-1300.45	-1305.7	-1304.13	-1308.16	-1300.03	-1300.3	-1297.08	-1297.17	-1297.93	-1298.02
AlkAtom19_5	AlkAtom19	-1597.78	-1597.09	-1597.91	-1603.43	-1597.11	-1596.55	-1600.29	-1595.21	-1596.69	-1598.45	-1598.79	-1582.16	-1582.15	-1590.05	-1590.73	-1572.02	-1575.37	-1598.68	-1605.7	-1611.06	-1617.64	-1563.49	-1586.97	-1578.62	-1590.93	-1582.63	-1590.44	-1584.05	-1624.38	-1570.42	-1585.15	-1585.36	-1794.69	-1596.58	-1600.25	-1596.58	-1587.4	-1597.77	-1594.5	-1601.56	-1598.53	-1603.98	-1594.47	-1594.9	-1590.81	-1590.98	-1591.49	-1591.66
AlkAtom19_6	AlkAtom19	-1892.73	-1891.92	-1892.92	-1899.56	-1891.82	-1891.44	-1895.65	-1889.62	-1891.46	-1893.71	-1894.13	-1874.17	-1874.17	-1883.33	-1884.22	-1861.48	-1865.76	-1892.75	-1901.57	-1909.13	-1917.4	-1851.62	-1880.67	-1868.31	-1883.67	-1874.54	-1884.53	-1874.87	-1924.53	-1858.96	-1877.36	-1877.55	-2128.41	-1891.56	-1896.17	-1891.57	-1879.19	-1892.2	-1888.56	-1897.44	-1892.93	-1899.82	-1888.91	-1889.51	-1884.54	-1884.8	-1885.07	-1885.32
AlkAtom19_7	AlkAtom19	-2187.68	-2186.77	-2187.95	-2195.71	-2186.56	-2186.33	-2191.01	-2184.03	-2186.23	-2188.99	-2189.48	-2166.15	-2166.15	-2176.63	-2177.73	-2150.96	-2156.17	-2186.81	-2197.45	-2207.18	-2217.15	-2139.72	-2174.36	-2158	-2176.42	-2166.47	-2178.66	-2165.67	-2224.69	-2147.49	-2169.57	-2169.74	-2462.11	-2186.55	-2192.1	-2186.56	-2170.99	-2186.64	-2182.62	-2193.33	-2187.34	-2195.67	-2183.38	-2184.15	-2178.29	-2178.64	-2178.64	-2178.99
AlkAtom19_8	AlkAtom19	-2482.64	-2481.61	-2482.96	-2491.85	-2481.28	-2481.22	-2486.36	-2478.44	-2480.99	-2484.25	-2484.82	-2458.15	-2458.15	-2469.92	-2471.23	-2440.37	-2446.5	-2480.86	-2493.31	-2505.24	-2516.91	-2427.84	-2468.05	-2447.69	-2469.17	-2458.39	-2472.76	-2456.49	-2524.84	-2436.02	-2461.78	-2461.93	-2795.83	-2481.53	-2488.02	-2481.55	-2462.78	-2481.07	-2476.69	-2489.23	-2481.74	-2491.52	-2477.81	-2478.76	-2472.01	-2472.46	-2472.2	-2472.64
AlkAtom19_9	AlkAtom19	-1304.3	-1303.62	-1304.35	-1308.78	-1303.82	-1302.89	-1306.43	-1302.16	-1303.21	-1304.56	-1304.83	-1291.89	-1291.87	-1297.68	-1298.18	-1283.78	-1286.48	-1305.37	-1310.99	-1313.77	-1319.04	-1275.75	-1294.7	-1289.21	-1299.14	-1291.24	-1297.5	-1293.31	-1325.88	-1282.31	-1294.21	-1294.29	-1462.59	-1302.78	-1305.72	-1302.77	-1296.14	-1304.49	-1301.45	-1307.08	-1304.95	-1309.28	-1301.45	-1301.74	-1298.42	-1298.5	-1299.23	-1299.31
AlkAtom19_10	AlkAtom19	-1598.69	-1597.9	-1598.78	-1604.34	-1597.95	-1597.2	-1601.21	-1595.98	-1597.25	-1599.18	-1599.53	-1583.6	-1583.58	-1590.62	-1591.35	-1572.59	-1576.34	-1598.65	-1606.36	-1611.03	-1618.25	-1562.81	-1587.91	-1577.8	-1591.15	-1582.23	-1591.03	-1582.73	-1625.49	-1569.83	-1585.91	-1585.93	-1795.96	-1597.05	-1601.07	-1597.04	-1586.98	-1598.37	-1594.86	-1602.6	-1598.5	-1604.51	-1595.31	-1595.8	-1591.65	-1591.81	-1592.39	-1592.54
AlkAtom19_11	AlkAtom19	-1893.61	-1892.71	-1893.77	-1900.46	-1892.65	-1892.06	-1896.52	-1890.35	-1891.95	-1894.4	-1894.82	-1875.55	-1875.52	-1883.83	-1884.79	-1861.98	-1866.66	-1892.66	-1902.23	-1909.02	-1917.97	-1850.83	-1881.56	-1867.4	-1883.84	-1874.07	-1885.11	-1873.43	-1925.58	-1858.29	-1878.08	-1878.1	-2129.61	-1891.98	-1896.95	-1891.97	-1878.69	-1892.76	-1888.86	-1898.47	-1892.82	-1900.31	-1889.7	-1890.38	-1885.32	-1885.59	-1885.89	-1886.15
AlkAtom19_12	AlkAtom19	-2188.59	-2187.59	-2188.83	-2196.64	-2187.41	-2186.98	-2191.92	-2184.79	-2186.73	-2189.7	-2190.2	-2167.58	-2167.55	-2177.13	-2178.32	-2151.46	-2157.08	-2186.74	-2198.13	-2207.09	-2217.76	-2138.95	-2175.29	-2157.1	-2176.62	-2165.99	-2179.25	-2164.24	-2225.78	-2146.83	-2170.32	-2170.32	-2463.35	-2186.99	-2192.91	-2186.99	-2170.49	-2187.22	-2182.94	-2194.39	-2187.23	-2196.19	-2184.17	-2185.04	-2179.07	-2179.44	-2179.49	-2179.85
AlkAtom19_13	AlkAtom19	-2484.26	-2483	-2484.53	-2493.6	-2482.6	-2481.93	-2488.05	-2479.53	-2480.96	-2485.08	-2485.64	-2462.28	-2462.18	-2470.06	-2471.7	-2440.7	-2448.48	-2478.87	-2494.35	-2502.77	-2517.21	-2422.87	-2469.67	-2442.18	-2467.94	-2454.43	-2473.15	-2448.89	-2527.01	-2431.4	-2462.71	-2462.22	-2798.14	-2481.4	-2489.36	-2481.32	-2458.76	-2481.33	-2475.92	-2491.42	-2479.23	-2491.54	-2479.07	-2480.4	-2473.25	-2473.75	-2473.83	-2474.31
AlkAtom19_14	AlkAtom19	-1601.48	-1600.55	-1601.64	-1607.27	-1600.67	-1599.61	-1604.11	-1598.66	-1599.78	-1601.82	-1602.16	-1586.92	-1586.89	-1592.41	-1593.17	-1575.08	-1579.27	-1600.4	-1608.68	-1612.53	-1620.29	-1563.76	-1590.49	-1578.64	-1593.02	-1583.39	-1593.22	-1583.26	-1628.51	-1570.83	-1588.13	-1587.93	-1798.64	-1599.47	-1603.79	-1599.46	-1588.19	-1600.46	-1596.93	-1605.2	-1600.2	-1606.65	-1598.21	-1598.71	-1594.26	-1594.4	-1594.96	-1595.09
AlkAtom19_15	AlkAtom19	-1895.22	-1894.2	-1895.41	-1902.18	-1894.11	-1893.25	-1898.23	-1891.8	-1893	-1895.72	-1896.14	-1878.36	-1878.29	-1884.91	-1885.95	-1863.1	-1868.48	-1892.78	-1903.49	-1908.84	-1918.85	-1849.62	-1883.13	-1865.98	-1884.2	-1873.32	-1886.09	-1871.15	-1927.49	-1857.18	-1879.23	-1878.91	-2131.49	-1892.96	-1898.51	-1892.93	-1877.92	-1893.68	-1889.59	-1900.29	-1892.75	-1901.17	-1891.36	-1892.12	-1886.89	-1887.13	-1887.62	-1887.85
AlkAtom19_16	AlkAtom19	-2190.12	-2188.99	-2190.39	-2198.28	-2188.78	-2188.08	-2193.49	-2186.14	-2187.61	-2190.9	-2191.39	-2170.25	-2170.18	-2178.04	-2179.33	-2152.38	-2158.71	-2186.74	-2199.36	-2206.73	-2218.53	-2137.55	-2176.74	-2155.47	-2176.83	-2165.06	-2180.15	-2161.72	-2227.54	-2145.54	-2171.37	-2171.07	-2465.06	-2187.84	-2194.37	-2187.8	-2169.53	-2188.04	-2183.51	-2196.15	-2186.97	-2196.93	-2185.68	-2186.66	-2180.49	-2180.86	-2181.05	-2181.4
AlkAtom19_17	AlkAtom19	-1892.95	-1892.06	-1893.08	-1899.77	-1891.94	-1891.37	-1895.85	-1889.66	-1891.14	-1893.66	-1894.08	-1875.11	-1875.08	-1883.42	-1884.4	-1861.23	-1866.01	-1891.81	-1901.65	-1908.17	-1917.37	-1849.73	-1881.01	-1866.24	-1883.05	-1873.09	-1884.41	-1871.99	-1924.98	-1857.22	-1877.51	-1877.47	-2129.21	-1891.18	-1896.29	-1891.17	-1877.67	-1892.13	-1888.12	-1897.99	-1891.89	-1899.62	-1888.98	-1889.69	-1884.71	-1884.97	-1885.38	-1885.64
AlkAtom19_18	AlkAtom19	-1893.81	-1892.8	-1893.91	-1900.63	-1892.64	-1891.92	-1896.78	-1890.34	-1891.71	-1894.36	-1894.78	-1876.34	-1876.29	-1883.81	-1884.83	-1861.78	-1866.9	-1891.83	-1902.2	-1908.03	-1917.74	-1848.99	-1881.7	-1865.35	-1883.04	-1872.67	-1884.8	-1870.64	-1925.83	-1856.57	-1877.95	-1877.77	-2130.31	-1891.61	-1896.99	-1891.58	-1877.2	-1892.46	-1888.4	-1898.79	-1891.82	-1899.97	-1889.84	-1890.57	-1885.54	-1885.79	-1886.29	-1886.53
AlkAtom19_19	AlkAtom19	-2484.01	-2482.6	-2484.3	-2493.43	-2482.01	-2481.05	-2488.07	-2479	-2479.81	-2484.32	-2484.86	-2464.17	-2464.01	-2470.02	-2471.78	-2439.8	-2448.55	-2476.96	-2494.12	-2499.91	-2515.91	-2418.27	-2469.36	-2437.08	-2465.48	-2450.98	-2472.06	-2442.05	-2526.79	-2426.95	-2461.62	-2460.66	-2798.71	-2480.16	-2488.97	-2480.05	-2454.89	-2479.96	-2474.51	-2491.59	-2476.4	-2490.06	-2478.98	-2480.39	-2473.23	-2473.69	-2474.66	-2475.1
AlkIsod14_1	AlkIsod14	2.2	2.02214	2.09173	2.13727	2.15379	1.88063	2.14357	1.96905	2.01515	2.1453	2.15475	2.22374	2.22072	1.45412	1.5054	1.87929	2.15428	1.26273	1.72256	1.49137	1.91705	1.07082	2.08631	0.983095	1.66912	1.23815	1.92553	0.846184	2.31955	1.11684	1.97453	1.87367	2.41967	1.78934	2.02123	1.78842	1.21114	1.86911	1.54084	2.0033	1.49855	1.88189	1.98445	2.05237	1.91065	1.93459	1.84289	1.86598
AlkIsod14_2	AlkIsod14	4.54	4.09567	4.23792	4.32305	4.33516	3.81864	4.32111	3.9896	4.00522	4.3215	4.3395	4.5058	4.50051	2.93657	3.0713	3.68948	4.27944	2.49215	3.50509	2.93123	3.86475	2.0652	4.18807	1.88838	3.33774	2.38485	3.87874	1.54828	4.596	2.14278	3.96711	3.78073	4.83658	3.58455	4.09063	3.58262	2.34593	3.7671	3.08447	4.11129	2.935	3.79753	3.9786	4.1535	3.83298	3.91296	3.70383	3.78184
AlkIsod14_3	AlkIsod14	6.82	6.14081	6.36308	6.4966	6.49066	5.72535	6.43031	5.98288	5.92847	6.45417	6.48219	6.68899	6.68354	4.36587	4.60158	5.43919	6.35322	3.6618	5.25902	4.291	5.76137	2.98682	6.24977	2.73349	4.97826	3.48898	5.82142	2.18838	6.84398	3.1015	5.92842	5.65473	7.14171	5.35137	6.14748	5.35127	3.42417	5.64259	4.56569	6.18999	4.3119	5.68461	5.91908	6.22393	5.70069	5.85562	5.49185	5.64357
AlkIsod14_4	AlkIsod14	9.13	8.20132	8.50009	8.68175	8.65319	7.65353	8.57251	7.99974	7.85913	8.60242	8.64126	8.91424	8.91117	5.78921	6.13221	7.1807	8.42644	4.84855	7.04413	5.67344	7.69458	3.92892	8.35155	3.58712	6.64356	4.57526	7.76011	2.83528	9.12393	4.0745	7.92209	7.55566	9.48231	7.13126	8.2266	7.13764	4.50425	7.53613	6.06187	8.29449	5.69139	7.58731	7.85533	8.29875	7.5641	7.8023	7.28901	7.52277
AlkIsod14_5	AlkIsod14	11.45	10.2735	10.6561	10.8887	10.8379	9.58434	10.7006	10.0189	9.79606	10.7613	10.8104	11.1066	11.1071	7.22409	7.67753	8.93557	10.5163	6.02745	8.82708	7.03577	9.6131	4.84805	10.4376	4.432	8.30571	5.69107	9.73308	3.47075	11.4025	5.03336	9.90807	9.44856	11.7972	8.91944	10.3174	8.93381	5.58878	9.44017	7.55683	10.4025	7.07853	9.50333	9.81838	10.4038	9.44891	9.77382	9.09004	9.40926
AlkIsod14_6	AlkIsod14	13.78	12.3371	12.796	13.0791	13.0088	11.5115	12.83	12.035	11.7215	12.9104	12.969	13.3112	13.3162	8.6551	9.22051	10.6184	12.5331	7.2011	10.6052	8.41149	11.5455	5.78281	12.5344	5.28215	9.97186	6.78725	11.6829	4.11757	13.6821	6.00011	11.9003	11.3465	14.1315	10.701	12.402	10.724	6.6691	11.3396	9.05529	12.5139	8.45888	11.4135	11.7444	12.4732	11.3084	11.7214	10.8675	11.2736
AlkIsod14_7	AlkIsod14	5.98	5.448	5.67824	5.80048	5.75486	5.0306	5.79709	5.32917	5.28136	5.67686	5.69933	6.20545	6.19186	3.85454	4.0099	4.92716	5.7815	3.23343	4.64079	3.68813	4.99146	2.42309	5.58319	2.16636	4.27978	2.91326	5.04248	1.61004	6.22778	2.56264	5.2035	4.88112	6.42825	4.74722	5.45631	4.74137	2.87923	4.8973	4.08978	5.49202	3.75543	4.92514	5.40147	5.59915	5.17211	5.23734	5.00853	5.07125
AlkIsod14_8	AlkIsod14	7.73	6.95909	7.23551	7.41205	7.33574	6.3748	7.35509	6.75354	6.49174	7.18266	7.21324	8.13479	8.11066	4.93547	5.22099	6.01826	7.3238	3.62945	5.92014	4.26401	6.37466	2.29915	7.18511	1.91568	5.20674	3.08901	6.41138	0.866103	7.95394	2.51589	6.6823	6.22225	8.41433	5.82203	6.9651	5.80905	3.0068	6.23728	4.93284	7.22733	4.28347	6.22006	6.76122	7.12461	6.54414	6.68732	6.385	6.52381
AlkIsod14_9	AlkIsod14	10.01	8.99468	9.35415	9.57899	9.4791	8.27201	9.44194	8.73004	8.34712	9.2869	9.32612	10.2948	10.2691	6.28559	6.69804	7.68209	9.33133	4.76643	7.69758	5.56247	8.25973	3.14535	9.23729	2.67561	6.81212	4.10325	8.33518	1.39845	10.1773	3.40474	8.63952	8.10434	10.6787	7.55349	9.01071	7.53972	4.00418	8.09358	6.36262	9.31654	5.58035	8.08438	8.64069	9.16295	8.34693	8.58944	8.11672	8.35348
AlkIsod14_10	AlkIsod14	12.36	11.0985	11.538	11.814	11.6914	10.2373	11.6128	10.7838	10.299	11.4761	11.5265	12.5289	12.5052	7.73018	8.26529	9.44088	11.4304	5.95931	9.51623	6.94657	10.2198	4.08093	11.3695	3.52763	8.50436	5.21088	10.3275	2.03541	12.4953	4.37462	10.6647	10.0373	13.0341	9.36297	11.1317	9.35498	5.09106	10.0251	7.87028	11.4614	6.97133	10.0254	10.6045	11.285	10.2368	10.5789	9.93226	10.2673
AlkIsod14_11	AlkIsod14	15.4	13.7325	14.3657	14.8281	14.3361	12.2245	14.5215	13.1318	11.6869	13.7441	13.7876	17.4488	17.3477	8.79133	9.68642	10.9574	14.5177	5.21325	11.6422	5.93837	11.8398	0.819206	14.1526	-0.230106	8.74278	2.82439	12.0692	-3.47727	15.847	1.37725	12.8282	11.6396	16.4346	10.5645	13.7364	10.4927	2.65027	11.6007	8.28887	14.7065	5.94308	11.4351	12.9991	14.1163	12.5517	13.0141	12.501	12.9503
AlkIsod14_12	AlkIsod14	10.52	9.6043	10.0986	10.3353	10.0485	8.78695	10.2562	9.4387	9.01683	9.81693	9.84975	11.4548	11.4186	6.72292	7.03649	8.50121	10.2552	5.37848	8.24087	5.76214	8.4135	3.25844	9.77298	2.75092	7.06957	4.24543	8.6089	1.39973	10.9789	3.51325	8.9097	8.22888	11.0935	8.24223	9.68302	8.22471	4.2134	8.3242	7.00214	9.82894	5.98346	8.35659	9.65302	10.0364	9.15268	9.27072	8.96115	9.07421
AlkIsod14_13	AlkIsod14	11.63	10.4829	10.9915	11.2997	10.9434	9.46553	11.1467	10.1797	9.40072	10.6068	10.6436	13.0975	13.0393	7.37161	7.86252	8.80074	11.1471	4.8819	8.96382	5.38174	9.14493	1.93416	10.8061	1.24952	7.16653	3.36189	9.31539	-0.884272	12.0802	2.29092	9.78506	8.91152	12.556	8.53196	10.568	8.49824	3.23393	9.01569	7.0898	11.1389	5.50651	8.93866	10.3074	10.9095	9.9177	10.1322	9.83934	10.0462
AlkIsod14_14	AlkIsod14	13.89	12.4967	13.0966	13.4525	13.0653	11.338	13.1849	12.1354	11.1733	12.6704	12.7131	15.1996	15.1364	8.63175	9.27691	10.3535	13.0641	5.95958	10.7413	6.58803	10.9897	2.67511	12.8178	1.90229	8.71423	4.28081	11.2228	-0.481935	14.2543	3.0838	11.7141	10.7805	14.7418	10.2133	12.5875	10.1736	4.13276	10.838	8.44662	13.221	6.70783	10.7687	12.122	12.913	11.6532	11.9914	11.494	11.8231
AlkIsomer11_1	AlkIsomer11	-1.441	-1.35233	-1.44032	-1.47743	-1.41969	-1.21196	-1.47598	-1.33957	-1.27614	-1.35536	-1.35983	-1.69965	-1.69135	-0.917971	-0.938596	-1.23769	-1.50206	-0.74128	-1.1357	-0.756896	-1.12671	-0.357894	-1.39512	-0.277979	-0.942046	-0.528409	-1.16375	-0.061754	-1.63177	-0.419866	-1.2364	-1.10039	-1.59167	-1.16267	-1.36568	-1.15875	-0.533304	-1.1302	-1.0053	-1.38073	-0.82043	-1.12761	-1.42287	-1.44565	-1.33913	-1.32438	-1.3047	-1.28941
AlkIsomer11_2	AlkIsomer11	-0.909	-0.818288	-0.872435	-0.915456	-0.845079	-0.649446	-0.92478	-0.770656	-0.563265	-0.728494	-0.731051	-1.4458	-1.42713	-0.5696	-0.619417	-0.57907	-0.970585	0.0323512	-0.661119	0.0269979	-0.613283	0.687669	-0.935345	0.817805	-0.228475	0.399971	-0.589963	1.32228	-1.10996	0.585606	-0.753879	-0.567519	-1.27262	-0.470662	-0.817616	-0.457782	0.417377	-0.594681	-0.367145	-1.03734	0.0284331	-0.535451	-0.842137	-0.900675	-0.843448	-0.831697	-0.893156	-0.88024
AlkIsomer11_3	AlkIsomer11	-3.695	-3.46349	-3.73555	-3.83873	-3.55784	-3.06159	-3.82591	-3.45582	-3.08836	-3.36276	-3.36755	-4.76579	-4.73502	-2.35706	-2.43491	-3.06201	-3.90197	-1.71668	-2.98185	-1.47113	-2.65212	-0.271615	-3.52321	-0.0174296	-2.0913	-0.756453	-2.78748	0.78865	-4.13491	-0.411754	-2.98127	-2.57415	-3.95183	-2.89087	-3.53554	-2.87344	-0.789229	-2.68161	-2.43644	-3.63895	-1.67156	-2.67199	-3.73394	-3.81247	-3.45199	-3.4151	-3.4693	-3.43064
AlkIsomer11_4	AlkIsomer11	-0.879	-0.793359	-0.85406	-0.897235	-0.825902	-0.618483	-0.869427	-0.730304	-0.487995	-0.684475	-0.684859	-1.38055	-1.35791	-0.49638	-0.565823	-0.501396	-0.904886	0.0821202	-0.653447	0.110978	-0.565147	0.783569	-0.88574	0.911506	-0.168556	0.472007	-0.575065	1.43683	-1.05337	0.669762	-0.717431	-0.548683	-1.1964	-0.422225	-0.784104	-0.402071	0.500077	-0.557444	-0.300747	-1.02206	0.111048	-0.497077	-0.78536	-0.8642	-0.782829	-0.78714	-0.827713	-0.830711
AlkIsomer11_5	AlkIsomer11	-2.494	-2.28157	-2.49142	-2.61796	-2.29018	-1.812	-2.57416	-2.17998	-1.54159	-2.00434	-2.00235	-4.18331	-4.12818	-1.5824	-1.73031	-1.62004	-2.72065	-0.0333511	-1.91969	0.291708	-1.45035	1.99476	-2.45451	2.33759	-0.522964	1.21337	-1.55528	3.71955	-2.95627	1.78358	-1.86298	-1.35586	-3.07368	-1.4007	-2.34144	-1.3606	1.27032	-1.47955	-1.02793	-2.84438	0.184882	-1.35135	-2.45202	-2.61071	-2.3536	-2.32985	-2.55034	-2.52348
AlkIsomer11_6	AlkIsomer11	-1.08	-0.88017	-0.994814	-1.06881	-0.821137	-0.479098	-1.1306	-0.722564	-0.250998	-0.641444	-0.642892	-2.17034	-2.12644	-0.474053	-0.602331	-0.303939	-1.14646	0.917977	-0.629928	1.09513	-0.331839	2.62695	-1.03208	2.96407	0.636793	1.86491	-0.272115	4.23052	-1.29728	2.39298	-0.583328	-0.215972	-1.89461	-0.0512838	-0.820402	-0.0157728	1.99432	-0.253415	0.155288	-1.34972	1.11215	-0.15539	-0.927659	-1.06132	-1.00591	-0.995722	-1.21899	-1.20627
AlkIsomer11_7	AlkIsomer11	-0.226	-0.142181	-0.158865	-0.207193	-0.120737	0.0638796	-0.195595	-0.0451487	0.321831	0.0559467	0.0543909	-0.940409	-0.910708	-0.091665	-0.181254	0.249878	-0.249864	0.93859	-0.0736571	0.962263	0.0338982	1.88871	-0.343393	2.07345	0.623834	1.44451	0.124066	2.87947	-0.444596	1.7372	-0.149861	0.0851857	-0.794639	0.379562	-0.119398	0.403352	1.51986	0.070151	0.443521	-0.546435	1.04097	0.20076	-0.0712464	-0.180208	-0.175503	-0.175895	-0.315388	-0.313881
AlkIsomer11_8	AlkIsomer11	-0.908	-0.824989	-0.88185	-0.925346	-0.853457	-0.652961	-0.912192	-0.764927	-0.502993	-0.714857	-0.716108	-1.42232	-1.39811	-0.506084	-0.587758	-0.505308	-0.914101	0.0681409	-0.689156	0.0892049	-0.606727	0.767111	-0.931898	0.904362	-0.198651	0.480191	-0.59445	1.43534	-1.09284	0.658736	-0.756626	-0.588726	-1.2369	-0.44353	-0.814325	-0.421172	0.497718	-0.584878	-0.313444	-1.05893	0.107206	-0.522047	-0.786139	-0.881242	-0.787854	-0.805097	-0.842223	-0.85801
AlkIsomer11_9	AlkIsomer11	-2.437	-2.22317	-2.44053	-2.56387	-2.22736	-1.75363	-2.48423	-2.11651	-1.37722	-1.90907	-1.90274	-4.09296	-4.02928	-1.40766	-1.59938	-1.41788	-2.54786	0.0678761	-1.9142	0.447744	-1.37664	2.17294	-2.38012	2.5297	-0.408512	1.41026	-1.48969	3.95268	-2.85182	1.94956	-1.80602	-1.33191	-2.9446	-1.29388	-2.27011	-1.23984	1.45601	-1.39778	-0.889791	-2.8185	0.370704	-1.26534	-2.30364	-2.50922	-2.20426	-2.2176	-2.40398	-2.41384
AlkIsomer11_10	AlkIsomer11	-1.367	-0.997184	-1.33869	-1.58493	-0.729606	0.164393	-1.70792	-0.567634	1.18282	-0.0717331	-0.0393861	-6.02151	-5.86377	-0.101245	-0.545584	0.568238	-2.04744	3.8974	-0.806734	5.33037	1.00402	9.57166	-1.30433	10.6153	3.68387	7.40492	0.700779	14.4432	-1.94771	9.07048	0.157022	1.27008	-2.88024	1.3741	-0.942278	1.50216	7.88681	1.1156	2.18264	-2.36406	5.34832	1.45985	-1.16426	-1.6317	-1.2242	-1.22942	-2.46274	-2.45976
AlkIsomer11_11	AlkIsomer11	-1.621	-1.39538	-1.5697	-1.74903	-1.32725	-0.713014	-1.6915	-1.09685	0.0345318	-0.833682	-0.818606	-4.13762	-4.03155	-0.136224	-0.465909	-0.339037	-1.98462	1.98785	-1.03698	2.47312	-0.294317	4.9636	-1.61814	5.51226	1.22908	3.96285	-0.386272	7.59484	-2.16484	4.62286	-0.927945	-0.293062	-2.30305	0.136482	-1.3344	0.231351	4.01882	-0.261085	0.766417	-2.19262	2.5158	-0.0215202	-1.25474	-1.64311	-1.24335	-1.29278	-1.63342	-1.6767
Amino20x4_1	Amino20x4	1.169	1.45889	1.36224	1.351	1.76945	1.47758	1.86186	1.21961	1.49089	1.26368	1.29435	2.60937	2.64425	1.41043	1.3247	2.44794	1.98288	1.52436	0.749271	1.33659	0.639054	1.89137	0.405324	1.94231	0.959424	1.50901	0.334377	2.67186	0.57212	1.52286	0.14821	0.375357	0.35185	1.55363	1.18597	1.59003	1.81669	0.735088	1.96916	1.26833	1.84139	1.18314	1.92577	1.86436	1.63865	1.62963	1.64085	1.63296
Amino20x4_2	Amino20x4	3.049	2.93054	2.94668	2.91366	3.23844	3.04484	3.00322	2.95666	3.2453	2.97594	2.96067	2.75584	2.80364	3.03889	2.93142	3.10089	2.56545	3.44748	2.65522	3.36417	2.66106	3.62155	2.29311	3.81323	2.91146	3.92102	2.47862	4.14515	2.31648	3.89259	2.60398	2.39867	2.98601	3.16805	2.80691	3.21759	4.03623	2.98454	3.64322	2.74435	4.00304	3.30592	3.30407	3.18869	2.92465	2.9169	2.94546	2.93961
Amino20x4_3	Amino20x4	3.319	3.23114	3.27661	3.27668	3.42805	3.28736	3.70691	3.30491	3.82116	3.54381	3.5819	3.11843	3.15887	3.5765	3.47175	4.02591	3.54382	4.04314	3.21436	4.16371	3.43269	4.2536	3.02411	4.27723	3.39319	4.80825	3.55232	4.56237	2.95763	4.18391	2.89176	2.9725	4.47519	3.7079	3.3274	3.7488	4.33938	3.25608	4.25352	3.46676	4.29228	3.55366	3.78071	3.71625	3.58944	3.58803	3.92181	3.92137
Amino20x4_4	Amino20x4	5.044	5.25513	5.09823	5.1496	5.47051	5.3754	5.34068	5.12966	5.66955	5.61043	5.59393	4.9349	4.94526	5.64806	5.62241	5.64183	5.42462	5.5646	5.36348	5.81617	5.63326	5.64202	5.15505	5.74	5.44778	6.49275	5.96068	5.87858	5.16808	5.65381	5.26534	5.21702	6.61375	5.37773	5.28209	5.39086	5.88463	5.59716	5.75935	5.5319	5.99992	5.8368	5.62108	5.5938	5.23705	5.23374	5.5754	5.57258
Amino20x4_5	Amino20x4	1.576	1.59118	1.64011	1.76813	1.67815	1.80639	0.88172	1.79565	1.38653	1.92016	1.80197	1.64508	1.53965	1.5262	1.76026	0.269896	0.823488	0.8478	2.16879	1.38092	2.52646	0.940833	2.4558	1.15329	2.34112	1.14333	2.92221	0.578277	2.38828	1.04318	2.89556	2.72938	2.10247	1.55534	2.12347	1.4478	0.979739	2.61926	1.18469	2.38178	0.934161	2.16341	1.21353	1.44843	1.13463	1.14869	0.880593	0.890813
Amino20x4_6	Amino20x4	2.529	2.47343	2.62678	2.72004	2.62512	2.72997	1.60439	2.89552	2.50163	2.82746	2.7053	0.808371	0.737105	2.03855	2.19811	0.903656	1.07926	2.36572	3.03528	3.17306	3.7436	2.99352	3.44616	3.36381	3.84219	3.49226	4.24211	3.04351	3.3752	3.39813	4.21641	3.91756	3.59895	2.84124	3.1058	2.76214	3.1489	3.9373	2.68768	3.21382	2.85064	3.51215	1.88534	2.04994	1.86853	1.90439	1.65206	1.68529
Amino20x4_7	Amino20x4	2.8	2.55057	2.82508	2.89511	2.79113	2.78128	1.77874	3.02324	2.55052	2.87044	2.74474	1.54034	1.47644	2.25127	2.41112	1.04823	1.29694	2.57214	3.26198	2.86653	3.46223	2.76148	3.47772	2.92124	3.51313	2.86917	3.70433	2.66565	3.48216	2.9523	3.88514	3.57119	3.02445	2.91595	3.19776	2.84056	2.73897	3.58388	2.51027	3.03641	2.50173	3.16641	2.11085	2.25113	2.02033	2.06917	1.79609	1.84264
Amino20x4_8	Amino20x4	6.459	6.29908	6.44429	6.46842	6.38894	6.59573	6.24548	6.58103	7.24911	7.1185	7.04563	4.39586	4.40587	6.32244	6.31503	5.71103	5.14955	7.37997	6.63043	7.91192	7.22502	8.23635	6.64445	8.50315	7.45687	8.87696	7.51329	8.97526	6.69803	8.15038	6.73069	6.77588	7.90715	7.12024	6.73032	7.10882	8.12396	7.03558	6.81156	5.99549	7.84476	7.24891	6.65369	6.59707	5.86048	5.88423	6.02724	6.05206
Amino20x4_9	Amino20x4	0.388	0.0885664	0.323995	0.305908	0.0218318	0.151046	-0.0635416	0.340146	0.329355	0.424281	0.358823	-1.28225	-1.32114	-0.0217869	0.0258787	-0.307713	-0.24626	0.282288	0.560188	0.39428	0.646593	0.186257	0.860153	0.220075	0.620863	0.452014	0.693292	-0.119382	0.955756	0.409531	0.955583	0.588928	0.922731	0.227625	0.34423	0.18431	0.241474	0.649557	-0.113938	0.0276096	0.183019	0.421118	-0.148386	-0.10425	-0.176261	-0.161601	-0.355218	-0.341641
Amino20x4_10	Amino20x4	4.109	4.01303	3.99966	4.03956	3.8983	3.93222	4.16364	3.80058	4.03906	4.17456	4.15126	3.66665	3.654	4.19054	4.24028	4.11276	4.21293	3.83135	4.32533	3.70532	4.15818	2.64751	3.98864	2.42063	3.17833	3.8426	4.13202	1.67062	3.88012	2.84777	3.80928	3.56233	6.20942	3.67205	3.91414	3.65443	3.22736	3.93974	3.68648	4.08894	3.76041	4.16804	4.22774	4.264	4.00339	4.00889	4.37741	4.3821
Amino20x4_11	Amino20x4	4.76	4.58582	4.64292	4.68184	4.56506	4.4804	4.59566	4.57594	4.60797	4.76908	4.74967	4.58407	4.56031	4.77574	4.83267	4.45444	4.75448	4.34688	4.98436	4.21688	4.80123	3.20704	4.79854	3.04246	3.98911	4.21599	4.96284	2.23808	4.738	3.55259	4.79768	4.55283	6.38944	4.34266	4.65498	4.31752	3.82176	4.75204	4.41823	4.98236	4.24353	4.76291	4.79715	4.83128	4.71385	4.71302	5.01521	5.01349
Amino20x4_12	Amino20x4	6.532	6.26026	6.25394	6.28711	6.15594	6.14105	6.40741	6.16502	6.59107	6.73218	6.70791	5.39461	5.3776	6.94541	6.99335	6.00732	6.44233	6.44548	7.06411	6.53603	7.10831	4.81964	6.66035	4.55358	5.56127	6.78471	7.74528	3.19408	6.22129	5.58032	6.87613	6.57629	10.3838	5.89572	6.20558	5.87374	5.77977	6.71074	6.1497	6.65942	6.38876	6.87809	6.5644	6.57254	6.44488	6.44826	7.04107	7.04383
Amino20x4_13	Amino20x4	0.157	0.16261	0.0130152	0.0757046	-0.193575	-0.0449181	0.517018	-0.0747672	0.364702	0.510144	0.546865	0.498935	0.494496	0.407608	0.450956	-0.141343	0.422301	0.588697	1.24126	0.052117	0.650352	-1.10739	0.697188	-1.53753	-0.534676	-0.0416238	1.20667	-2.34659	0.52456	-1.0814	0.217812	0.328321	2.64957	-0.268495	0.0676246	-0.272109	-0.990452	-0.0433559	-0.429309	0.237932	-0.497095	0.0129411	0.648028	0.640694	0.458159	0.43236	0.924671	0.899115
Amino20x4_14	Amino20x4	1.974	2.41403	2.06652	2.12777	2.42601	2.17319	2.63957	1.79725	1.8286	1.883	1.91322	4.22349	4.23944	2.79133	2.79886	2.85763	3.18431	1.66127	1.92496	1.16557	1.40598	0.611153	1.288	0.341659	0.727906	1.17844	1.84704	0.157963	1.23566	0.513774	1.00122	1.1397	2.25436	1.73897	1.88287	1.75608	1.10298	1.47125	2.34475	2.65609	1.66798	1.8796	2.83532	2.81481	2.89403	2.87255	3.36888	3.34748
Amino20x4_15	Amino20x4	2.897	3.14484	2.99444	3.03067	3.1733	3.04841	3.41723	2.8227	2.62345	2.47354	2.53866	4.65134	4.68994	3.20696	3.15144	3.36889	3.35933	3.00429	2.49363	2.54633	2.08567	2.9214	1.93009	2.82258	2.17214	2.68866	2.5247	3.295	1.83861	2.62445	1.70233	2.10777	1.69812	3.08642	2.8502	3.12132	2.95194	2.22868	3.55473	3.18342	3.09246	2.6558	3.60761	3.55606	3.45297	3.44548	3.94256	3.93644
Amino20x4_16	Amino20x4	3.113	3.34661	3.06052	3.0945	3.21937	3.07962	4.08468	2.79478	3.6364	3.59678	3.6628	4.13815	4.17035	3.73375	3.70597	4.17443	4.35358	3.89892	3.94147	3.28342	3.33757	1.96372	2.78317	1.43975	1.72857	3.50491	3.76891	0.824954	2.45882	1.98452	2.2429	2.56891	6.47553	2.81568	2.86876	2.8479	2.44169	2.55046	3.26308	3.38565	3.19097	3.17692	4.20513	4.15046	3.84916	3.81964	4.66077	4.63243
Amino20x4_17	Amino20x4	0.277	0.469977	0.306516	0.306053	0.389044	0.5462	0.481488	0.362283	0.556011	0.480725	0.530574	0.253465	0.278406	0.297369	0.255288	0.883882	0.528477	0.781394	0.558584	0.927355	0.723633	1.08807	0.522484	1.02729	0.70942	0.933867	0.113166	1.23571	0.381987	0.774136	0.344457	0.591052	0.705232	0.547369	0.446262	0.572628	0.784339	0.471307	0.631964	0.56938	0.658043	0.485755	0.377854	0.355107	0.319726	0.288437	0.473854	0.44297
Amino20x4_18	Amino20x4	0.979001	1.00416	0.910601	0.874228	0.936915	1.02904	0.931324	0.954341	1.09226	1.00445	1.01903	0.609601	0.637351	0.604064	0.561073	0.521922	0.432639	1.08852	0.851366	1.20289	0.990467	1.08016	0.745155	1.17054	0.889718	1.34715	1.03381	1.09051	0.640119	1.40862	1.02268	1.08633	1.40945	0.905341	0.808933	0.938318	1.38543	1.05819	1.15088	0.879414	1.43543	1.21611	0.988569	0.938404	0.986589	0.973041	0.972413	0.959845
Amino20x4_19	Amino20x4	0.992001	1.03774	0.98556	0.984857	1.15248	1.10592	1.15219	1.02982	1.18822	1.12464	1.16344	1.3815	1.40324	1.15154	1.11165	1.46227	1.30036	1.19032	1.06581	1.30209	1.19321	1.34982	1.0318	1.31036	1.15642	1.33751	0.938661	1.43632	0.967211	1.14781	0.928172	1.10084	1.23261	1.13668	1.08654	1.16097	1.20262	1.0483	1.29188	1.32438	1.14592	1.0502	1.13225	1.11708	1.13673	1.11573	1.24601	1.22515
Amino20x4_20	Amino20x4	2.373	2.18244	2.25693	2.19335	2.12364	2.24176	2.22889	2.29424	2.64682	2.5283	2.54673	0.961971	0.981634	1.90853	1.87184	2.20015	1.74805	3.10076	2.62771	3.29691	2.87066	3.20361	2.36542	3.05843	2.4708	3.33401	2.30668	3.11505	1.94671	3.25498	2.41085	2.64842	3.61687	2.40696	2.18196	2.42648	2.97314	2.29392	2.31679	1.84254	2.80919	2.39847	2.15765	2.15297	1.9646	1.97441	2.25358	2.26385
Amino20x4_21	Amino20x4	0.424001	0.582215	0.4566	0.420111	0.652372	0.568908	0.497201	0.379632	0.346906	0.271533	0.250473	0.664953	0.674944	0.504813	0.482434	0.901875	0.610361	0.588658	0.284621	0.564501	0.281217	0.764742	0.00424977	0.812428	0.337386	0.758043	0.0380847	1.09619	-0.0380028	0.885653	0.274758	0.163831	0.0641348	0.439378	0.284003	0.441763	0.933173	0.48375	0.652737	0.289727	0.897031	0.653769	0.53186	0.492585	0.324923	0.334875	0.513239	0.523645
Amino20x4_22	Amino20x4	3.272	3.61418	3.39441	3.4298	3.85623	3.53498	3.47002	3.09918	2.98528	3.18438	3.13509	5.04078	5.00569	3.33491	3.41646	4.00952	4.12021	2.58079	3.04949	2.33177	2.7299	2.25496	2.54576	2.24747	2.57405	2.0589	2.50127	2.37653	2.59312	2.07304	2.62816	2.67038	2.25526	3.03544	3.23232	3.00094	2.51169	3.05824	3.07971	3.54922	2.76742	3.22394	3.55043	3.61005	3.35562	3.33513	3.32042	3.29859
Amino20x4_23	Amino20x4	4.045	4.32451	3.99635	4.02084	4.39382	4.24918	4.49174	3.76432	4.19754	4.24706	4.25041	5.17272	5.18034	4.68521	4.70456	4.68778	4.62921	4.15761	4.20255	4.12514	4.1525	3.48355	3.39014	3.30454	3.23507	4.45413	4.36957	3.18129	3.08203	3.62189	3.55606	3.63229	5.55508	3.83323	3.8479	3.83639	4.00064	3.99623	4.24406	4.29333	4.40045	4.46887	4.74532	4.78273	4.28715	4.29087	5.01704	5.02009
Amino20x4_24	Amino20x4	4.152	4.2901	4.08875	4.08538	4.53765	4.22394	4.45373	3.89322	4.17201	4.12121	4.15486	4.95956	4.99147	4.57464	4.55136	5.13865	4.99709	4.43299	4.23771	4.27081	4.08722	3.81957	3.43647	3.57615	3.26971	4.47558	4.0738	3.58036	3.13484	3.83208	3.41242	3.5554	5.32904	4.01175	3.92396	4.03636	4.19188	3.88118	4.38293	4.21446	4.48189	4.32482	4.55626	4.53259	4.14341	4.14098	4.73543	4.73344
Amino20x4_25	Amino20x4	1.335	1.36961	1.33306	1.37922	1.30832	1.42188	1.11542	1.43197	1.22173	1.36608	1.39122	1.53864	1.53552	1.55717	1.60042	1.24233	1.45437	1.18707	1.70452	0.977466	1.44171	0.554193	1.43755	0.55425	1.16353	1.03814	1.64449	0.212787	1.43184	0.597194	1.44741	1.50331	1.77368	1.27855	1.53771	1.28403	0.844287	1.53819	1.5082	2.05534	1.02516	1.46627	1.37033	1.445	1.47702	1.47454	1.30048	1.29687
Amino20x4_26	Amino20x4	1.545	1.63084	1.57214	1.65217	1.53328	1.64004	1.24285	1.55302	1.22199	1.57721	1.5389	1.8381	1.78663	1.83476	1.97674	1.14053	1.58219	1.02557	2.07025	0.783198	1.7134	0.00249059	1.74383	-0.099638	1.09074	0.794449	2.1157	-0.693183	1.76615	0.0814232	1.76381	1.71133	2.28504	1.29332	1.77817	1.24601	0.425793	1.81079	1.4438	2.48101	0.775032	1.69903	1.45212	1.62267	1.61925	1.63463	1.51815	1.53052
Amino20x4_27	Amino20x4	2.939	3.14953	2.98975	3.09436	3.13947	3.13737	2.92781	2.90263	2.80154	3.13286	3.0964	3.52115	3.47456	3.44405	3.57698	3.01123	3.46248	2.28116	3.25901	2.2083	3.0805	1.29377	2.97842	1.2264	2.36041	2.25339	3.53809	0.516295	2.92437	1.39031	2.98316	2.9589	4.10782	2.70502	3.16072	2.66242	1.88653	3.18925	2.98524	3.96668	2.3623	3.22539	3.06414	3.20304	3.22611	3.24462	3.19755	3.21351
Amino20x4_28	Amino20x4	5.216	4.95933	5.05907	4.98152	5.38263	5.16734	5.15249	5.17286	5.86528	5.40398	5.44412	4.07945	4.15299	5.16844	5.00407	5.82912	5.11907	6.74723	5.20748	7.02318	5.64644	7.43692	4.66962	7.52657	5.66276	7.85673	5.84595	8.2284	4.35263	7.46304	4.84668	5.23738	6.66723	5.77253	5.04649	5.83993	7.33466	5.23726	6.52875	5.10553	7.00511	5.67953	5.56796	5.38204	4.93437	4.94418	5.49208	5.50508
Amino20x4_29	Amino20x4	1.091	0.552686	0.868505	0.864542	0.430478	0.480292	0.218361	0.912898	0.448964	0.69273	0.660186	-0.0153208	-0.0577169	0.419012	0.512928	-0.491993	0.0407731	0.603055	1.40764	0.471226	1.1932	-0.0295803	1.48556	-0.114353	0.886663	0.131145	1.48613	-0.719352	1.42967	0.272638	1.67845	1.48033	1.23968	0.535811	0.913181	0.493097	-0.0316296	1.08149	0.1026	0.84252	-0.0454809	0.643147	0.385668	0.462166	0.41383	0.423031	0.413096	0.420969
Amino20x4_30	Amino20x4	2.627	2.39132	2.46684	2.47533	2.33947	2.34399	2.23886	2.48287	2.31422	2.38606	2.36876	1.95374	1.94512	2.20828	2.23164	1.66427	1.9679	2.4601	2.76748	2.25806	2.54186	1.73983	2.5599	1.71588	2.19495	2.31645	2.99586	1.22996	2.502	2.16769	2.79713	2.61884	3.26985	2.27632	2.43119	2.26841	2.15662	2.61613	2.246	2.48476	2.34205	2.58685	2.47363	2.48909	2.35746	2.36304	2.50614	2.51139
Amino20x4_31	Amino20x4	2.743	1.98487	2.44063	2.43594	1.87024	1.97653	1.69765	2.50631	2.08061	2.24332	2.19864	1.00074	0.968805	1.88988	1.94907	0.81955	1.12595	2.38886	2.94464	2.19863	2.6954	1.86722	2.87374	1.83662	2.51048	2.051	2.86569	1.348	2.77207	2.16791	3.1345	2.80625	2.71145	2.26969	2.52853	2.2379	1.88412	2.65579	1.90323	2.33437	1.76844	2.24705	2.05884	2.11531	1.89756	1.89924	1.88619	1.88699
Amino20x4_32	Amino20x4	4.086	3.57582	3.84303	3.81835	3.76342	3.61518	3.40147	3.8598	3.86726	3.78979	3.74186	2.63966	2.65431	3.43833	3.41046	2.92524	2.76073	4.25777	4.03945	4.02271	3.83135	3.85959	3.63599	3.95141	3.74821	4.33092	3.84357	3.80217	3.58706	4.36767	4.06179	3.7301	4.38747	3.83014	3.732	3.84135	4.27185	4.00012	3.88494	3.49743	4.23508	4.03736	3.82421	3.76497	3.43627	3.4406	3.46445	3.46997
Amino20x4_33	Amino20x4	2.769	2.31106	2.73086	2.75953	2.05012	2.33374	2.14141	2.69312	2.541	2.69227	2.6052	0.157055	0.103069	2.05364	2.12217	1.62524	1.74246	2.48643	2.98679	2.68588	3.14009	2.0648	3.32025	1.95897	2.69498	2.73166	3.10495	1.39535	3.39329	2.3126	3.30826	2.86881	4.24298	2.60849	2.8283	2.54461	2.21559	2.95381	1.97515	2.29493	2.32069	2.7384	2.1013	2.11493	2.00773	2.01217	2.01099	2.01513
Amino20x4_34	Amino20x4	2.992	2.97992	3.05151	3.12963	2.66142	2.90845	2.98538	2.92826	2.81338	3.07671	3.0492	2.49706	2.45597	2.80584	2.92349	2.80715	3.05792	2.61173	3.36444	2.64338	3.31589	1.87882	3.36954	1.62	2.56209	2.51075	3.27818	1.07327	3.31123	1.72387	3.01027	2.90008	4.44811	2.86087	3.20114	2.80334	1.95827	2.97828	2.45684	3.17305	2.30112	2.95872	2.96717	3.05645	2.80574	2.81948	3.12743	3.13988
Amino20x4_35	Amino20x4	7.31801	6.81979	7.11384	7.09635	6.55013	6.81441	6.83603	7.08514	7.59857	7.45793	7.46723	4.35118	4.37008	6.67543	6.62581	6.26249	6.37999	7.80505	7.553	8.12323	7.92094	6.95621	7.38719	6.70602	6.73927	8.7648	8.77282	5.93803	6.98151	7.54959	7.45213	7.36667	11.0659	7.1483	7.05032	7.15701	7.60699	7.3841	7.4566	7.13962	7.88256	7.59705	7.33066	7.21309	6.9726	6.98045	7.59139	7.60154
Amino20x4_36	Amino20x4	7.37001	7.01968	7.29542	7.39884	6.88162	7.03643	7.09669	7.19737	7.47495	7.66578	7.62789	5.53511	5.48186	6.92597	7.02943	6.57885	6.66862	7.62206	7.98502	7.96289	8.27174	7.00008	7.6297	6.74351	7.08285	8.22783	8.6355	6.25851	7.33324	7.06831	7.59124	7.65059	10.4838	7.44553	7.57299	7.36733	7.16639	7.61073	7.08986	7.45168	7.37995	7.73369	7.47826	7.56951	6.86647	6.89581	7.46206	7.48989
Amino20x4_37	Amino20x4	0.187	0.257368	0.185845	0.245714	0.140788	0.220953	0.217702	0.145886	-0.0901982	0.120527	0.104208	1.05352	1.01575	0.547236	0.632935	0.000728601	0.322725	-0.414186	0.212925	-0.484289	0.0749088	-0.855984	0.252054	-0.894487	-0.156354	-0.653981	0.278132	-1.28229	0.292367	-0.842773	0.199305	0.120952	0.172729	-0.0160248	0.270783	-0.0556636	-0.653947	0.188755	-0.0830555	0.531812	-0.415803	0.133182	0.212137	0.315654	0.371337	0.384793	0.461004	0.472831
Amino20x4_38	Amino20x4	0.595001	0.667697	0.653742	0.679206	0.587787	0.620553	0.475822	0.635037	0.294139	0.443603	0.425417	1.16741	1.13426	0.431664	0.491195	0.395039	0.683874	-0.100012	0.3536	-0.228041	0.176171	-0.168728	0.507964	-0.118922	0.397401	-0.507222	0.287606	-0.126961	0.71564	-0.257418	0.481864	0.444809	-0.568272	0.474591	0.681192	0.445629	-0.107796	0.501218	0.288902	0.746327	-0.0160403	0.381291	0.508173	0.563233	0.646378	0.643353	0.407673	0.403506
Amino20x4_39	Amino20x4	0.963001	0.776091	0.870419	0.885057	0.654647	0.720854	0.622897	0.91433	0.73797	0.893694	0.864219	0.174149	0.152925	0.715867	0.778513	-0.0103281	0.379069	0.653529	1.11124	0.634638	1.04719	0.315023	1.23794	0.25674	0.837795	0.505652	1.48772	-0.0253392	1.34111	0.540048	1.32925	1.19667	1.21078	0.699942	0.916096	0.680903	0.454058	1.07538	0.407938	0.799842	0.532351	0.93034	0.723811	0.804518	0.758272	0.778259	0.741149	0.759912
Amino20x4_40	Amino20x4	0.995001	0.75345	0.904232	0.908412	0.543613	0.668309	0.629731	0.877284	0.59075	0.752291	0.716721	0.218177	0.195191	0.698649	0.76402	0.125947	0.509559	0.481111	0.994288	0.29922	0.763542	-0.0253893	1.0932	-0.121524	0.569763	0.0522918	1.00728	-0.442467	1.22844	0.135118	1.06395	0.830319	0.847763	0.614959	0.859535	0.591802	0.113435	0.827725	0.211249	0.622777	0.267318	0.702916	0.635686	0.697923	0.691755	0.703014	0.636853	0.64712
Amino20x4_41	Amino20x4	0.338	0.296124	0.34835	0.349479	0.311468	0.277159	0.16479	0.329695	0.205591	0.204403	0.185575	0.23458	0.235757	0.0269189	0.0219788	0.130334	0.160879	0.192741	0.217963	0.158724	0.18417	0.159095	0.212416	0.162116	0.210546	0.140534	0.183031	0.199935	0.282742	0.265557	0.321381	0.279299	0.0571671	0.290266	0.30499	0.293818	0.249767	0.294841	0.267064	0.280521	0.249726	0.272748	0.227787	0.21577	0.244654	0.245507	0.12915	0.130099
Amino20x4_42	Amino20x4	1.524	1.38114	1.51152	1.46235	1.47694	1.43224	1.45542	1.54485	1.67185	1.49222	1.49779	0.854891	0.886221	1.11891	1.04747	1.49274	1.22354	1.82227	1.24267	1.90824	1.38654	2.34779	1.24267	2.47365	1.74656	2.10426	1.32175	2.95297	1.35454	2.32263	1.31639	1.38305	1.14386	1.7118	1.4399	1.74213	2.24468	1.44716	1.63669	1.05829	2.06322	1.56803	1.57841	1.49135	1.30365	1.29635	1.11828	1.11253
Amino20x4_43	Amino20x4	1.686	1.53769	1.69239	1.67549	1.55013	1.5401	1.39411	1.66533	1.44856	1.42473	1.39044	1.50094	1.49781	1.18034	1.17244	1.12414	1.11884	1.43858	1.35442	1.2757	1.20152	1.44255	1.29579	1.48272	1.39731	1.31814	1.25831	1.65686	1.45524	1.50083	1.36876	1.30998	0.848101	1.6452	1.60031	1.64059	1.55482	1.44929	1.65029	1.54059	1.53997	1.47424	1.62706	1.59824	1.48444	1.48808	1.3088	1.31275
Amino20x4_44	Amino20x4	1.952	1.89045	2.02699	1.9938	2.28216	1.86733	2.11468	1.91909	2.18585	2.01871	2.01993	2.08812	2.11242	1.96883	1.90563	2.66838	2.33419	2.44993	1.83749	2.27013	1.7164	2.73349	1.55352	2.70077	1.90105	2.3009	1.46596	3.3179	1.69251	2.53286	1.42169	1.52007	1.43632	2.17482	1.88013	2.20037	2.49941	1.63122	2.17792	1.56925	2.33983	1.82923	2.14311	2.1115	1.8502	1.84712	1.82564	1.82339
Amino20x4_45	Amino20x4	0.0579819	0.0576434	0.0719234	0.0797972	0.0681674	0.0483224	0.017884	0.0974552	-0.0563064	-0.0563418	-0.0627111	-0.0109376	-0.00561086	0.162698	0.1626	0.12072	0.0540449	-0.0378519	-0.0365517	-0.113194	-0.110227	-0.142668	-0.0806423	-0.123164	-0.103115	-0.0662634	-0.215142	-0.13673	0.00672152	-0.0745105	-0.0639359	-0.148622	-0.0480502	0.0827591	0.0862324	0.087178	0.0172939	0.0211484	0.0126732	-0.016006	0.0743125	0.0748334	0.0199205	0.0293622	0.0316924	0.0378461	0.117125	0.123157
Amino20x4_46	Amino20x4	0.199	0.202478	0.198398	0.200509	0.179956	0.202999	0.198186	0.191917	0.191767	0.192919	0.192914	0.15899	0.158311	0.187113	0.187802	0.164213	0.163254	0.185776	0.188533	0.180255	0.182755	0.164419	0.174381	0.16223	0.166909	0.192237	0.191351	0.153386	0.171928	0.169702	0.175081	0.176769	0.221933	0.194753	0.195738	0.194033	0.184866	0.188721	0.198209	0.201168	0.203623	0.206063	0.212539	0.213291	0.199493	0.199898	0.205907	0.206288
Amino20x4_47	Amino20x4	0.456	0.457109	0.483463	0.458138	0.513623	0.480311	0.510284	0.490866	0.692111	0.549282	0.548915	0.23647	0.2507	0.274339	0.210865	0.683692	0.526846	0.822208	0.421375	0.860489	0.498772	1.16255	0.437619	1.19574	0.706869	1.01868	0.518865	1.51658	0.47341	1.09844	0.439409	0.462902	0.342134	0.648574	0.459178	0.662243	1.0126	0.478581	0.668441	0.259791	0.876308	0.524698	0.558928	0.459414	0.448281	0.419713	0.471354	0.444148
Amino20x4_48	Amino20x4	0.54	0.491019	0.541248	0.495155	0.603024	0.54134	0.547006	0.670917	0.849653	0.566354	0.588341	-0.122497	-0.0558075	0.552694	0.40908	0.970636	0.607183	1.19257	0.481239	1.21836	0.586978	1.59395	0.442911	1.66486	0.863243	1.54193	0.428476	2.10407	0.522708	1.63005	0.493666	0.434213	0.608661	0.85767	0.552156	0.931372	1.5579	0.622392	0.893876	0.132262	1.38407	0.744901	0.66361	0.514998	0.4743	0.421113	0.598492	0.54729
Amino20x4_49	Amino20x4	1.814	2.22768	1.97456	2.0736	2.37925	2.06732	2.32157	1.81679	1.46437	1.67623	1.72999	5.1186	5.10965	2.88195	2.94525	2.52729	3.2992	0.872117	1.61079	0.465562	1.12692	0.102846	1.24696	-0.0254256	0.802731	0.267136	2.1165	-0.20718	1.27756	-0.131959	1.0611	1.37275	0.886541	1.66298	2.0281	1.66664	0.492016	1.4814	2.02998	2.96671	0.985778	1.62891	2.3466	2.4436	2.83969	2.82359	3.01908	3.00115
Amino20x4_50	Amino20x4	2.459	2.61392	2.43799	2.58713	2.56671	2.53571	2.70954	2.33909	2.2155	2.60731	2.65396	3.95366	3.92106	3.43508	3.57421	2.51843	3.39292	1.70121	3.04121	1.6512	2.8653	0.416115	2.95812	-0.0380248	1.72145	1.42635	3.55286	-1.00006	2.69889	0.0965428	2.4661	2.66498	4.18249	2.1648	2.80647	2.12542	0.646733	2.54691	2.27771	3.99452	1.20405	2.39133	2.58506	2.69179	3.002	2.99473	3.73657	3.72706
Amino20x4_51	Amino20x4	2.466	2.52349	2.42434	2.49943	2.52741	2.44766	2.56602	2.27205	2.1956	2.42694	2.44196	3.96248	3.93582	3.20443	3.29289	2.29708	2.95261	1.71157	2.48741	1.61261	2.30836	0.603497	2.17164	0.372584	1.33659	1.50469	3.11157	-0.443648	1.86396	0.77801	2.13065	2.14758	3.54667	2.03348	2.40623	2.00589	1.1711	2.23235	2.37522	3.16317	1.71845	2.37367	2.5651	2.65758	2.86071	2.8705	3.37416	3.3825
Amino20x4_52	Amino20x4	2.896	3.07828	2.89079	3.03917	3.01543	2.98488	3.27481	2.76423	2.70883	3.05592	3.14188	4.92563	4.90638	4.00999	4.12903	3.01853	3.89733	2.05384	3.26978	2.06446	3.16385	0.782707	3.10176	0.369303	1.91042	1.71966	3.92993	-0.590489	2.73978	0.576163	2.68727	2.96593	4.60302	2.55162	3.14885	2.53723	1.1282	2.81149	2.67938	4.14434	1.75658	2.80092	3.11112	3.28344	3.56036	3.56672	4.16536	4.16914
Amino20x4_53	Amino20x4	0.872001	1.11491	0.990419	1.06509	1.01168	1.09676	1.08798	1.11173	0.726468	0.974235	1.0347	2.69854	2.70276	1.23684	1.3064	1.26472	1.71924	0.0217761	0.870769	-0.091211	0.668646	-0.24644	0.963973	-0.257187	0.689498	-0.522275	0.697512	-0.346904	1.175	-0.620471	0.705168	0.888298	-0.0192657	0.866966	1.28974	0.883599	-0.237155	0.88558	0.612472	1.63302	-0.00543166	0.746838	1.28833	1.41281	1.38444	1.35896	1.08235	1.05533
Amino20x4_54	Amino20x4	1.719	2.01814	1.94575	1.95957	2.19077	1.9676	2.29974	1.85876	2.03811	1.94767	1.98931	2.93384	2.95604	1.90745	1.87018	2.79756	2.55442	1.99426	1.59468	1.78565	1.4188	2.29502	1.31791	2.24843	1.65026	1.63902	1.1112	2.96994	1.53342	1.78519	0.960532	1.33441	0.805053	2.13054	1.93601	2.15513	1.98156	1.37508	1.95062	1.69442	1.95967	1.6471	2.45511	2.46831	2.02576	2.00323	1.93683	1.91478
Amino20x4_55	Amino20x4	1.84	2.02824	1.82921	1.86432	2.09356	2.01403	2.06735	1.95174	1.91719	1.89039	1.94218	3.27074	3.31967	2.17107	2.11712	1.99247	2.36486	1.40893	1.5479	1.28365	1.41939	1.27621	1.5385	1.47712	1.69394	1.17538	1.87343	1.46757	1.72331	1.38768	1.66318	1.73841	1.10879	1.78598	1.90087	1.85974	1.62409	1.83529	1.78368	1.96448	1.85126	1.94434	2.31818	2.28184	2.31688	2.26964	1.97084	1.92447
Amino20x4_56	Amino20x4	1.889	1.74242	1.87162	1.84808	1.71959	1.7898	1.88909	1.95579	2.3111	2.12301	2.19177	0.98974	1.03077	1.54663	1.45322	1.91087	1.77245	2.61923	2.07482	2.72486	2.23977	3.01747	1.96985	2.92181	2.24609	2.73518	2.304	3.34511	1.83492	2.73231	1.78024	2.13777	2.28014	2.19871	1.95781	2.25255	2.56448	1.81243	1.94618	1.52359	2.31369	1.84106	2.273	2.23761	1.72779	1.70839	1.75064	1.73207
Amino20x4_57	Amino20x4	1.396	1.46481	1.42224	1.45394	1.63609	1.46273	1.58582	1.40392	1.4533	1.5007	1.49627	2.55193	2.54479	1.74292	1.75986	1.46232	1.83781	1.0864	1.30531	0.97984	1.18537	0.711641	1.39331	0.753256	1.14287	0.912516	1.71292	0.438243	1.48905	0.765046	1.25611	1.18389	1.49816	1.31943	1.43051	1.31048	0.973194	1.31537	1.48191	1.67962	1.17363	1.34047	1.70367	1.69359	1.7264	1.73254	1.8086	1.81463
Amino20x4_58	Amino20x4	3.211	2.90732	2.99519	2.97281	3.20376	2.8727	2.95837	2.95926	3.31946	3.21368	3.17158	2.46086	2.48688	3.52168	3.47883	2.84781	2.86881	3.49886	3.28439	3.54191	3.36851	2.87011	3.05358	2.82529	2.79148	3.80616	3.62462	2.29609	2.84694	3.50087	3.34394	2.99466	5.01635	2.89087	2.81227	2.91707	3.41825	3.20252	3.1547	2.76768	3.57572	3.35259	3.0706	2.96644	3.00131	3.00597	3.29526	3.30169
Amino20x4_59	Amino20x4	4.187	3.92436	3.99502	3.97717	4.18499	3.90778	3.99531	3.95599	4.30486	4.23072	4.17804	3.92096	3.93933	4.52818	4.49816	3.74453	3.88393	4.35551	4.24271	4.39001	4.30771	3.67756	4.06509	3.65902	3.75229	4.62794	4.69915	3.063	3.90957	4.28286	4.3081	3.89921	5.97845	3.85385	3.82122	3.87154	4.25628	4.18324	4.23227	3.92579	4.49392	4.35897	4.22128	4.11675	4.02611	4.03845	4.44275	4.45662
Amino20x4_60	Amino20x4	6.014	5.58611	5.77758	5.74756	5.51177	5.53336	5.68111	5.64481	5.98038	5.94617	5.9272	4.53284	4.53586	5.82332	5.81502	5.36233	5.53904	6.27195	6.17075	6.30252	6.21851	5.48869	5.75469	5.27571	5.28249	6.48462	6.72964	4.71728	5.3916	5.89716	5.84776	5.78102	8.29175	5.64812	5.60354	5.64585	5.86211	5.75896	5.66456	5.49211	6.1288	6.02598	5.95412	5.88766	5.59047	5.60484	6.14252	6.15761
Amino20x4_61	Amino20x4	3.026	2.9312	3.0058	3.03588	2.95795	2.92265	2.90076	2.97667	2.99058	3.0442	3.029	2.94127	2.93056	3.21274	3.23235	2.71865	2.88161	3.15831	3.36444	2.91345	3.10255	2.5326	3.12106	2.39818	2.72033	2.927	3.32439	2.12875	3.10449	2.57182	2.9887	2.85592	3.84384	2.94582	3.0461	2.9349	2.63194	2.93461	2.90385	3.055	2.81956	2.98511	3.14918	3.16438	2.91983	2.91334	3.0725	3.06578
Amino20x4_62	Amino20x4	3.103	3.08734	3.1213	3.14836	2.99345	3.05593	2.96209	3.07424	2.99652	3.05208	3.03555	3.01413	3.00329	3.02859	3.04885	2.61937	2.82327	3.02777	3.24871	2.78357	2.98671	2.46383	3.09192	2.39274	2.74384	2.75138	3.2278	2.14101	3.15265	2.5715	3.02565	2.88138	3.51967	2.99361	3.10199	2.98239	2.66039	2.98776	2.95257	3.11291	2.89396	3.06911	3.25664	3.26184	3.03959	3.03091	3.06632	3.05755
Amino20x4_63	Amino20x4	3.513	3.29304	3.44521	3.49227	3.46231	3.23952	3.46003	3.37146	3.74432	3.8973	3.8583	3.4244	3.39172	3.85912	3.92563	3.22615	3.57366	3.74237	4.26649	3.47716	3.95347	2.7082	4.07396	2.545	3.3132	3.4904	4.3312	1.95571	4.13168	2.80597	3.83267	3.58205	5.32587	3.25353	3.50074	3.21563	2.80399	3.56165	3.15445	3.56984	3.03523	3.46444	3.61385	3.63978	3.45917	3.47393	3.6652	3.67953
Amino20x4_64	Amino20x4	4.183	3.78076	4.11324	4.14888	3.82712	3.66137	3.76915	3.97119	3.51834	3.67671	3.62609	4.25668	4.22224	3.85986	3.92962	3.15977	3.6142	3.42265	3.91961	2.82128	3.27349	2.39295	3.6646	2.26789	2.99854	2.54808	3.62443	1.83098	3.84021	2.61533	3.57545	3.28461	3.54857	3.73524	3.96618	3.69656	2.78124	3.49332	3.50504	3.87945	3.11675	3.53301	4.14446	4.16713	3.96087	3.97282	4.16597	4.17766
Amino20x4_65	Amino20x4	1.339	1.40108	1.29589	1.29315	1.52569	1.30526	1.69874	1.21003	2.03757	2.007	2.0535	1.71272	1.72858	1.40205	1.37432	1.77886	2.06273	1.75139	1.89226	1.84653	1.99239	0.941032	1.70443	0.874759	1.26906	1.87266	2.34998	0.223599	1.46085	1.23538	1.70459	1.81915	3.92064	1.07192	1.17168	1.09531	1.22239	1.50483	1.30736	1.50569	1.48955	1.55248	1.56154	1.48395	1.63058	1.61355	1.60289	1.58674
Amino20x4_66	Amino20x4	3.08	3.05866	3.07277	3.08638	3.3513	3.03911	2.94396	3.06899	3.5191	3.41491	3.39284	2.79187	2.8234	2.90588	2.8514	2.86139	2.77288	3.12091	2.94322	3.24442	3.09262	2.97799	2.8058	3.19343	3.0508	3.61823	3.24702	3.09462	2.86835	3.46156	3.24562	2.9986	3.90522	3.05146	2.99206	3.08983	3.53845	3.33509	3.24307	2.93072	3.65694	3.47473	3.31993	3.22097	3.04767	3.01085	2.91309	2.87827
Amino20x4_67	Amino20x4	3.506	3.24251	3.3363	3.31441	3.54983	3.21471	3.51149	3.20985	4.17754	4.00116	4.03017	2.54588	2.58443	3.41723	3.33431	3.93116	3.69877	4.24838	3.89402	4.37312	4.07058	3.65712	3.37338	3.62216	3.35399	4.60224	3.8556	3.21845	2.96113	4.04666	3.61115	3.65014	6.19978	3.2878	3.15008	3.33381	3.9628	3.55073	3.39603	3.04867	4.06247	3.71353	3.45303	3.33103	3.24519	3.21578	3.19964	3.17233
Amino20x4_68	Amino20x4	4.224	3.95958	4.10762	4.08502	4.1211	3.91711	4.47213	4.02669	5.09964	4.94356	4.98746	2.85772	2.89377	3.94721	3.88216	5.00335	4.72639	5.25021	4.85655	5.38399	5.03987	5.0667	4.68034	4.98282	4.62269	5.56175	4.77415	4.94808	4.56062	4.92543	4.36631	4.53622	6.6828	4.22925	4.06382	4.26692	4.75008	4.24924	3.97262	3.62168	4.68569	4.31357	4.30942	4.2221	3.8947	3.87594	3.83657	3.81952
Amino20x4_69	Amino20x4	1.293	1.49714	1.35366	1.39722	1.44238	1.55089	1.40649	1.42619	0.951668	1.11965	1.15379	3.26659	3.27899	1.47962	1.5304	1.32692	1.69677	0.411104	0.964768	0.232065	0.727671	0.391341	1.02919	0.482122	1.06217	0.0289119	0.982145	0.667856	1.31741	0.0743505	0.890643	1.0072	-0.361726	1.21465	1.49452	1.23784	0.489071	1.20532	1.18048	1.84272	0.680447	1.17791	1.64967	1.75519	1.69612	1.68878	1.34352	1.33503
Amino20x4_70	Amino20x4	2.828	2.61134	2.70481	2.60983	2.8505	2.77461	2.85443	2.7832	3.15984	2.65422	2.68505	1.98089	2.08386	2.7847	2.57456	2.79396	1.84113	3.97096	2.41476	3.72671	2.34226	4.79433	1.95287	4.99028	3.1296	4.39548	1.91244	6.12731	2.06647	4.73957	2.08732	2.09125	1.83719	3.21179	2.50739	3.33089	4.66151	2.53964	3.21916	1.60068	4.30572	2.9532	3.21198	3.0915	2.41543	2.4095	2.2407	2.23742
Amino20x4_71	Amino20x4	3.244	3.24976	3.23511	3.0789	3.23955	3.5099	3.27644	3.38414	3.92896	3.4496	3.49394	1.65961	1.73164	2.70838	2.55016	2.45287	1.54614	4.49488	2.85653	4.713	3.25674	5.64893	2.7818	5.91361	3.99209	5.49036	3.24384	7.0001	2.93979	5.73317	2.96673	3.22959	3.09336	3.74152	2.97343	3.81581	5.64604	3.4099	4.33223	2.72332	5.26649	3.83793	4.00887	3.95888	3.12987	3.17257	2.76896	2.81328
Amino20x4_72	Amino20x4	4.057	3.84194	3.87748	3.84434	4.11404	3.96087	3.79434	3.96074	4.09584	3.85069	3.89292	3.69904	3.77499	3.91212	3.79774	3.89748	3.59588	4.28855	3.56822	4.27205	3.63094	4.60314	3.22953	4.75217	3.87006	4.63488	3.73501	5.2359	3.22651	4.78904	3.53847	3.57885	3.6413	4.09388	3.78401	4.18002	4.89021	3.90099	4.26518	3.55038	4.82156	4.19781	4.10602	4.04344	3.7617	3.74349	3.68089	3.66451
Amino20x4_73	Amino20x4	0.093	0.0823521	0.0834204	0.0760472	0.0938208	0.0928031	0.112061	0.0942203	0.151575	0.128735	0.134418	0.0357992	0.0420288	0.177221	0.168495	0.134333	0.106921	0.196335	0.13021	0.202039	0.143827	0.197944	0.105223	0.18529	0.115906	0.253204	0.171862	0.194154	0.0740236	0.188057	0.0838818	0.100506	0.241761	0.108304	0.0791578	0.113542	0.180805	0.0933417	0.148547	0.0869974	0.170245	0.110354	0.127818	0.123861	0.12812	0.127747	0.150493	0.150217
Amino20x4_74	Amino20x4	0.903001	1.12604	1.02303	1.09985	1.09888	1.12784	1.15035	1.1268	0.842438	1.07626	1.13902	2.70847	2.71589	1.45004	1.51938	1.43883	1.84579	0.229739	1.005	0.121235	0.815349	-0.0384155	1.03785	-0.0752905	0.778156	-0.229544	0.887418	-0.142828	1.2014	-0.440623	0.750786	0.959436	0.252277	0.94297	1.33005	0.962308	-0.0743489	0.943048	0.720066	1.67578	0.122113	0.813102	1.32652	1.46107	1.42793	1.41444	1.18321	1.16821
Amino20x4_75	Amino20x4	1.707	1.88257	1.6893	1.71529	1.96712	1.88228	1.94522	1.82203	1.83043	1.79367	1.84495	3.07657	3.12739	2.08885	2.03432	1.89142	2.22523	1.37577	1.45671	1.25647	1.34008	1.26637	1.42444	1.45942	1.60351	1.18107	1.79699	1.46406	1.57667	1.37009	1.54161	1.64188	1.06464	1.66627	1.75279	1.7415	1.57868	1.70721	1.65888	1.78902	1.77607	1.82078	2.19058	2.1578	2.19638	2.15583	1.85524	1.8156
Amino20x4_76	Amino20x4	1.772	2.06873	1.99095	1.98916	2.262	2.02514	2.37258	1.90842	2.1361	2.03783	2.07654	2.92426	2.94619	2.01186	1.97597	2.91626	2.63355	2.13169	1.67998	1.92841	1.51484	2.44758	1.38145	2.39091	1.72831	1.83228	1.22161	3.13608	1.58309	1.91893	1.00076	1.3837	0.962857	2.17648	1.9552	2.20023	2.10737	1.42625	2.02305	1.71377	2.07016	1.7145	2.51565	2.53384	2.08942	2.07437	2.01287	1.99833
Amino20x4_77	Amino20x4	0.849001	0.855056	0.922513	0.898405	0.872725	0.829423	0.72328	0.911231	0.739432	0.721135	0.711579	0.863753	0.865298	0.212936	0.204264	0.754687	0.785133	0.620684	0.546039	0.441859	0.372295	0.860173	0.561962	0.970138	0.835287	0.297756	0.343965	1.33891	0.792153	0.762593	0.589545	0.609396	-0.541301	0.870509	0.834399	0.877522	0.767517	0.650882	0.676205	0.599887	0.691568	0.635812	0.816542	0.797868	0.71543	0.709697	0.342902	0.337535
Amino20x4_78	Amino20x4	0.86	0.636683	0.779047	0.740733	0.600246	0.606437	0.498048	0.825525	0.856707	0.842323	0.81681	-0.76348	-0.760928	0.212356	0.216687	0.0277173	0.140281	1.06188	0.942331	1.09615	0.989855	1.11895	0.984896	1.10434	0.978887	1.13895	1.32416	1.17318	1.03017	1.34394	1.15054	1.12325	1.06609	0.771481	0.711629	0.771231	1.09801	0.93151	0.53662	0.371555	0.972619	0.875685	0.596309	0.586413	0.471815	0.491866	0.378269	0.398519
Amino20x4_79	Amino20x4	1.355	1.42861	1.4516	1.45557	1.51991	1.40777	1.5104	1.38598	1.48938	1.46809	1.47052	1.64959	1.64967	0.989042	0.983368	1.62284	1.56483	1.39029	1.24607	1.23782	1.102	1.60738	1.18138	1.68092	1.43647	1.13356	0.99793	2.03094	1.33506	1.35313	1.03342	1.13328	0.553691	1.49065	1.41537	1.49313	1.37535	1.1456	1.30972	1.18719	1.3253	1.21739	1.61296	1.60426	1.3404	1.34018	1.17439	1.17435
Amino20x4_80	Amino20x4	1.484	1.41103	1.53063	1.49164	1.8112	1.42072	1.68969	1.41374	1.74537	1.56511	1.5668	1.80441	1.8286	1.53486	1.47722	2.11625	1.84136	2.04061	1.36254	1.84523	1.2355	2.20765	1.01889	2.11987	1.28329	1.88493	1.13384	2.65129	1.05753	2.02755	0.844885	0.94853	1.20422	1.66449	1.33712	1.68521	2.01145	1.06624	1.85492	1.18328	1.89966	1.32657	1.72342	1.67923	1.44844	1.46177	1.5425	1.55657
BDE99_1	BDE99MR	-17.65	-18.7499	-19.5174	-19.57	-22.0909	-17.3842	-19.7734	-12.2828	-21.5331	-21.6205	-21.6027	-23.8235	-23.8235	-18.9024	-18.9344	-16.2178	-16.3415	-26.939	-27.3114	-31.1306	-31.479	-24.8491	-26.2012	-23.6901	-24.3482	-26	-26.2789	-23.8224	-26.2165	-26.8787	-27.6799	-27.4229	-51.8354	-31.5284	-31.7251	-31.5284	-17.4385	-17.9906	-13.7216	-13.9634	-16.8007	-17.0813	-11.5767	-11.5835	-14.1424	-14.1435	-15.6157	-15.6167
BDE99_2	BDE99MR	-46.22	-40.924	-43.4306	-43.6364	-50.7187	-39.1565	-41.2418	-24.112	-52.4825	-52.6076	-52.5877	-50.7388	-50.7388	-53.9565	-54.0019	-42.5157	-42.7595	-53.4597	-53.9988	-62.2563	-62.7616	-55.998	-57.9381	-54.0655	-55.0279	-54.7303	-55.2693	-55.2766	-58.6744	-56.3072	-57.4741	-57.1493	-81.97	-46.3632	-46.6479	-46.3632	-42.6538	-43.4581	-35.3988	-35.7776	-39.2126	-39.6197	-33.0447	-33.0525	-36.0033	-36.0046	-34.6061	-34.6073
BDE99_3	BDE99MR	-62.67	-60.0938	-63.6776	-64.2646	-64.5387	-60.7162	-59.6668	-62.2895	-69.8066	-69.9267	-69.924	-65.4204	-65.4204	-66.2854	-66.326	-65.9358	-66.0556	-66.4847	-67.0417	-79.9601	-80.4951	-71.2474	-73.1709	-67.7555	-68.8715	-68.3641	-68.6237	-72.0339	-75.2784	-69.2095	-70.455	-70.2632	-108.236	-65.3585	-65.6517	-65.3585	-59.7027	-60.5747	-55.7325	-56.2881	-59.266	-59.701	-57.3714	-57.3725	-56.9868	-56.987	-56.0981	-56.0983
BDE99_4	BDE99MR	-60.94	-57.0419	-57.3207	-57.489	-63.5232	-58.819	-57.9149	-47.0519	-67.9505	-68.0582	-68.0542	-60.5352	-60.5352	-66.5676	-66.6045	-56.5434	-56.7534	-68.1593	-68.6407	-79.8404	-80.295	-73.487	-75.042	-70.1593	-71.0259	-65.0292	-65.4835	-72.0577	-74.6883	-74.7096	-75.7505	-75.5733	-100.569	-52.5032	-52.7549	-52.5032	-60.8508	-61.5899	-56.7192	-57.1803	-53.7753	-54.1552	-53.783	-53.7846	-55.2985	-55.2987	-52.9777	-52.9779
BDE99_5	BDE99MR	-5.56	-0.907449	0.392883	0.176796	-9.37277	0.435843	-1.77799	8.45925	-8.88972	-9.03561	-9.03271	-6.97846	-6.97846	-9.94534	-9.99381	-8.86763	-9.07969	-14.3203	-14.9943	-17.6242	-18.2702	-13.1532	-15.2778	-9.2385	-10.5457	-13.9953	-14.4542	-9.637	-13.1263	-13.9927	-15.474	-15.2466	-30.2564	4.27484	3.92304	4.27484	-3.44619	-4.50575	-0.134579	-0.850315	5.27397	4.73394	1.75269	1.75111	1.34948	1.34923	1.60558	1.60535
BDE99_6	BDE99MR	-81.65	-76.9298	-78.5528	-78.8679	-83.9489	-78.2143	-76.3753	-61.5926	-89.3584	-89.4293	-89.425	-80.4505	-80.4505	-87.9412	-87.9664	-74.0333	-74.1551	-88.9283	-89.2466	-102.99	-103.291	-95.5665	-96.7944	-91.8196	-92.4179	-87.7578	-88.0214	-94.9297	-97.1243	-96.3507	-97.0613	-96.9216	-127.058	-65.7978	-65.967	-65.7978	-80.6408	-81.1236	-73.7643	-74.0164	-78.0967	-78.335	-71.1239	-71.1249	-72.6282	-72.6284	-71.016	-71.0162
BDE99_7	BDE99MR	-13.9	-8.55967	-9.36034	-9.4426	-16.9079	-8.17791	-8.33943	4.90294	-17.925	-17.9894	-17.9828	-13.6568	-13.6568	-16.5029	-16.5259	-8.82582	-8.94877	-25.7526	-26.0388	-31.2325	-31.5017	-25.4355	-26.5502	-22.4777	-23.0069	-22.7568	-23.023	-22.6837	-24.6904	-27.8484	-28.485	-28.337	-49.1629	2.8507	2.69845	2.8507	-12.3197	-12.7509	-4.21055	-4.42106	-9.34683	-9.55987	-1.15212	-1.15314	-1.97387	-1.97403	-2.48752	-2.48767
BDE99_8	BDE99MR	-36.01	-35.8986	-35.9198	-36.322	-34.7592	-33.6121	-36.9597	-36.6836	-32.7907	-32.9995	-33.0055	-36.6693	-36.6693	-32.8869	-32.9529	-31.8357	-31.975	-35.8431	-36.8457	-38.0166	-38.9941	-32.6063	-35.585	-30.2494	-32.312	-38.4723	-38.7733	-31.1467	-35.9129	-32.5672	-34.7872	-34.5383	-54.6614	-37.1932	-37.7128	-37.1932	-30.3576	-31.9808	-34.7342	-36.0606	-30.8158	-31.648	-35.1775	-35.1783	-36.4902	-36.4903	-36.7848	-36.7849
BDE99_9	BDE99MR	-40.7	-40.0681	-39.698	-39.8047	-41.3285	-39.108	-40.726	-39.3006	-41.3326	-41.3919	-41.3824	-43.0867	-43.0867	-38.9305	-38.9518	-34.1684	-34.244	-46.2178	-46.4825	-51.5032	-51.7524	-44.9048	-45.9781	-44.1316	-44.6264	-45.9013	-46.065	-44.8202	-46.7843	-46.7096	-47.3029	-47.1344	-74.0527	-39.7373	-39.8786	-39.7373	-38.0451	-38.4437	-35.7516	-35.9298	-38.3432	-38.5386	-35.3059	-35.3065	-37.7301	-37.7302	-38.0951	-38.0951
BDE99_12	BDE99MR	-105.58	-103.705	-103.592	-103.805	-101.945	-101.33	-105.123	-105.232	-100.013	-100.036	-100.047	-102.557	-102.557	-99.3499	-99.3586	-102.381	-102.433	-98.3024	-98.4072	-100.391	-100.489	-97.7564	-98.22	-101.054	-101.249	-102.038	-102.151	-101.059	-101.945	-100.415	-100.652	-100.7	-114.256	-104.54	-104.596	-104.54	-101.841	-101.997	-102.158	-102.265	-102.412	-102.487	-102.749	-102.749	-104.142	-104.142	-104.422	-104.422
BDE99_55	BDE99MR	-57.76	-54.1805	-55.8981	-56.1066	-60.1749	-54.7893	-54.5551	-44.0947	-64.4461	-64.5366	-64.5327	-58.005	-58.005	-61.115	-61.1473	-52.4625	-52.6067	-64.8161	-65.2154	-76.7616	-77.138	-69.6816	-71.152	-65.7969	-66.5341	-61.9835	-62.3157	-68.1845	-70.7735	-71.0911	-71.9696	-71.7818	-99.2964	-46.1583	-46.3696	-46.1583	-56.9282	-57.5314	-51.1599	-51.4774	-54.4091	-54.711	-49.1007	-49.113	-50.845	-50.8471	-49.928	-49.93
BDE99_56	BDE99MR	-5.27	-1.35282	-2.61422	-2.68488	-7.09544	-0.159803	-2.19338	6.90932	-6.6599	-6.76588	-6.76234	-5.24494	-5.24496	-5.20907	-5.24698	-2.98876	-3.16669	-13.3058	-13.7745	-18.2893	-18.7308	-12.4502	-14.2148	-9.02471	-9.89181	-10.4722	-10.8774	-9.47756	-12.6178	-14.1108	-15.1456	-14.9324	-35.9025	6.45444	6.206	6.45443	-2.74688	-3.45413	1.46872	1.10207	-0.240073	-0.592593	4.13536	4.12278	2.49939	2.49726	2.02414	2.02212
BDE99_57	BDE99MR	-85.87	-90.7546	-90.0039	-90.0962	-90.7571	-89.3488	-90.5814	-90.2784	-92.6305	-92.6698	-92.6846	-86.0003	-86.0003	-87.9999	-88.0145	-89.866	-90.0011	-88.1901	-88.3546	-86.922	-87.0749	-85.8627	-86.4631	-89.5995	-89.8805	-90.5085	-90.8212	-87.9885	-89.0597	-89.3434	-89.6939	-89.739	-92.7708	-89.7269	-89.8138	-89.7269	-92.6885	-92.9293	-89.632	-89.7965	-91.8094	-91.9324	-92.1214	-92.1337	-91.088	-91.0901	-90.5356	-90.5376
BDE99_58	BDE99MR	-26.6	-18.2312	-19.4299	-19.6463	-23.52	-18.0042	-20.2104	-9.25548	-22.5328	-22.6103	-22.6036	-24.416	-24.416	-21.3038	-21.331	-20.655	-20.698	-29.2094	-29.5619	-41.2594	-41.5934	-33.3346	-34.7172	-26.6722	-27.3491	-23.8786	-23.9716	-30.0131	-32.5033	-34.5157	-35.3096	-35.1348	-67.1542	-9.94288	-10.1304	-9.94288	-18.307	-18.8455	-15.8203	-16.0967	-16.8735	-17.1378	-9.81558	-9.81591	-12.7189	-12.719	-14.5978	-14.5979
BDE99_97	BDE99MR	-65.98	-64.6828	-63.4141	-63.9597	-69.2049	-65.426	-63.8972	-66.2756	-70.3028	-70.7963	-70.8591	-66.2698	-66.2697	-70.8839	-71.0317	-70.3681	-70.7343	-69.5018	-71.9071	-73.9774	-76.355	-67.647	-73.6659	-62.3965	-67.4368	-76.4941	-77.2854	-64.7057	-73.6544	-65.1594	-70.3683	-70.2719	-92.1525	-67.7112	-68.938	-67.7109	-61.2503	-65.2328	-64.7217	-68.8634	-60.5451	-62.6556	-66.5938	-66.5958	-64.6223	-64.6225	-65.071	-65.0713
BDE99_98	BDE99MR	-25.85	-18.8633	-20.1376	-20.7005	-26.7534	-16.2668	-19.4149	-18.2527	-21.655	-22.3072	-22.3874	-23.9187	-23.9187	-26.7556	-26.9521	-22.0796	-22.7046	-24.8656	-27.9971	-28.8368	-31.9127	-22.714	-30.3463	-16.5257	-22.8453	-30.6132	-31.9636	-18.7876	-30.0983	-19.8693	-26.5644	-26.4214	-46.5481	-18.8042	-20.3976	-18.8039	-14.2261	-19.3708	-19.5366	-24.8481	-11.4939	-14.2517	-15.7734	-15.777	-17.6908	-17.6914	-15.8606	-15.8611
BDE99_10	BDE99nonMR	-100.78	-99.9291	-100.083	-100.292	-96.682	-97.9255	-101.411	-102.253	-94.6836	-94.7225	-94.7422	-97.9821	-97.9821	-93.4974	-93.5109	-97.324	-97.3807	-93.1417	-93.3197	-93.9789	-94.148	-91.7242	-92.4163	-94.8382	-95.1827	-95.977	-96.0997	-94.6718	-95.9204	-93.7755	-94.1767	-94.2814	-106.489	-101.381	-101.476	-101.381	-96.7366	-97.01	-99.52	-99.7394	-98.2713	-98.4058	-100.139	-100.139	-100.655	-100.655	-101.319	-101.319
BDE99_11	BDE99nonMR	-59.02	-59.2877	-59.3821	-59.7952	-57.712	-57.9559	-59.6181	-56.5572	-56.9616	-57.0678	-57.0768	-59.5829	-59.5829	-57.1058	-57.141	-55.0588	-55.1179	-60.792	-61.2982	-65.4926	-65.9827	-59.1919	-60.9881	-57.4566	-58.5141	-65.0567	-65.1843	-59.4488	-62.5134	-58.7348	-59.8857	-59.7932	-86.9727	-58.0904	-58.3572	-58.0904	-54.8298	-55.6337	-57.6552	-58.2115	-55.2139	-55.6109	-58.1585	-58.1589	-59.1221	-59.1221	-60.1322	-60.1322
BDE99_13	BDE99nonMR	-51.45	-50.8276	-51.412	-51.549	-50.0845	-50.5787	-51.4311	-48.5524	-49.9185	-49.9646	-49.9609	-50.9212	-50.9212	-48.1424	-48.1589	-42.584	-42.6376	-56.6161	-56.8243	-62.3632	-62.5598	-55.4267	-56.3118	-55.2514	-55.6495	-57.1501	-57.2661	-56.0107	-57.6663	-57.5891	-58.061	-57.954	-87.1572	-49.3787	-49.4901	-49.3787	-49.018	-49.3325	-47.324	-47.4722	-49.6536	-49.8063	-46.3322	-46.3326	-48.603	-48.603	-49.2897	-49.2898
BDE99_14	BDE99nonMR	-75.14	-74.8247	-76.5847	-77.0897	-81.8699	-76.3862	-75.6579	-75.4888	-86.4467	-86.5331	-86.5302	-80.9474	-80.9474	-84.6736	-84.7039	-79.2604	-79.3092	-83.7284	-84.1229	-97.692	-98.0664	-89.4314	-90.9666	-85.7366	-86.4992	-86.3012	-86.4069	-89.4832	-92.235	-88.0002	-88.8892	-88.7342	-124.859	-78.2397	-78.4493	-78.2397	-77.6602	-78.2645	-73.5972	-73.9292	-76.0319	-76.3287	-71.7035	-71.7039	-72.4382	-72.4382	-72.7758	-72.7758
BDE99_15	BDE99nonMR	-118.1	-117.104	-117.954	-118.747	-123.556	-117.584	-117.852	-121.564	-123.122	-123.219	-123.228	-127.468	-127.468	-129.397	-129.431	-127.837	-127.931	-125.893	-126.339	-138.612	-139.036	-130.15	-131.835	-125.181	-126.045	-118.45	-118.653	-128.011	-130.993	-130.316	-131.318	-131.256	-163.094	-124.464	-124.701	-124.464	-120.818	-121.504	-116.724	-117.162	-117.492	-117.83	-115.232	-115.233	-116.696	-116.696	-118.039	-118.039
BDE99_16	BDE99nonMR	-42.36	-41.4271	-43.4519	-44.0592	-50.025	-43.9836	-44.3153	-44.2434	-55.2646	-55.3563	-55.3571	-50.3599	-50.3599	-56.2139	-56.246	-49.6125	-49.7066	-53.1499	-53.5676	-67.0365	-67.4328	-58.8761	-60.4645	-55.1739	-55.9761	-55.9673	-56.171	-58.9716	-61.792	-56.356	-57.2931	-57.1631	-94.1921	-47.2548	-47.4764	-47.2548	-46.3296	-46.9698	-41.8648	-42.2357	-43.9332	-44.249	-39.5627	-39.5634	-41.4297	-41.4298	-41.2252	-41.2253
BDE99_17	BDE99nonMR	-84.77	-85.6969	-83.6936	-83.6549	-80.9816	-82.5553	-86.8289	-82.3811	-77.1409	-77.1839	-77.1997	-82.2976	-82.2977	-74.6253	-74.641	-82.4378	-82.5203	-77.0845	-77.2706	-75.9017	-76.0762	-74.2819	-75.0189	-77.4707	-77.8088	-77.7281	-77.922	-76.5568	-77.9085	-77.7471	-78.1561	-78.2	-85.3024	-80.4531	-80.5521	-80.4531	-80.7739	-81.0505	-83.6461	-83.8292	-82.6892	-82.8269	-84.3089	-84.3178	-85.041	-85.0425	-85.7424	-85.7438
BDE99_18	BDE99nonMR	-52.7	-52.8887	-53.4587	-53.6871	-55.6698	-51.7485	-53.8884	-51.4267	-55.0843	-55.2028	-55.204	-58.0737	-58.0737	-55.2043	-55.2463	-54.1659	-54.297	-56.7191	-57.2514	-63.7015	-64.205	-56.9662	-59.0199	-55.9603	-56.9702	-60.1144	-60.4135	-57.516	-61.1982	-55.999	-57.1874	-56.9929	-86.1386	-52.5685	-52.8512	-52.5685	-50.1854	-50.9943	-50.3222	-50.7631	-50.2783	-50.678	-49.9401	-49.9494	-51.1729	-51.1744	-51.3606	-51.362
BDE99_19	BDE99nonMR	-116.85	-125.502	-119.83	-120.204	-119.408	-123.523	-125.486	-123.44	-115.53	-115.569	-115.59	-121.072	-121.072	-112.982	-112.996	-117.564	-117.608	-114.855	-115.03	-113.9	-114.066	-111.359	-112.065	-114.854	-115.192	-118.672	-118.767	-114.68	-115.971	-114.23	-114.626	-114.736	-127.253	-122.246	-122.34	-122.246	-120.111	-120.378	-125.341	-125.547	-123.57	-123.7	-124.406	-124.406	-122.05	-122.05	-126.981	-126.981
BDE99_20	BDE99nonMR	-215.11	-215.986	-215.904	-216.88	-212.69	-213.563	-216.512	-213.185	-209.535	-209.623	-209.645	-215.261	-215.261	-214.99	-215.02	-211.639	-211.683	-206.979	-207.393	-222.861	-223.259	-213.475	-215.037	-211.632	-212.476	-210.125	-210.221	-212.87	-215.613	-215.977	-216.919	-216.972	-251.498	-216.166	-216.385	-216.166	-211.462	-212.109	-217.55	-218.031	-212.516	-212.834	-213.741	-213.741	-215.381	-215.381	-215.19	-215.19
BDE99_21	BDE99nonMR	-61.59	-70.3185	-65.3327	-65.7991	-64.6286	-69.6912	-71.7051	-67.9438	-62.1274	-62.2653	-62.2759	-68.9156	-68.9156	-62.5159	-62.5642	-61.0606	-61.3292	-64.1542	-64.7717	-69.1992	-69.7834	-62.3569	-64.5937	-61.7165	-62.874	-69.7478	-70.335	-63.234	-67.1526	-61.6788	-63.0421	-62.8856	-92.7072	-68.7076	-69.0337	-68.7076	-63.1873	-64.1293	-71.1651	-71.7361	-67.1918	-67.6636	-68.9876	-68.9928	-69.3409	-69.3417	-72.1544	-72.1551
BDE99_22	BDE99nonMR	-91.91	-92.1668	-92.7542	-93.684	-97.7764	-94.0758	-95.0555	-93.2707	-99.4733	-99.612	-99.6209	-95.1776	-95.1777	-101.702	-101.75	-97.1529	-97.3248	-92.6742	-93.2981	-107.001	-107.594	-98.8539	-101.087	-95.8416	-97.0319	-101.308	-101.703	-98.7039	-102.57	-97.9806	-99.3613	-99.2155	-131.867	-96.2603	-96.5895	-96.2603	-94.6587	-95.6151	-93.545	-94.1386	-94.3991	-94.8777	-94.0564	-94.0713	-93.4113	-93.414	-92.4761	-92.4786
BDE99_23	BDE99nonMR	-128.01	-126.192	-128.948	-130.07	-133	-124.148	-129.79	-129.544	-137.112	-137.252	-137.26	-130.155	-130.155	-140.077	-140.126	-128.013	-128.172	-128.868	-129.493	-144.198	-144.793	-135.074	-137.289	-133.041	-134.247	-142.496	-142.871	-135.108	-138.928	-132.911	-134.294	-134.138	-172.69	-133.269	-133.599	-133.269	-128.646	-129.608	-130.856	-131.467	-127.296	-127.779	-129.037	-129.06	-129.743	-129.749	-127.82	-127.825
BDE99_24	BDE99nonMR	-53.14	-52.458	-51.5979	-51.7316	-52.3282	-50.4661	-53.7081	-49.6623	-50.1796	-50.2108	-50.2267	-52.863	-52.863	-50.1665	-50.1778	-53.2828	-53.3172	-51.802	-51.9427	-51.2295	-51.3621	-49.4609	-50.0657	-51.9209	-52.1881	-52.2011	-52.2755	-52.136	-53.2744	-51.2515	-51.5701	-51.653	-62.0669	-48.8675	-48.9429	-48.8675	-51.5237	-51.7354	-50.6376	-50.7932	-51.1093	-51.212	-49.6998	-49.7001	-50.9732	-50.9732	-53.0076	-53.0077
BDE99_25	BDE99nonMR	-122.79	-121.929	-123.306	-123.81	-119.355	-122.5	-123.888	-117.669	-118.186	-118.25	-118.254	-120.297	-120.297	-118.909	-118.931	-116.288	-116.323	-117.824	-118.119	-134.792	-135.072	-125.764	-126.965	-121.515	-122.095	-117.223	-117.298	-125.777	-127.972	-128.144	-128.814	-128.743	-165.514	-119.937	-120.094	-119.937	-118.575	-119.026	-119.065	-119.325	-119.092	-119.312	-116.113	-116.113	-119.049	-119.049	-120.766	-120.766
BDE99_26	BDE99nonMR	-98.42	-98.397	-99.7072	-100.11	-94.9769	-98.4823	-98.2689	-96.7713	-91.7822	-91.9102	-91.9234	-95.5506	-95.5505	-94.9016	-94.9475	-93.9337	-94.3143	-94.6597	-95.2308	-100.086	-100.625	-93.3759	-95.6101	-93.8094	-94.8858	-99.9471	-100.779	-95.0349	-99.0502	-94.0052	-95.2784	-95.1557	-123.018	-98.0988	-98.4026	-98.0988	-93.402	-94.2649	-98.8262	-99.3147	-95.705	-96.1306	-99.2171	-99.2241	-99.5394	-99.5404	-97.945	-97.946
BDE99_27	BDE99nonMR	-131.05	-132.56	-133.389	-133.929	-130.379	-131.179	-133.016	-127.504	-129.884	-129.977	-129.984	-131.274	-131.274	-130.871	-130.903	-126.965	-127.06	-128.166	-128.591	-137.717	-138.122	-129.991	-131.647	-129.764	-130.602	-134.774	-134.984	-131.122	-134.089	-129.573	-130.532	-130.426	-163.426	-131.386	-131.611	-131.386	-127.395	-128.048	-132.577	-132.963	-129.774	-130.094	-131.94	-131.943	-132.269	-132.269	-130.816	-130.817
BDE99_28	BDE99nonMR	-43.05	-44.532	-42.6517	-42.652	-42.2335	-42.6338	-45.1818	-39.6875	-37.1723	-37.2103	-37.2271	-43.4476	-43.4476	-37.0385	-37.0522	-45.6823	-45.7026	-38.8131	-38.9827	-37.1234	-37.2833	-35.7669	-36.4693	-39.8328	-40.1533	-39.7522	-39.801	-38.7033	-40.0079	-37.7856	-38.1663	-38.2295	-47.0289	-40.0456	-40.1362	-40.0456	-40.6426	-40.8979	-40.7596	-40.938	-41.6488	-41.7737	-43.7263	-43.729	-43.5846	-43.585	-45.4475	-45.4479
BDE99_29	BDE99nonMR	-115.27	-115.119	-116.083	-116.557	-114.113	-114.551	-116.558	-113.808	-112.683	-112.826	-112.835	-116.369	-116.369	-113.011	-113.062	-111.792	-112.105	-110.918	-111.56	-117.092	-117.699	-109.998	-112.436	-110.495	-111.714	-117.726	-118.41	-111.201	-115.527	-109.216	-110.649	-110.495	-140.469	-115.36	-115.701	-115.36	-109.957	-110.935	-114.829	-115.398	-112.73	-113.213	-116.795	-116.8	-116.765	-116.766	-115.294	-115.295
BDE99_30	BDE99nonMR	-173.53	-173.237	-175.653	-176.492	-174.917	-174.59	-175.413	-175.146	-181.093	-181.206	-181.203	-174.112	-174.112	-179.506	-179.546	-170.451	-170.635	-174.655	-175.139	-188.493	-188.95	-179.645	-181.204	-175.683	-176.556	-179.011	-179.46	-179.484	-182.092	-178.732	-179.762	-179.563	-216.282	-177.946	-178.198	-177.946	-174.027	-174.757	-178.236	-178.658	-175.205	-175.583	-174.076	-174.108	-175.725	-175.731	-174.031	-174.036
BDE99_31	BDE99nonMR	-82.99	-84.5792	-83.6971	-84.5509	-89.275	-86.9676	-85.4414	-84.0549	-86.5184	-86.6934	-86.7157	-83.3302	-83.3301	-90.1395	-90.2008	-88.2175	-88.4548	-83.1444	-83.9174	-94.6142	-95.3491	-87.5014	-90.0826	-85.9176	-87.3797	-92.4039	-92.9688	-87.8774	-92.2342	-88.1839	-89.8651	-89.7927	-115.734	-86.1593	-86.5645	-86.1593	-86.2773	-87.4619	-85.6261	-86.4385	-85.9342	-86.5378	-87.355	-87.3874	-83.05	-83.0557	-82.6492	-82.6547
BDE99_32	BDE99nonMR	-76.26	-75.4439	-75.9601	-76.4155	-75.8396	-74.9923	-77.5897	-75.3261	-70.8659	-71.1225	-71.1505	-75.3869	-75.3864	-73.4536	-73.5452	-71.1667	-71.7697	-68.8042	-69.8982	-72.6443	-73.6766	-67.6908	-71.216	-67.1307	-69.1104	-74.5456	-75.897	-67.0868	-72.9773	-66.3254	-68.656	-68.5854	-86.8049	-75.9102	-76.4815	-75.9101	-69.7732	-71.4258	-73.3294	-74.4645	-71.8211	-72.6785	-76.1009	-76.1307	-76.508	-76.5127	-75.7345	-75.7389
BDE99_33	BDE99nonMR	-90.57	-91.0457	-91.6375	-92.1431	-90.3787	-91.1643	-91.5466	-89.5066	-84.6328	-84.8704	-84.9093	-89.0231	-89.0224	-88.8912	-88.9762	-88.6582	-89.2223	-84.0056	-85.0334	-89.2432	-90.2134	-83.623	-87.0834	-82.8115	-84.6906	-90.5908	-91.8823	-84.0508	-89.9074	-82.5076	-84.7221	-84.6757	-106.587	-90.5606	-91.1002	-90.5605	-84.9974	-86.5494	-90.0386	-91.0727	-87.2307	-88.0233	-91.49	-91.5336	-91.3646	-91.3716	-90.4806	-90.4873
BDE99_34	BDE99nonMR	-161.85	-160.435	-162.075	-162.898	-161.453	-161.645	-162.261	-161.615	-166.02	-166.13	-166.124	-159.477	-159.477	-163.954	-163.993	-158.784	-158.95	-157.354	-157.855	-171.083	-171.557	-162.229	-164.115	-159.564	-160.515	-163.269	-163.629	-162.218	-165.548	-162.121	-163.238	-163.03	-199.042	-164.423	-164.689	-164.423	-159.97	-160.733	-163.49	-163.909	-162.007	-162.384	-162.277	-162.278	-162.802	-162.802	-160.614	-160.614
BDE99_35	BDE99nonMR	-124.32	-124.374	-124.296	-124.701	-123.849	-124.009	-125.272	-122.311	-123.2	-123.283	-123.278	-126.175	-126.175	-122.355	-122.385	-119.741	-119.914	-122.682	-123.055	-128.376	-128.729	-121.303	-122.765	-123.09	-123.796	-129.438	-129.812	-122.96	-125.59	-121.958	-122.794	-122.629	-152.502	-123.738	-123.936	-123.738	-120.553	-121.12	-123.36	-123.653	-123.302	-123.58	-125.747	-125.748	-124.847	-124.847	-123.125	-123.125
BDE99_36	BDE99nonMR	-95.24	-94.4862	-94.6902	-94.9	-94.1686	-93.8471	-95.5411	-94.7029	-90.9285	-90.9715	-90.9875	-93.5024	-93.5023	-92.6478	-92.6634	-92.5785	-92.6601	-93.1803	-93.3718	-90.6638	-90.8438	-89.0978	-89.9102	-92.4069	-92.7646	-92.6345	-92.8113	-92.0729	-93.5915	-90.6943	-91.1251	-91.1925	-100.704	-93.9319	-94.0345	-93.9319	-93.133	-93.4197	-93.3959	-93.5911	-93.4932	-93.6328	-94.589	-94.5897	-94.5443	-94.5444	-94.7131	-94.7132
BDE99_37	BDE99nonMR	-183.91	-184.038	-184.534	-185.137	-181.892	-185.004	-183.85	-182.157	-176.738	-176.818	-176.827	-180.022	-180.022	-180.805	-180.833	-181.477	-181.611	-176.442	-176.812	-191.312	-191.664	-182.522	-183.972	-181.772	-182.499	-181.348	-181.637	-184.205	-186.807	-187.718	-188.554	-188.495	-220.951	-183.877	-184.073	-183.877	-181.354	-181.922	-185.566	-185.914	-182.105	-182.384	-182.714	-182.715	-180.378	-180.378	-180.387	-180.387
BDE99_38	BDE99nonMR	-19.69	-19.5199	-19.0798	-19.3141	-22.3727	-21.8482	-19.9566	-21.0107	-27.0786	-27.1106	-27.1224	-18.3407	-18.3407	-22.9682	-22.9798	-20.8199	-20.8946	-27.7336	-27.8771	-26.2702	-26.4052	-24.7896	-25.3909	-25.5024	-25.7717	-26.3276	-26.4893	-26.6085	-27.7255	-25.2481	-25.571	-25.6191	-33.785	-20.6407	-20.7175	-20.6407	-25.1483	-25.3638	-20.3964	-20.5419	-24.5524	-24.6575	-20.1092	-20.1098	-19.082	-19.0821	-19.0846	-19.0847
BDE99_39	BDE99nonMR	-195.2	-195.661	-197.557	-198.335	-195.328	-195.739	-196.432	-194.26	-201.215	-201.28	-201.283	-192.998	-192.998	-197.927	-197.95	-188.815	-188.89	-193.447	-193.75	-210.486	-210.776	-200.971	-202.143	-197.178	-197.786	-198.936	-199.098	-200.943	-203.027	-201.536	-202.224	-202.138	-240.419	-197.464	-197.625	-197.464	-195.001	-195.471	-198.739	-199.02	-196.568	-196.798	-194.286	-194.287	-194.99	-194.99	-192.526	-192.526
BDE99_40	BDE99nonMR	-108.56	-108.966	-109.229	-110.025	-118.316	-109.381	-111.179	-109.71	-119.684	-119.938	-119.965	-115.199	-115.199	-121.388	-121.466	-117.175	-117.36	-115.418	-116.646	-121.64	-122.846	-115.153	-118.406	-110.533	-113.057	-125.763	-126.163	-114.593	-119.567	-112.429	-115.099	-114.988	-141.683	-112.633	-113.262	-112.633	-110.427	-112.439	-113.718	-115.655	-107.752	-108.811	-112.249	-112.25	-111.272	-111.272	-110.635	-110.635
BDE99_41	BDE99nonMR	-130.41	-129.987	-131.229	-132.019	-135.039	-131.89	-132.339	-130.947	-139.361	-139.447	-139.442	-134.102	-134.102	-140.188	-140.218	-134.436	-134.509	-133.059	-133.45	-147.075	-147.447	-138.649	-140.094	-135.476	-136.23	-138.323	-138.48	-138.769	-141.295	-137.708	-138.582	-138.419	-173.946	-134.032	-134.238	-134.032	-132.371	-132.972	-132.929	-133.267	-132.42	-132.717	-130.153	-130.154	-130.778	-130.779	-128.881	-128.881
BDE99_42	BDE99nonMR	-108.94	-110.426	-110.36	-110.949	-107.865	-112.311	-109.664	-108.345	-104.444	-104.613	-104.64	-103.662	-103.662	-105.109	-105.169	-105.783	-106.058	-103.21	-103.968	-113.084	-113.802	-105.83	-108.718	-105.565	-107.015	-111.282	-111.897	-106.883	-112.011	-107.884	-109.574	-109.473	-135.745	-109.722	-110.124	-109.722	-107.43	-108.584	-111.077	-111.782	-109.696	-110.267	-112.637	-112.651	-107.93	-107.932	-109.309	-109.311
BDE99_43	BDE99nonMR	-42.83	-44.3607	-43.4376	-43.5931	-44.342	-45.4651	-44.414	-43.7246	-48.4962	-48.5507	-48.5703	-41.1557	-41.1557	-41.6227	-41.6427	-42.7869	-42.9196	-44.5007	-44.7362	-44.2504	-44.4711	-42.6673	-43.5963	-44.33	-44.756	-46.1108	-46.4108	-44.285	-45.9758	-42.7849	-43.3021	-43.3445	-52.2605	-43.133	-43.2584	-43.133	-45.8247	-46.1743	-44.41	-44.6332	-47.438	-47.6119	-45.6268	-45.6349	-43.9057	-43.9069	-45.768	-45.7692
BDE99_44	BDE99nonMR	-83.66	-84.9837	-84.8744	-85.3443	-85.0235	-86.603	-85.0264	-83.102	-81.7936	-81.9428	-81.9705	-82.7906	-82.7905	-84.3215	-84.3746	-85.308	-85.5623	-79.5833	-80.2534	-89.006	-89.6404	-82.4922	-85.0698	-80.2882	-81.5639	-83.5919	-84.1523	-82.1362	-86.7308	-83.1017	-84.5974	-84.5615	-108.673	-84.3935	-84.7495	-84.3935	-82.0885	-83.1068	-85.7841	-86.42	-83.6912	-84.194	-84.6911	-84.6983	-84.0074	-84.0085	-83.4638	-83.4649
BDE99_45	BDE99nonMR	-35.19	-36.5433	-35.4485	-35.4603	-38.7504	-38.3711	-36.4578	-36.3642	-41.2604	-41.3127	-41.3279	-36.1054	-36.1053	-37.4593	-37.4789	-38.6396	-38.7686	-39.6866	-39.9122	-35.4325	-35.6424	-35.0889	-36.036	-36.73	-37.1279	-36.8518	-37.1333	-36.2606	-38.0292	-34.8935	-35.3917	-35.4258	-39.042	-35.2614	-35.3823	-35.2614	-38.3114	-38.6421	-37.0036	-37.1985	-39.3742	-39.5369	-37.3255	-37.3275	-36.1083	-36.1086	-36.4749	-36.4752
BDE99_46	BDE99nonMR	-100.03	-98.986	-100.011	-100.163	-98.3674	-98.4995	-99.3764	-99.4867	-94.4708	-94.5307	-94.5446	-98.6009	-98.6008	-97.4503	-97.4729	-99.0507	-99.2254	-97.5623	-97.819	-94.6206	-94.8589	-93.1664	-94.2391	-95.798	-96.2468	-95.6573	-96.0376	-96.4466	-98.4434	-94.6358	-95.1997	-95.2103	-104.474	-98.6827	-98.8202	-98.6827	-96.7173	-97.0917	-98.4639	-98.6726	-97.247	-97.4316	-98.2109	-98.213	-98.9529	-98.9531	-98.6909	-98.691
BDE99_47	BDE99nonMR	-107.67	-106.803	-108	-108.296	-103.959	-105.594	-107.333	-106.847	-101.707	-101.769	-101.787	-103.651	-103.651	-101.614	-101.637	-103.198	-103.376	-102.376	-102.643	-103.438	-103.688	-100.745	-101.799	-103.398	-103.875	-104.916	-105.315	-104.471	-106.39	-102.527	-103.11	-103.129	-117.693	-106.554	-106.696	-106.554	-104.231	-104.624	-105.87	-106.107	-105.311	-105.507	-106.512	-106.52	-106.75	-106.751	-107.984	-107.985
BDE99_48	BDE99nonMR	-103.19	-102.831	-103.098	-103.277	-101.8	-102.194	-103.541	-103.129	-98.2938	-98.3494	-98.368	-101.494	-101.494	-99.7698	-99.7901	-99.9965	-100.094	-100.605	-100.851	-97.8417	-98.0728	-96.3131	-97.3435	-99.1739	-99.6286	-99.2587	-99.4679	-99.3611	-101.273	-97.7902	-98.3414	-98.4069	-107.606	-102.235	-102.367	-102.235	-100.542	-100.909	-101.573	-101.811	-101.362	-101.542	-102.414	-102.414	-102.438	-102.438	-102.843	-102.843
BDE99_49	BDE99nonMR	-168.93	-168.653	-170.567	-171.472	-169.668	-168.81	-169.907	-167.734	-172.389	-172.497	-172.513	-165.849	-165.849	-171.516	-171.553	-163.642	-163.715	-164.104	-164.603	-181.002	-181.479	-171.893	-173.793	-168.438	-169.43	-171.946	-172.112	-171.611	-174.975	-171.943	-173.069	-173.009	-208.541	-170.916	-171.18	-170.916	-167.851	-168.622	-170.768	-171.266	-169.027	-169.406	-169.154	-169.16	-168.308	-168.309	-166.418	-166.419
BDE99_50	BDE99nonMR	-22.83	-24.8038	-22.5187	-22.6254	-27.0189	-26.1994	-24.5571	-22.9189	-29.96	-30.0053	-30.0244	-24.5269	-24.5269	-24.4117	-24.4279	-27.5666	-27.5832	-29.0638	-29.2667	-27.9118	-28.1038	-26.5956	-27.4261	-28.1726	-28.5612	-29.5758	-29.6207	-28.7767	-30.3112	-26.6854	-27.1415	-27.2065	-35.4049	-22.243	-22.3512	-22.243	-28.0541	-28.3613	-25.2866	-25.4996	-28.1187	-28.2692	-24.8768	-24.8817	-23.3042	-23.305	-24.6378	-24.6386
BDE99_51	BDE99nonMR	-132.07	-137.628	-134.552	-134.968	-132.722	-136.406	-138.14	-138.958	-129.859	-129.893	-129.905	-132.669	-132.669	-127.773	-127.786	-128.369	-128.425	-130.524	-130.675	-128.767	-128.909	-126.331	-126.945	-129.152	-129.432	-131.162	-131.283	-129.186	-130.307	-129.116	-129.454	-129.502	-141.235	-137.939	-138.019	-137.939	-133.943	-134.17	-136.69	-136.84	-136.603	-136.714	-137.489	-137.49	-134.773	-134.773	-138.439	-138.439
BDE99_52	BDE99nonMR	-229.2	-229.047	-230.108	-231.136	-226.233	-227.72	-228.347	-229.222	-226.827	-226.902	-226.916	-225.98	-225.98	-229.422	-229.448	-221.793	-221.849	-225.313	-225.665	-241.585	-241.922	-231.86	-233.18	-226.269	-226.979	-220.114	-220.235	-229.207	-231.514	-234.806	-235.604	-235.605	-268.469	-232.473	-232.66	-232.473	-227.877	-228.426	-231.001	-231.386	-228.097	-228.366	-227.417	-227.417	-228.187	-228.187	-226.641	-226.642
BDE99_53	BDE99nonMR	-139.34	-150.647	-145.348	-146.324	-146.925	-149.335	-152.815	-155	-141.527	-141.727	-141.746	-147.675	-147.675	-140.003	-140.075	-137.07	-137.313	-139.023	-139.856	-143.464	-144.251	-137.379	-139.876	-135.917	-137.414	-146.523	-147.077	-136.862	-140.942	-138.037	-139.783	-139.726	-161.127	-155.571	-156.002	-155.571	-144.375	-145.637	-149.458	-150.397	-148.437	-149.108	-150.539	-150.557	-146.612	-146.615	-152.587	-152.59
BDE99_54	BDE99nonMR	-96.18	-96.0712	-96.2354	-96.4474	-95.9502	-95.2408	-97.0755	-94.8224	-93.7344	-93.78	-93.7999	-96.3599	-96.3599	-94.7589	-94.7746	-97.5289	-97.5486	-95.4677	-95.6797	-94.1174	-94.3204	-91.9864	-92.8098	-93.9092	-94.3367	-97.387	-97.4297	-95.2246	-96.6923	-93.0394	-93.5215	-93.6255	-106.782	-94.5536	-94.6662	-94.5536	-93.9628	-94.2919	-94.257	-94.5308	-94.0487	-94.2097	-94.6525	-94.6527	-94.4644	-94.4644	-95.9511	-95.9511
BDE99_59	BDE99nonMR	-93.56	-91.4471	-91.7093	-91.8922	-89.5413	-88.9572	-93.0322	-93.6134	-87.5045	-87.5372	-87.5513	-90.6693	-90.6693	-86.0066	-86.0186	-91.076	-91.1781	-85.9946	-86.139	-87.0359	-87.1712	-84.7768	-85.394	-88.0623	-88.3288	-88.9966	-89.2186	-87.5775	-88.7375	-87.5565	-87.8803	-87.9353	-99.3231	-92.6261	-92.7035	-92.6261	-89.3009	-89.5159	-89.7116	-89.8557	-89.9273	-90.0322	-91.2988	-91.3001	-91.9537	-91.9539	-92.5035	-92.5037
BDE99_60	BDE99nonMR	-54.67	-54.1124	-55.438	-55.6397	-51.6421	-53.613	-55.0148	-52.4251	-51.0571	-51.1344	-51.1369	-53.0667	-53.0667	-50.3315	-50.3591	-47.0129	-47.1489	-55.9736	-56.3229	-62.2935	-62.6236	-55.3467	-56.7928	-54.8292	-55.498	-57.5988	-57.8942	-56.0682	-58.7368	-56.2525	-57.0419	-56.9243	-86.7262	-53.5007	-53.6873	-53.5007	-50.6174	-51.1465	-51.8028	-52.0785	-51.7502	-52.008	-51.6181	-51.6197	-53.7247	-53.7249	-53.9479	-53.9481
BDE99_61	BDE99nonMR	-77.4	-78.944	-77.4891	-77.94	-81.4885	-78.7117	-78.6405	-74.6997	-80.8066	-81.0128	-81.0516	-79.9181	-79.9181	-82.0195	-82.0817	-82.4499	-82.5855	-81.4863	-82.5215	-85.4731	-86.5122	-79.9014	-82.815	-75.3305	-77.754	-89.6927	-89.9862	-79.1843	-83.6251	-77.6965	-80.0248	-80.0643	-103.161	-76.7232	-77.2572	-76.7232	-75.3053	-77.0409	-78.2317	-80.0255	-73.6336	-74.5183	-79.7582	-79.7593	-77.9702	-77.9704	-79.364	-79.3641
BDE99_62	BDE99nonMR	-60.88	-62.3751	-61.2828	-61.3754	-61.3962	-62.0777	-62.3826	-61.5327	-58.1662	-58.2338	-58.2679	-60.956	-60.956	-58.3656	-58.3886	-57.151	-57.2836	-61.0255	-61.3357	-58.2444	-58.5404	-56.8893	-57.953	-58.2939	-58.8923	-59.4532	-59.7403	-58.7972	-60.6077	-58.0521	-58.7401	-58.9328	-67.3511	-60.3144	-60.4774	-60.3144	-60.1034	-60.5858	-61.5928	-62.0246	-61.0963	-61.3387	-59.1298	-59.1308	-60.1415	-60.1417	-61.0407	-61.0408
BDE99_63	BDE99nonMR	-68.33	-70.2982	-70.5483	-70.8051	-69.2825	-71.849	-70.5811	-65.2549	-72.0562	-72.1116	-72.1118	-67.5688	-67.5688	-68.4194	-68.439	-63.4692	-63.5033	-74.0729	-74.3261	-85.1497	-85.3899	-77.3171	-78.3644	-74.0139	-74.507	-72.5172	-72.591	-77.0147	-78.9445	-78.4443	-79.0196	-78.9303	-111.426	-66.9988	-67.1341	-66.9988	-69.5652	-69.9514	-69.0122	-69.2181	-70.2657	-70.4535	-66.3917	-66.3919	-68.0773	-68.0773	-68.602	-68.602
BDE99_64	BDE99nonMR	-54.71	-54.8052	-53.5358	-53.6359	-54.1022	-52.5636	-56.2367	-55.4392	-50.7172	-50.7435	-50.7555	-52.4113	-52.4113	-48.1887	-48.1983	-58.0585	-58.0925	-52.5835	-52.7012	-51.4198	-51.5304	-49.5157	-50.0283	-50.4747	-50.6955	-52.4036	-52.4771	-49.8171	-50.7896	-52.768	-53.034	-53.0919	-60.6285	-53.5115	-53.5746	-53.5115	-54.0673	-54.2434	-54.2924	-54.4159	-54.2738	-54.3592	-52.8363	-52.8366	-52.9619	-52.9619	-55.2055	-55.2055
BDE99_65	BDE99nonMR	-125.77	-124.418	-125.443	-125.715	-121.896	-123.015	-125.359	-124.023	-121.45	-121.468	-121.48	-122.097	-122.097	-119.689	-119.696	-122.003	-122.006	-120.376	-120.458	-124.371	-124.448	-120.914	-121.291	-124.586	-124.739	-124.934	-124.94	-125.372	-126.102	-123.031	-123.217	-123.289	-142.251	-124.024	-124.069	-124.024	-122.811	-122.933	-123.502	-123.597	-123.619	-123.678	-124.595	-124.595	-124.194	-124.194	-125.361	-125.361
BDE99_66	BDE99nonMR	-20.2	-19.7923	-20.6774	-21.3487	-28.4922	-21.7125	-23.2565	-22.3233	-30.3364	-30.4812	-30.5006	-27.8275	-27.8275	-33.4164	-33.4672	-29.4438	-29.6105	-27.3999	-28.051	-40.9976	-41.6144	-33.1945	-35.5973	-29.9413	-31.1747	-34.0768	-34.4445	-33.1342	-37.3585	-31.4749	-32.9206	-32.8389	-65.8103	-24.9528	-25.2973	-24.9528	-24.4209	-25.4151	-21.5634	-22.1943	-21.8291	-22.324	-19.7588	-19.7637	-20.838	-20.8388	-20.955	-20.9558
BDE99_67	BDE99nonMR	-73.1	-74.1782	-75.2905	-75.7388	-68.9139	-73.974	-74.9436	-71.6688	-66.4041	-66.5605	-66.5839	-69.1064	-69.1063	-67.3953	-67.4513	-65.8802	-66.1845	-68.1761	-68.878	-75.6987	-76.3619	-68.5633	-71.3645	-67.7961	-69.1285	-75.3517	-76.0201	-69.8149	-74.8938	-68.2415	-69.8152	-69.7007	-99.7391	-73.1957	-73.5696	-73.1956	-68.1009	-69.1631	-73.2973	-73.9055	-70.9319	-71.4533	-74.3196	-74.3269	-75.2021	-75.2032	-75.9531	-75.9541
BDE99_68	BDE99nonMR	-130.34	-129.701	-130.777	-131.394	-127.725	-130.234	-131.413	-128.353	-122.203	-122.306	-122.323	-127.58	-127.58	-126.493	-126.529	-126.236	-126.308	-120.919	-121.39	-137.711	-138.159	-128.922	-130.82	-125.449	-126.372	-123.752	-123.912	-129.221	-132.675	-131.307	-132.375	-132.336	-166.514	-130.335	-130.586	-130.335	-125.3	-126.021	-127.54	-127.985	-126.193	-126.545	-126.471	-126.474	-127.283	-127.283	-129.031	-129.032
BDE99_69	BDE99nonMR	-141.77	-143.938	-141.967	-142.684	-141.724	-145.847	-142.855	-140.835	-140.406	-140.478	-140.494	-142.349	-142.349	-141.733	-141.758	-142.452	-142.469	-142.838	-143.174	-158.819	-159.14	-149.829	-151.174	-143.131	-143.799	-133.001	-133.037	-147.04	-149.474	-153.896	-154.66	-154.677	-183.781	-143.261	-143.44	-143.261	-144.784	-145.302	-142.892	-143.24	-144.38	-144.632	-140.262	-140.262	-140.614	-140.614	-142.429	-142.429
BDE99_70	BDE99nonMR	-65.47	-66.3102	-66.2875	-66.7613	-64.3848	-65.1779	-66.4832	-63.3297	-62.4681	-62.6176	-62.6413	-66.0188	-66.0188	-63.9642	-64.0136	-63.3675	-63.5281	-64.9482	-65.6595	-69.7249	-70.4134	-63.693	-66.1704	-61.3853	-62.866	-71.1649	-71.5121	-63.99	-68.184	-62.2548	-63.8666	-63.8307	-89.8204	-64.9882	-65.3625	-64.9882	-60.5886	-61.7189	-65.7825	-66.6148	-61.2936	-61.8538	-65.3223	-65.3234	-66.2605	-66.2607	-67.3347	-67.3349
BDE99_71	BDE99nonMR	-115.43	-115.088	-115.98	-116.294	-112.882	-113.974	-115.8	-114.184	-110.85	-110.878	-110.894	-112.059	-112.059	-110.445	-110.456	-112.192	-112.202	-110.872	-110.998	-113.326	-113.444	-110.253	-110.824	-113.328	-113.564	-114.396	-114.418	-114.316	-115.418	-112.226	-112.512	-112.599	-129.292	-114.129	-114.197	-114.129	-113.087	-113.275	-114.467	-114.603	-113.949	-114.04	-114.956	-114.956	-114.705	-114.705	-116.177	-116.177
BDE99_72	BDE99nonMR	-99.5	-99.3092	-99.0293	-99.2964	-100.341	-99.5757	-100.074	-99.4361	-99.329	-99.3508	-99.3681	-98.3585	-98.3585	-98.029	-98.037	-100.726	-100.73	-95.8147	-95.9121	-100.173	-100.265	-97.4966	-97.9336	-98.5637	-98.7469	-95.8111	-95.8207	-99.5621	-100.402	-100.121	-100.342	-100.453	-112.49	-99.0432	-99.0956	-99.0432	-100.008	-100.153	-99.1055	-99.2305	-100.175	-100.245	-98.3966	-98.3966	-97.5649	-97.5649	-98.868	-98.868
BDE99_73	BDE99nonMR	-153.42	-152.299	-153.732	-154.652	-153.967	-154.581	-152.951	-154.622	-152.546	-152.8	-152.822	-148.847	-148.847	-154.839	-154.931	-149.239	-149.517	-150.009	-151.055	-159.814	-160.802	-152.479	-155.674	-150.518	-152.392	-156.507	-157.201	-152.855	-158.14	-152.947	-155.131	-154.852	-181.085	-156.335	-156.876	-156.334	-152.45	-154.023	-154.853	-155.895	-153.208	-154.043	-156.387	-156.453	-152.587	-152.611	-151.451	-151.475
BDE99_74	BDE99nonMR	-131.57	-135.775	-135.517	-136.245	-133.676	-136.099	-134.945	-136.342	-126.622	-126.871	-126.897	-130.476	-130.476	-128.585	-128.676	-129.74	-130.051	-128.59	-129.619	-133.908	-134.879	-127.68	-130.864	-127.255	-129.092	-134.973	-135.72	-128.112	-133.402	-128.098	-130.255	-130.042	-153.223	-137.391	-137.925	-137.391	-129.876	-131.425	-135.988	-137.017	-132.01	-132.828	-136.37	-136.423	-132.039	-132.06	-134.671	-134.691
BDE99_75	BDE99nonMR	-107.63	-108.366	-109.793	-110.308	-105.953	-108.683	-107.671	-108.448	-99.3396	-99.6802	-99.727	-103.741	-103.739	-103.643	-103.769	-103.884	-104.584	-100.885	-102.293	-105.731	-107.056	-99.743	-104.233	-98.3821	-100.875	-106.401	-108.029	-100.33	-107.839	-99.2523	-102.212	-102.016	-124.243	-109.176	-109.91	-109.175	-101.347	-103.451	-107.814	-109.199	-103.795	-104.897	-108.354	-108.435	-107.204	-107.228	-107.165	-107.188
BDE99_76	BDE99nonMR	-127.81	-128.692	-128.689	-129.081	-126.415	-128.564	-128.78	-127.637	-124.47	-124.577	-124.577	-127.136	-127.136	-123.612	-123.651	-120.473	-120.785	-126.615	-127.078	-131.889	-132.325	-124.645	-126.32	-125.876	-126.721	-132.773	-133.484	-126.433	-129.363	-126.669	-127.678	-127.526	-156.62	-128.656	-128.901	-128.656	-124.703	-125.399	-128.56	-128.947	-127.5	-127.851	-129.535	-129.562	-127.869	-127.875	-127.281	-127.287
BDE99_77	BDE99nonMR	-97.34	-98.0089	-99.2983	-99.776	-95.8742	-98.7248	-96.7947	-96.029	-89.0842	-89.3158	-89.3512	-93.7042	-93.7036	-95.9016	-95.9857	-96.7354	-97.3018	-91.5453	-92.5477	-96.7853	-97.7298	-90.9438	-94.5143	-89.9124	-91.7483	-97.2674	-98.5421	-92.0734	-98.2396	-90.3306	-92.5079	-92.3825	-115.679	-97.232	-97.7612	-97.2319	-91.608	-93.1128	-98.2706	-99.1985	-93.7271	-94.4865	-97.5502	-97.5808	-97.6241	-97.6288	-96.3904	-96.3948
BDE99_78	BDE99nonMR	-182.61	-182.549	-182.57	-183.314	-181.446	-184.488	-180.678	-180.965	-169.274	-169.457	-169.489	-174.957	-174.957	-177.425	-177.49	-181.484	-181.742	-170.409	-171.229	-182.476	-183.257	-174.762	-177.763	-175.882	-177.469	-178.656	-179.239	-177.117	-182.351	-180.695	-182.518	-182.457	-206.964	-182.04	-182.474	-182.04	-178.916	-180.173	-182.425	-183.252	-179.617	-180.244	-184.9	-184.917	-176.573	-176.576	-177.221	-177.224
BDE99_79	BDE99nonMR	-86.15	-83.2201	-85.0092	-85.3512	-85.4971	-85.3275	-84.4675	-86.4248	-92.7061	-92.7554	-92.7627	-83.155	-83.155	-88.1686	-88.1869	-81.8287	-81.9296	-90.6105	-90.8198	-88.3621	-88.5577	-86.6838	-87.4754	-87.371	-87.7426	-87.706	-87.9415	-88.206	-89.6236	-85.4688	-85.9221	-85.8727	-95.8706	-86.2489	-86.3598	-86.2489	-87.6136	-87.9225	-85.8575	-86.0188	-88.1905	-88.346	-85.97	-85.9805	-86.2332	-86.235	-84.6325	-84.6343
BDE99_80	BDE99nonMR	-40.56	-41.5628	-39.6915	-39.6669	-44.8261	-43.3556	-41.8302	-39.724	-47.8385	-47.8969	-47.9159	-43.6811	-43.681	-43.0574	-43.0786	-45.1284	-45.1938	-47.0902	-47.35	-43.0474	-43.2918	-42.6998	-43.7603	-44.0965	-44.5812	-43.9438	-44.0873	-44.3468	-46.2979	-41.7019	-42.2825	-42.3439	-47.0235	-38.8483	-38.987	-38.8483	-44.1927	-44.5823	-42.6106	-42.8667	-44.5533	-44.7443	-41.9764	-41.9766	-41.0289	-41.0285	-41.7686	-41.7682
BDE99_81	BDE99nonMR	-169.19	-171.746	-169.1	-169.877	-170.667	-170.104	-170.32	-166.046	-160.996	-161.112	-161.145	-169.412	-169.412	-168.27	-168.309	-172.131	-172.185	-161.81	-162.354	-174.975	-175.498	-167.187	-169.18	-167.574	-168.687	-166.247	-166.364	-167.27	-170.729	-171.344	-172.576	-172.685	-198.431	-168.223	-168.51	-168.223	-167.598	-168.452	-169.15	-169.816	-167.386	-167.806	-170.002	-170.002	-166.334	-166.334	-166.928	-166.928
BDE99_82	BDE99nonMR	-132.31	-136.625	-135.052	-135.709	-134.531	-136.671	-137.371	-136.236	-131.793	-131.874	-131.861	-134.753	-134.753	-130.851	-130.88	-127.71	-127.838	-134.673	-135.021	-141.207	-141.535	-133.49	-134.715	-135.368	-136.005	-141.599	-141.901	-134.951	-137.078	-135.654	-136.409	-136.172	-167.611	-137.595	-137.778	-137.595	-133.346	-133.871	-137.003	-137.249	-135.889	-136.156	-137.268	-137.29	-133.969	-133.977	-135.519	-135.527
BDE99_83	BDE99nonMR	-181.53	-179.073	-182.603	-183.952	-180.383	-176.716	-181.836	-180.558	-182.203	-182.332	-182.34	-174.25	-174.25	-186.78	-186.825	-167.147	-167.338	-172.955	-173.536	-188.552	-189.108	-179.198	-181.175	-176.634	-177.768	-184.445	-184.881	-178.868	-182.206	-177.36	-178.641	-178.512	-216.665	-184.615	-184.92	-184.615	-176.821	-177.721	-179.471	-180.073	-178.263	-178.718	-180.993	-181.016	-183.442	-183.45	-178.266	-178.275
BDE99_84	BDE99nonMR	-139.36	-142.307	-141.618	-142.038	-140.482	-141.636	-142.002	-144.107	-136.082	-136.124	-136.133	-137.746	-137.746	-133.956	-133.972	-136.03	-136.08	-139.466	-139.647	-137.818	-137.988	-135.315	-136.018	-139.016	-139.346	-139.49	-139.613	-138.325	-139.597	-138.823	-139.22	-139.202	-150.549	-143.232	-143.328	-143.232	-140.506	-140.776	-141.866	-142.018	-141.19	-141.325	-142.391	-142.401	-137.716	-137.718	-141.506	-141.508
BDE99_85	BDE99nonMR	-237.08	-235.249	-239.552	-240.862	-235.588	-232.822	-237.265	-235.665	-239.835	-239.949	-239.963	-229.828	-229.828	-240.474	-240.513	-222.378	-222.491	-227.908	-228.431	-245.489	-245.992	-235.569	-237.428	-232.998	-234.052	-239.986	-240.245	-235.399	-238.58	-234.018	-235.192	-235.112	-275.106	-239.957	-240.233	-239.957	-232.303	-233.121	-235.548	-236.108	-234.337	-234.744	-237.61	-237.621	-237.594	-237.596	-231.776	-231.778
BDE99_86	BDE99nonMR	-115.09	-115.309	-115.528	-115.86	-112.935	-115.723	-114.811	-112.997	-110.432	-110.5	-110.499	-113.495	-113.494	-112.031	-112.055	-109.559	-109.853	-114.579	-114.884	-119.133	-119.42	-112.246	-113.484	-114.119	-114.696	-120.045	-120.681	-114.407	-116.673	-114.579	-115.263	-115.151	-143.303	-114.198	-114.36	-114.198	-112.117	-112.577	-115.807	-116.043	-114.404	-114.629	-116.553	-116.555	-115.591	-115.591	-113.849	-113.849
BDE99_87	BDE99nonMR	-112.55	-112.54	-113.237	-113.484	-111.872	-112.369	-112.266	-111.646	-107.83	-107.873	-107.881	-110.116	-110.116	-111.144	-111.16	-112.337	-112.352	-111.077	-111.264	-110.04	-110.215	-107.755	-108.603	-110.798	-111.144	-111.155	-111.189	-111.55	-113.191	-109.904	-110.326	-110.318	-123.142	-111.23	-111.331	-111.23	-111.012	-111.289	-112.683	-112.833	-111.416	-111.55	-111.785	-111.785	-111.701	-111.701	-111.751	-111.751
BDE99_88	BDE99nonMR	-117.13	-116.934	-116.525	-116.768	-117.59	-118.189	-116.755	-117.319	-114.744	-114.783	-114.795	-114.18	-114.18	-114.653	-114.667	-117.054	-117.075	-114.627	-114.802	-115.433	-115.598	-113.256	-114.022	-116.24	-116.57	-114.242	-114.288	-116.285	-117.736	-117.013	-117.409	-117.445	-126.344	-116.5	-116.594	-116.5	-117.836	-118.098	-116.992	-117.158	-118.116	-118.243	-118.041	-118.042	-113.69	-113.69	-115.42	-115.42
BDE99_89	BDE99nonMR	-106.52	-106.109	-107.713	-108.098	-107.604	-104.582	-108.124	-106.806	-115.406	-115.433	-115.443	-106.478	-106.478	-109.77	-109.78	-99.9164	-99.9396	-110.185	-110.31	-109.838	-109.956	-107.547	-108.082	-107.813	-108.052	-110.223	-110.273	-108.811	-109.811	-104.512	-104.796	-104.835	-120.172	-107.519	-107.586	-107.519	-106.78	-106.969	-106.569	-106.697	-107.956	-108.047	-106.161	-106.161	-109.156	-109.156	-106.852	-106.852
BDE99_90	BDE99nonMR	-126.06	-126.757	-126.201	-126.573	-126.357	-124.893	-127.012	-123.027	-124.485	-124.551	-124.541	-128.968	-128.968	-124.542	-124.566	-122.246	-122.291	-124.537	-124.84	-131.254	-131.541	-123.788	-124.995	-124.893	-125.479	-130.569	-130.667	-125.658	-127.843	-124.575	-125.259	-125.073	-156.665	-124.58	-124.741	-124.58	-121.639	-122.101	-125.341	-125.562	-124.137	-124.363	-124.883	-124.883	-125.617	-125.617	-124.62	-124.62
BDE99_91	BDE99nonMR	-104.1	-110.373	-107.231	-108.105	-108.8	-109.445	-111.748	-110.576	-105.9	-106.073	-106.089	-111.077	-111.077	-107.353	-107.409	-106.084	-106.311	-104.803	-105.614	-109.166	-109.951	-103.277	-105.72	-100.577	-102.211	-112.635	-113.125	-103.397	-107.306	-100.889	-102.675	-102.596	-127.715	-112.279	-112.701	-112.279	-103.556	-104.851	-108.496	-109.554	-105.891	-106.553	-110.208	-110.21	-108.578	-108.578	-111.48	-111.48
BDE99_92	BDE99nonMR	-44.45	-44.1447	-44.8078	-45.5912	-44.854	-43.516	-46.1564	-42.4582	-49.0896	-49.3191	-49.392	-46.2054	-46.2049	-45.5189	-45.5992	-36.1028	-36.642	-43.9075	-44.9297	-51.4152	-52.3928	-45.186	-48.5908	-37.7575	-39.74	-47.6987	-48.9127	-41.9147	-47.6425	-39.1301	-41.3627	-41.5523	-66.592	-44.8011	-45.3367	-44.801	-39.6923	-41.271	-44.4817	-45.6937	-42.0029	-42.8058	-40.9838	-41.0196	-43.3698	-43.3781	-40.8352	-40.8432
BDE99_93	BDE99nonMR	-104.53	-101.251	-103.922	-104.39	-103.215	-98.3742	-102.021	-95.048	-102.11	-102.28	-102.274	-104.044	-104.044	-102.232	-102.288	-99.3493	-99.5096	-101.589	-102.382	-113.269	-114.032	-105.004	-107.45	-101.068	-102.627	-105.586	-105.933	-104.758	-108.732	-106.076	-107.817	-107.531	-140.652	-104.536	-104.949	-104.536	-97.3401	-98.5938	-99.5329	-100.393	-96.3578	-96.9994	-94.8083	-94.8095	-97.0596	-97.0598	-95.2857	-95.2859
BDE99_94	BDE99nonMR	-82.32	-79.2752	-80.3319	-80.9038	-85.5447	-75.6988	-80.2904	-72.9363	-80.5593	-80.8125	-80.8341	-84.1963	-84.1963	-84.736	-84.8137	-87.5961	-87.7591	-81.7558	-82.9964	-87.3966	-88.6286	-81.0543	-84.4663	-76.0876	-78.8478	-91.3148	-91.6676	-80.3898	-85.5804	-78.7172	-81.4645	-81.3267	-108.523	-82.6034	-83.2423	-82.6034	-73.9727	-76.0242	-75.2605	-77.2444	-70.3095	-71.3667	-76.6615	-76.6627	-76.6182	-76.6184	-75.7328	-75.733
BDE99_95	BDE99nonMR	-86.32	-84.5017	-85.2301	-85.5171	-88.91	-86.4166	-86.7538	-84.3993	-91.1614	-91.3346	-91.3237	-93.1718	-93.1717	-90.7208	-90.7799	-92.5469	-92.7552	-84.5666	-85.3623	-94.3685	-95.1299	-86.4613	-89.1721	-83.8478	-85.4111	-87.6036	-88.0547	-87.238	-91.7921	-84.1178	-85.8845	-85.5609	-119.88	-86.4508	-86.8692	-86.4507	-81.6463	-82.885	-85.7964	-86.5628	-83.5678	-84.1886	-83.5235	-83.5252	-84.5989	-84.5991	-82.5091	-82.5093
BDE99_96	BDE99nonMR	-134.16	-131.767	-134.072	-134.573	-131.414	-129.048	-132.025	-132.435	-129.399	-129.53	-129.521	-133.129	-133.129	-130.416	-130.459	-130.997	-131.107	-127.616	-128.228	-139.233	-139.823	-130.486	-132.563	-127.41	-128.658	-131.937	-132.175	-130.721	-134.192	-131.423	-132.794	-132.537	-168.391	-134.216	-134.538	-134.216	-125.174	-126.139	-130.236	-130.849	-126.382	-126.864	-125.038	-125.039	-127.283	-127.283	-125.229	-125.23
BDE99_99	BDE99nonMR	-55.39	-58.4399	-59.8766	-60.5514	-70.0441	-66.7291	-51.0129	-70.1692	-68.3242	-68.9745	-69.0615	-66.6072	-66.6072	-79.7836	-79.9697	-53.486	-53.5199	-68.535	-71.9025	-65.7533	-69.194	-60.1841	-68.8642	-47.8277	-56.1299	-67.7223	-67.7955	-58.4554	-71.1276	-40.5358	-48.1078	-47.9705	-78.7123	-62.2177	-63.9393	-62.2176	-47.6856	-53.4804	-65.2198	-71.857	-51.7109	-54.699	-62.0287	-62.0289	-67.1619	-67.1619	-64.6074	-64.6075
BH28_BHDIV_1	BH28	56.9551	56.8641	57.9835	57.9643	61.8727	57.1142	57.5845	58.0578	61.7541	61.7308	61.751	57.8954	57.8988	59.5742	59.5702	58.6649	58.3031	57.1103	56.9353	59.2011	59.0304	58.8394	58.2266	60.8943	60.4958	59.3283	58.5777	58.7926	57.8766	61.8876	61.4642	61.7031	59.2643	57.9103	57.8156	57.9115	62.2531	61.9675	59.6695	59.6202	60.7621	60.6407	60.2768	60.3049	58.2799	58.293	58.6018	58.6147
BH28_BHDIV_2	BH28	50.0956	50.7168	50.9263	50.839	47.8877	52.6433	49.2781	49.1198	40.308	39.9955	39.9666	55.3063	55.3076	47.7721	47.7021	49.9283	49.3114	40.2402	38.2717	36.246	34.3428	41.6185	34.5526	44.7415	40.7067	37.8164	36.6161	47.778	35.8743	42.918	38.2493	38.6996	23.9029	48.9581	47.9049	48.9579	48.0982	44.8783	51.6181	49.4953	51.9916	50.5049	47.5513	47.6233	49.9368	49.9619	49.0277	49.0527
BH28_BHDIV_3	BH28	65.5593	63.8271	65.5271	65.5434	62.3654	66.1313	65.566	66.0618	60.8075	60.8035	60.8154	63.3257	63.3262	61.2648	61.2691	64.3479	64.2625	58.4759	58.3562	56.416	56.2806	57.3474	56.6546	61.1768	60.6669	57.2882	57.1122	58.3952	57.2133	61.1811	60.8015	60.9347	53.5857	65.007	64.9381	65.007	64.7815	64.5452	65.3113	65.1907	67.3525	67.2764	65.7243	65.7358	64.9935	65.0093	65.4276	65.4432
BH28_BHPERI_4	BH28	35.0143	36.6905	36.7264	36.8886	36.203	39.4089	36.284	40.6637	33.7057	33.648	33.6358	38.0563	38.0566	37.4118	37.3916	34.8267	34.8364	33.254	33.0143	32.1181	31.8904	31.8014	31.1614	30.1514	29.7189	34.2107	34.2055	33.1763	32.1621	28.8347	28.3423	28.3506	33.7483	36.8473	36.7248	36.8475	33.086	32.7191	40.4925	40.2079	36.6895	36.4901	35.0557	35.0418	36.659	36.6573	36.3033	36.3016
BH28_BHPERI_5	BH28	30.999	30.4771	30.4675	30.3505	30.512	31.3096	30.8139	32.7808	27.065	26.7838	26.7756	31.9127	31.9361	29.968	29.8903	29.7149	29.4597	27.2372	25.8596	25.3908	24.0918	27.1497	23.2309	29.2661	26.8558	26.6555	25.9645	29.2148	22.9382	29.2502	26.3331	26.779	20.9015	30.0752	29.3686	30.094	31.2324	29.1137	31.8662	30.4791	32.5407	31.4515	29.7714	29.7504	30.5416	30.587	30.0256	30.0715
BH28_BHPERI_6	BH28	39.8662	39.4899	39.6588	39.591	36.9081	40.4031	39.3791	39.6098	33.3297	33.1628	33.1786	37.7548	37.7626	37.784	37.7396	37.3474	37.2431	35.3297	34.4357	31.3241	30.4713	33.3264	30.2078	35.8172	34.0872	33.4026	33.1552	35.1543	29.8374	35.795	33.7733	34.2473	25.3431	38.8315	38.3601	38.8365	38.88	37.4758	40.5487	39.815	40.6784	40.0009	39.2436	39.2662	39.2896	39.3238	39.2334	39.2674
BH28_BHPERI_7	BH28	28.4895	26.5761	26.9818	26.8505	25.1199	27.2606	26.081	27.9557	23.6855	23.7275	23.7377	23.967	23.9661	24.8684	24.8838	23.3635	23.5036	24.9326	25.1006	22.7782	22.9358	23.6846	24.071	25.254	25.5319	23.5779	23.8851	23.6254	24.1638	26.27	26.6033	26.6329	19.5335	26.689	26.7746	26.6885	27.1825	27.4337	27.6221	27.8454	27.7436	27.8819	25.9598	25.9656	25.3752	25.3812	25.4433	25.4491
BH28_BHPERI_8	BH28	37.1176	38.333	37.6571	37.547	34.8484	40.731	38.0863	36.0284	29.8972	29.4277	29.4236	35.6907	35.7201	34.7537	34.6157	36.0485	34.9092	28.9497	26.724	29.3128	27.2211	30.894	24.52	31.8824	28.025	31.775	29.1987	34.2743	24.17	31.0458	26.3446	27.0159	26.2944	36.242	35.0958	36.2654	35.7846	32.3851	39.0553	36.9038	40.3492	38.5937	34.2533	34.2702	35.9526	36.0164	35.3445	35.4085
BH28_BHPERI_9	BH28	22.4426	22.5742	22.0161	21.6566	21.2772	23.5515	22.2105	24.8662	15.9013	14.7522	14.6208	23.0122	23.0463	21.5284	21.0973	23.4042	20.9051	18.361	13.9348	16.2559	12.1386	22.1157	10.4351	25.8152	18.7572	19.5315	13.5515	28.068	9.71261	25.1251	16.3732	16.8488	3.55268	21.5692	19.3104	21.5894	26.4209	19.9424	25.4164	20.8484	27.1107	23.518	19.3226	18.9752	20.7755	20.7009	19.7102	19.6393
BH28_CADBH_10	BH28	27.5574	27.8988	27.4688	27.4479	25.7772	28.9452	28.5298	27.7127	22.0923	21.5999	21.521	29.336	29.3395	30.0352	29.8582	33.1704	31.8435	21.3494	19.2761	20.7573	18.8112	25.9423	19.5496	29.1971	25.5858	22.5972	19.5848	30.9407	20.4288	25.5648	21.2119	21.3305	9.83655	28.3031	27.2235	28.3044	28.9095	25.8018	29.5232	27.3824	29.6141	27.9867	28.2839	28.1951	29.9804	29.9666	30.7695	30.7565
BH28_CADBH_11	BH28	20.1004	20.8324	19.9112	19.8167	19.1469	21.5668	21.3822	19.703	15.491	14.9062	14.8003	22.4683	22.4733	22.0427	21.8299	24.9008	23.5366	15.4066	12.9983	14.5033	12.2483	19.5866	12.399	22.4615	18.3519	16.9452	13.8046	24.5434	12.8388	20.0211	15.0352	15.1513	3.76231	20.2298	18.9804	20.2321	22.4997	18.9139	23.2307	20.7187	23.0069	21.105	20.6412	20.5258	22.2849	22.2615	23.0261	23.0037
BH28_CADBH_12	BH28	13.8862	15.5325	14.3665	14.2954	14.5197	15.9559	15.9698	19.5787	11.3309	10.6638	10.547	16.8472	16.8555	16.6289	16.3832	18.2924	16.617	11.6423	8.96935	10.9114	8.41601	15.339	7.8345	17.8953	13.4699	14.0536	10.1773	20.0761	8.12609	16.6406	11.2213	11.3004	2.01588	13.8964	12.518	13.9001	18.2607	14.311	19.1883	16.3522	18.5734	16.4378	14.6362	14.4788	16.0883	16.0533	16.5631	16.5297
BH28_CADBH_13	BH28	11.6396	14.3504	12.6084	12.6415	10.5777	15.1262	14.6053	23.3765	7.97506	7.3959	7.30705	13.0082	13.015	12.94	12.7284	14.0818	12.5173	8.07138	5.7265	7.79638	5.60515	11.9307	5.33342	14.2606	10.3531	10.6939	7.09283	16.5129	6.01373	12.4206	7.64668	7.76772	-0.113214	12.2684	11.0581	12.271	15.4918	12.0142	17.5983	15.1227	16.8226	14.9492	14.7838	14.6457	16.1819	16.1518	16.7233	16.6945
BH28_CADBH_14	BH28	6.66826	7.6662	6.39627	6.30767	7.09849	8.25924	7.61378	12.5932	4.25657	3.59089	3.48607	9.35432	9.36288	8.22286	7.97613	10.5215	8.94134	4.99161	2.36577	4.23606	1.78932	8.6388	1.51731	10.4793	6.2097	6.99935	3.30098	13.3301	2.11395	9.24752	3.98822	4.1697	-4.48537	6.49398	5.1448	6.49851	10.3576	6.49412	11.3803	8.61994	10.3622	8.24943	7.10153	6.92653	8.30028	8.25937	8.75815	8.71885
BH28_CADBH_15	BH28	4.94742	6.53457	4.96046	4.8129	6.86307	7.07631	6.22792	5.37884	3.46963	2.72947	2.62108	8.95114	8.9632	7.0209	6.74332	9.81789	8.06476	4.63152	1.77982	3.45254	0.800898	7.86117	0.44069	9.62773	5.09064	6.56201	2.4251	12.6529	1.1225	9.01467	3.39209	3.57471	-5.34393	4.48827	3.03017	4.49493	9.6924	5.52225	10.5907	7.56734	9.56986	7.25465	5.0275	4.80989	6.21579	6.16216	6.71658	6.66505
BH28_CADBH_16	BH28	13.2648	13.0517	12.513	12.3248	12.6527	13.3509	13.0513	11.418	8.92686	8.21472	8.12916	14.8664	14.8784	13.9256	13.6625	16.7734	14.8232	10.0473	7.18643	9.57147	6.9004	14.6852	6.45499	17.5961	12.833	11.7752	7.24677	19.7811	6.54753	15.947	10.1208	10.5342	-1.31923	12.97	11.4916	12.9743	16.6005	12.3777	15.9241	13.0972	15.9534	13.6831	11.7557	11.5599	12.9667	12.9226	13.578	13.536
BH28_CADBH_17	BH28	6.21415	6.04798	5.17804	4.94398	6.54806	6.27153	6.04009	4.98711	2.6947	1.88945	1.76583	8.08059	8.0956	7.25773	6.9583	9.96915	7.84873	4.24172	1.05491	3.68502	0.716976	8.67935	-0.211028	11.3275	6.12964	6.34208	1.40442	13.8253	-0.312553	10.5663	4.15044	4.36273	-6.90129	5.61657	3.97509	5.62323	10.5374	5.85834	9.29122	6.04781	9.61024	7.06925	4.06188	3.84849	5.44201	5.39846	5.59393	5.55251
BH28_CADBH_18	BH28	0.717017	0.165337	-0.364317	-0.600707	1.36824	0.543149	-0.032392	-0.425849	-1.62337	-2.48455	-2.60092	2.43829	2.4594	1.54857	1.22177	4.70609	2.59161	-0.205464	-3.46288	-0.609291	-3.62857	3.88807	-4.43989	5.66766	0.600042	2.08562	-2.95586	8.8475	-4.03273	5.25638	-1.08825	-0.820516	-9.66221	0.464974	-1.19643	0.475604	4.86426	0.143651	3.77885	0.430651	3.86591	1.22271	-1.42745	-1.71628	-0.32559	-0.392472	-0.150015	-0.213972
BH28_CRBH_19	BH28	46.152	46.344	45.6424	45.8573	39.0462	49.6043	44.9581	46.803	40.8812	40.8876	40.8088	40.2795	40.28	33.6281	33.626	37.1412	36.6998	40.7147	40.8651	38.5717	38.7325	35.5085	36.87	32.8601	33.4268	41.4984	40.4641	36.9592	39.7569	30.4963	31.015	30.2657	49.0623	48.2016	48.2927	48.2017	39.2733	39.5565	46.8862	46.6817	46.1664	46.2465	51.6135	51.5492	49.9245	49.9086	49.1832	49.168
BH28_CRBH_20	BH28	49.8805	50.2377	49.5578	49.891	43.6488	53.804	49.2286	50.5414	45.0643	45.1064	45.0066	44.3209	44.3191	37.9401	37.9479	42.9958	42.4247	42.7957	43.0735	43.113	43.3879	39.5372	41.0459	36.798	37.5033	45.4348	44.177	41.3199	44.2953	34.1229	34.8347	33.8715	55.6633	52.1387	52.29	52.1367	43.0975	43.5514	49.4715	49.3159	50.5855	50.7811	54.6874	54.655	53.2268	53.2077	52.6546	52.6356
BH28_CRBH_21	BH28	42.9493	43.1355	42.0234	42.2748	37.2304	46.4012	41.7514	43.6977	39.0049	39.0479	38.9511	39.5221	39.5209	31.9275	31.9372	35.7576	35.3271	36.6666	36.9121	38.0334	38.2726	35.1525	36.2368	32.5668	33.1206	39.8079	38.8872	37.9595	40.0361	29.3471	29.9225	29.0053	49.0354	45.1706	45.3011	45.1695	36.8695	37.2596	43.5482	43.3839	43.337	43.5219	46.5059	46.5033	46.4877	46.4754	45.8927	45.8802
BH28_CRBH_22	BH28	44.8853	47.4312	46.3496	46.5216	39.974	52.1584	45.0151	47.7782	41.1751	41.1772	41.091	40.9666	40.9677	33.8393	33.8358	35.2487	34.5014	40.2231	40.3814	39.5111	39.7007	37.1162	38.5778	33.3323	34.154	42.6408	40.9883	38.9976	41.8043	31.0895	31.7052	30.9062	47.7471	49.0309	49.1285	49.0317	39.7299	40.0708	46.9654	46.762	47.3004	47.3859	50.8733	50.8401	48.6722	48.6648	49.1857	49.1787
BH28_CRBH_23	BH28	50.8843	51.743	51.3409	51.6684	46.1413	56.498	50.7597	52.2816	47.3116	47.347	47.2443	46.1504	46.1513	39.793	39.7988	43.3913	42.5111	43.394	43.6769	46.1979	46.5016	43.0934	44.7449	39.148	40.1373	48.4802	46.5781	45.2784	48.3426	36.7052	37.5255	36.5531	57.0408	53.9441	54.1028	53.9452	45.0375	45.5508	50.0705	49.9306	52.5608	52.7569	54.491	54.4825	52.2873	52.2804	52.9269	52.9199
BH28_CRBH_24	BH28	42.7103	42.606	42.4187	42.6451	38.4807	46.7104	41.9279	44.0393	39.8056	39.8618	39.7759	39.5928	39.593	33.1123	33.1257	36.1382	35.5394	36.7229	37.0704	39.2421	39.598	36.6934	38.2735	33.292	34.2794	41.3309	40.0453	39.2722	42.0886	30.6986	31.5876	30.7018	48.5293	45.4016	45.5895	45.4018	37.0972	37.689	41.3767	41.3584	43.2023	43.4618	45.2834	45.279	44.0149	44.0089	45.1237	45.1175
BH28_PXBH_25	BH28	48.4465	48.23	48.483	48.5101	49.7508	47.7164	47.3164	47.044	39.5639	39.3289	39.2474	53.8709	53.8754	48.2125	48.1535	48.6442	47.8903	44.6323	43.326	36.3005	35.0715	41.35	36.588	43.5528	41.127	40.0131	38.3872	45.42	37.2923	42.0464	39.084	39.2626	21.7528	47.1455	46.445	47.144	45.6952	43.6814	49.4946	48.3103	45.9643	45.0129	47.1709	47.2278	45.3353	45.404	49.3941	49.4627
BH28_PXBH_26	BH28	26.673	25.4189	26.5327	26.5834	27.9518	24.1704	26.8886	25.2219	16.9721	16.9141	16.8859	34.2995	34.2966	27.0133	27.0027	29.5964	29.3249	22.1032	21.6642	14.8501	14.429	19.4002	17.2035	20.432	19.4667	18.3969	17.9589	22.233	18.1542	19.9656	18.8325	18.8472	0.288811	24.8501	24.6042	24.8476	23.1427	22.4295	27.2332	26.8524	22.1183	21.8268	18.9404	19.0633	20.3724	20.4196	30.311	30.3569
BH28_PXBH_27	BH28	14.4598	12.2899	14.1622	14.2168	15.6968	11.4766	14.3176	13.1927	6.86808	6.85212	6.85375	21.4258	21.424	16.1701	16.1669	17.1504	16.9677	9.0004	8.86314	5.38731	5.25502	8.78021	7.89486	8.99906	8.67254	6.95783	6.67965	10.8902	9.12406	8.57598	8.19062	8.24677	-5.58731	12.9672	12.8882	12.9669	10.9162	10.689	13.5213	13.4393	9.57337	9.48932	3.95116	4.02794	8.21439	8.22972	11.8399	11.8544
BH28_PXBH_28	BH28	14.3881	11.916	14.1282	14.1562	15.8747	10.9138	14.526	12.8439	5.99509	5.95424	5.95045	22.3072	22.3038	16.6052	16.5961	17.2423	17.2218	8.81139	8.5741	4.41571	4.19564	8.17058	7.19705	8.30456	7.87911	6.05619	6.03471	10.3173	8.50655	7.88322	7.35492	7.3673	-7.65105	12.615	12.4863	12.6134	10.2955	9.94221	13.0057	12.8211	8.80053	8.6335	1.9096	1.95977	6.96108	7.00615	10.97	11.0141
BH76_3	BH46	42.1	37.3426	40.3015	40.3619	34.1125	40.4865	36.0617	40.6697	29.1475	29.1242	29.1173	38.3402	38.3401	40.9193	40.9106	35.2604	35.2021	27.529	27.428	27.1934	27.0993	29.453	29.002	34.2719	34.0903	29.5274	29.4007	29.302	28.4369	26.1879	25.9627	25.9458	18.5926	41.8315	41.7772	41.8315	31.144	30.9962	40.7152	40.626	33.6122	33.5402	40.9986	40.9978	38.4364	38.4362	38.8553	38.8552
BH76_7	BH46	30.5	28.2491	29.9394	30.0705	24.0174	30.9998	26.8887	30.3503	19.2207	19.1534	19.1449	29.1706	29.1708	28.3267	28.3004	27.3911	27.1041	18.3314	18.0781	18.2769	18.0434	19.4494	18.6698	20.9813	20.5868	20.5087	19.8325	19.7297	18.4186	15.9316	15.4299	15.499	13.1648	31.8242	31.6927	31.8243	21.6161	21.2577	31.5684	31.358	25.2877	25.0927	31.0836	31.0463	30.2315	30.2242	28.5751	28.5681
BH76_8	BH46	56.9	52.761	54.4624	54.5154	48.5768	53.8792	52.8278	56.4696	47.0435	46.919	46.917	53.7307	53.731	51.1849	51.1381	54.4066	53.8326	40.8257	40.315	41.1505	40.6736	45.3332	43.5336	49.6648	48.78	43.6254	42.3278	48.3594	45.2089	42.3843	41.3048	41.5211	31.8342	56.7518	56.4832	56.7519	48.7628	48.0138	54.1459	53.7518	51.0277	50.6411	54.8543	54.8148	53.8459	53.8382	54.9958	54.9885
BH76_9	BH46	1.5	-0.497785	1.77525	1.77462	-5.29012	0.553349	-1.72074	10.9646	-9.4419	-9.47585	-9.48644	-2.38761	-2.38767	-3.3165	-3.32965	-1.54536	-1.61935	-9.78139	-9.915	-9.49971	-9.62316	-7.81167	-8.29862	-5.90112	-6.1199	-10.118	-10.3186	-8.24357	-9.13147	-11.3452	-11.6207	-11.6513	-15.4541	11.2644	11.1941	11.2644	-7.11531	-7.30562	-0.218657	-0.347495	-5.0181	-5.11778	3.00008	2.97348	2.0298	2.02443	2.23237	2.22725
BH76_10	BH46	104.8	101.831	103.938	104.093	93.7765	101.577	101.128	114.744	90.1267	90.0752	90.074	97.4747	97.4746	95.1461	95.1268	105.889	105.813	80.2609	80.0471	79.8778	79.6784	84.6821	83.8612	91.6096	91.2356	87.1734	86.9688	88.817	87.3126	81.3222	80.8643	80.9415	68.4434	114.438	114.325	114.438	95.1992	94.8869	105.626	105.462	97.9815	97.8226	113.092	113.066	107.802	107.797	108.362	108.357
BH76_13	BH46	-0.600001	-1.08052	-0.980392	-0.845686	-2.41016	-0.119423	-1.27378	-0.536741	-5.39565	-5.47673	-5.50606	0.9369	0.936959	-2.83411	-2.86531	1.83672	1.24244	-6.72537	-7.03809	-5.4857	-5.77713	-2.65689	-3.67096	-2.21936	-2.74635	-4.49556	-5.8122	1.42183	-0.299219	-5.09949	-5.74217	-5.92629	-9.57446	0.460268	0.297464	0.460256	-2.00925	-2.4641	1.86001	1.49478	-1.03242	-1.27588	-1.06604	-1.0923	0.789989	0.784008	0.162041	0.156324
BH76_15	BH46	13.4	12.4458	12.4565	12.6145	11.2422	13.2355	12.6505	12.8657	8.75591	8.74905	8.75516	14.148	14.1482	10.8833	10.882	14.2434	14.3743	6.26215	6.21371	7.43397	7.38602	8.05402	7.71443	8.64792	8.51855	7.77702	8.07237	10.032	9.30141	6.85861	6.72654	6.79409	6.88568	13.1993	13.1721	13.1993	10.4816	10.4024	14.7521	14.7367	12.277	12.245	13.8464	13.8563	15.4049	15.4102	14.6326	14.6377
BH76_17	BH46	2.5	2.87795	2.97697	3.05488	-0.328552	4.39315	1.53834	2.08844	-2.91526	-3.13954	-3.21993	2.17184	2.17148	-0.528617	-0.611652	1.85142	0.89926	-4.27651	-5.11498	-3.13367	-3.9173	-0.933338	-3.01204	-1.71982	-3.10908	-0.34658	-2.45957	3.20794	0.0444561	-3.24352	-4.90513	-5.32518	-6.06327	3.32272	2.89683	3.32221	-0.0206447	-1.27294	3.99266	2.7543	3.15322	2.44089	1.02564	0.984569	2.79316	2.78503	4.33667	4.3289
BH76_21	BH46	-12.3	-12.5338	-12.1855	-11.9924	-15.5827	-11.2843	-13.5477	-12.445	-17.8737	-17.9658	-18.0095	-14.0199	-14.02	-16.4419	-16.4796	-16.998	-17.7612	-18.4721	-18.7744	-16.2501	-16.5241	-13.6806	-14.5087	-14.693	-15.1124	-14.6146	-16.3088	-9.79377	-11.161	-16.069	-16.6334	-16.9393	-20.4171	-11.2472	-11.4012	-11.2473	-14.2566	-14.6729	-12.0077	-12.4252	-12.5685	-12.8148	-14.0241	-14.0588	-12.6408	-12.6482	-11.1502	-11.1572
BH76_22	BH46	19.8	20.1844	19.4706	19.3724	18.6286	21.0571	20.6295	19.7232	15.339	15.1422	15.0611	23.4609	23.4608	18.7876	18.7173	27.994	27.1638	14.1315	13.3202	12.4495	11.6764	14.7425	12.4604	16.5989	15.0889	14.6208	12.7822	18.7587	15.1951	13.1328	11.43	10.9539	10.2491	20.4203	20.0024	20.4202	18.337	17.0892	23.2233	22.0114	20.6607	19.9926	20.6413	20.6063	22.7057	22.6982	20.1686	20.1615
BH76_27	BH46	11	10.574	10.5263	10.6718	9.25837	11.2	10.7451	10.8687	6.05815	6.04265	6.03157	12.9667	12.9677	8.57606	8.57277	13.8706	13.7855	3.78254	3.67363	4.439	4.33183	5.01447	4.35779	6.05149	5.77362	4.78118	4.64389	6.96939	5.67153	4.33549	4.04035	3.92078	3.97252	10.9997	10.9388	10.9999	8.18149	8.00137	12.4697	12.3381	10.337	10.2645	11.221	11.2542	12.8582	12.8654	11.8384	11.8453
BH76_28	BH46	47.7	47.1207	46.4461	46.6899	44.6971	48.7169	47.6437	46.7887	44.422	44.4258	44.4226	46.2487	46.2483	45.1305	45.1312	49.1225	48.8077	39.3305	39.3496	42.7699	42.7843	42.0027	41.9242	42.1788	42.1627	44.4124	43.7759	44.1461	43.9317	39.738	39.7505	39.6919	47.1273	47.7324	47.7413	47.7323	45.0103	45.0313	49.3499	49.3469	48.2146	48.2304	48.3716	48.3958	50.5897	50.5945	49.6681	49.6727
BH76_31	BH46	3.2	3.36129	2.90414	2.87228	1.25213	3.00724	2.94249	2.6645	-3.3162	-3.37543	-3.40524	3.19204	3.19204	2.7342	2.71263	3.24318	2.99804	-5.21313	-5.47066	-1.7425	-1.98376	-0.54318	-1.5082	1.0257	0.562643	-0.249964	-0.78757	-1.29786	-3.00358	-1.96584	-2.5289	-2.69764	-7.585	3.53506	3.39841	3.53506	-0.599173	-0.98293	3.32216	3.01008	0.1107	-0.0811127	4.89208	4.88657	3.49149	3.49063	3.22431	3.2235
BH76_32	BH46	22.8	22.8621	21.9809	22.1861	23.61	24.8369	22.8748	23.676	23.7411	23.714	23.6959	21.502	21.502	25.6806	25.6706	24.014	23.8442	22.4926	22.3786	24.5144	24.4082	24.2355	23.8716	26.4962	26.3024	26.0716	25.6972	25.2846	24.6955	23.2465	23.0063	22.8856	26.1564	24.1817	24.1218	24.1817	24.5296	24.3613	23.696	23.5294	24.6469	24.5601	24.9863	24.9814	22.552	22.5513	22.2841	22.2834
BH76_35	BH46	6.4	6.05116	6.54123	6.40152	4.05919	5.42363	5.87618	8.43244	2.49695	2.10152	2.02413	7.5428	7.54719	3.97144	3.8225	6.3085	5.21737	3.11076	1.57598	1.57829	0.150243	4.66058	0.452131	4.61934	2.14118	3.11344	0.556955	7.01159	0.365171	4.77351	1.71593	1.73065	-5.664	8.66528	7.87561	8.66686	6.09788	3.85733	6.76386	5.16071	6.67135	5.44282	4.37077	4.24039	6.1068	6.07369	6.26608	6.23428
BH76_36	BH46	33	33.6682	34.3596	34.4983	32.034	35.4053	33.3472	35.75	31.089	31.054	31.0267	33.9982	33.9995	31.4644	31.4491	34.2685	34.0849	28.1708	28.1056	29.6899	29.638	28.5419	28.8796	25.6485	25.6943	30.8264	30.37	29.2409	30.0916	24.8576	24.8475	24.6585	32.9572	36.5344	36.5096	36.535	29.4014	29.3357	34.7599	34.5677	33.1531	33.0724	32.6192	32.5785	34.2098	34.1986	34.1732	34.1624
BH76_39	BH46	6.1	4.87363	5.87415	5.92128	3.00438	4.49742	5.00851	4.60107	-0.186276	-0.233836	-0.247002	7.34908	7.34908	3.6805	3.66372	6.20574	6.09428	-5.27227	-5.48588	0.490007	0.288368	0.768637	-0.0308404	-1.63816	-2.03598	2.36624	2.12515	-0.587156	-2.01274	-2.5327	-3.00694	-3.04911	-3.18345	6.31111	6.19794	6.31111	-0.807879	-1.13293	3.96591	3.73183	0.977202	0.815507	4.97088	4.9701	4.5109	4.51078	5.32993	5.32981
BH76_40	BH46	8.00001	5.97548	7.29531	6.99574	3.43216	5.92855	6.49243	7.83041	1.15819	1.09302	1.06294	8.43442	8.43442	1.43411	1.41173	6.22074	6.10835	3.20066	2.90091	-1.33045	-1.61601	2.23778	1.15137	4.40527	3.82215	-1.80185	-2.04495	3.43587	1.55473	2.46077	1.78855	1.61885	-10.6072	7.00111	6.84268	7.00111	4.35447	3.89034	5.71444	5.31341	4.98876	4.75867	6.05938	6.05859	6.5747	6.57457	6.28333	6.28321
BH76_41	BH46	5.2	3.40071	4.12811	4.04011	1.80267	3.14313	3.46393	5.87175	-1.25105	-1.29937	-1.32599	7.2866	7.2866	0.345791	0.327889	7.68076	7.48726	0.329157	0.118923	-6.11052	-6.30675	-1.91211	-2.7835	-0.57305	-0.950535	-2.82745	-3.24747	-0.740818	-2.35073	-3.20612	-3.67202	-3.81285	-18.0987	5.47694	5.36445	5.47694	0.798923	0.48862	4.3353	4.10533	1.09712	0.944624	4.53508	4.53297	4.84542	4.84509	4.58058	4.58027
BH76_42	BH46	21.6	19.2774	20.9895	21.175	15.3152	18.459	19.0604	20.8579	12.5411	12.4998	12.4834	19.4456	19.4456	15.7051	15.6896	18.9954	18.8048	6.04518	5.8671	13.6027	13.437	13.4453	12.7019	12.0276	11.7135	16.3759	15.9622	12.9536	11.5714	10.3153	9.92281	9.8558	11.2355	22.8482	22.7529	22.8482	13.2893	13.0285	20.2633	20.0902	15.4955	15.367	21.9429	21.9409	21.2051	21.2048	21.7618	21.7615
BH76_43	BH46	11.9	10.4315	10.7769	10.6418	7.58272	9.52436	11.4804	11.2445	7.69701	7.5614	7.54981	13.0276	13.0278	6.88955	6.83853	11.9284	11.6288	8.97452	8.40735	3.90465	3.37718	7.33871	5.22405	9.30064	8.32446	5.85805	5.18686	8.52882	4.76909	7.2477	6.0345	6.14527	-5.27833	11.0042	10.7034	11.0042	8.84686	8.01979	10.3818	9.93704	8.95546	8.53695	11.5306	11.5166	11.7759	11.7738	10.3941	10.3921
BH76_44	BH46	15	14.4238	15.4367	15.5495	11.0758	14.1838	13.9734	13.8539	7.86931	7.76463	7.75871	13.2037	13.2039	13.7115	13.6719	13.596	13.3121	5.38728	4.9574	9.28014	8.88152	9.53218	8.0181	8.10726	7.38687	11.2673	10.6302	8.39766	5.77793	7.63146	6.72761	6.83266	4.9308	15.582	15.355	15.5821	9.52707	8.90449	15.477	15.1443	11.1368	10.8175	16.1163	16.1025	15.6328	15.6307	13.9448	13.9428
BH76_47	BH46	9.70001	8.85319	9.16277	9.16277	4.82939	9.11602	8.511	8.41395	2.54905	2.47845	2.48223	8.10995	8.10995	6.69977	6.67275	8.06114	8.02968	1.62533	1.32122	3.66018	3.37818	4.8089	3.34757	6.53479	5.99514	6.26473	6.19652	3.34183	0.427824	2.91964	2.23886	2.37626	-2.63872	9.65615	9.49161	9.65615	4.28593	3.84609	9.86977	9.68283	4.89671	4.68438	12.4552	12.4549	11.4144	11.4143	8.11723	8.11719
BH76_49	BH46	3.4	2.41025	2.95057	2.90139	-1.55361	1.98587	2.0482	4.37389	-6.379	-6.50741	-6.53527	2.68644	2.68657	-2.20804	-2.25471	4.03778	3.52754	-6.0514	-6.60124	-11.5082	-12.0221	-7.32569	-9.20547	-7.09338	-8.05253	-7.65408	-8.78846	-5.63865	-8.83433	-8.78482	-9.96299	-9.95366	-23.4233	4.0915	3.80178	4.09153	-2.16826	-2.98631	3.04414	2.53832	0.114718	-0.302109	2.89852	2.87893	2.83345	2.83043	4.8615	4.85863
BH76_50	BH46	13.7	11.7283	12.3973	12.304	7.48491	11.0106	11.611	14.2064	4.22725	4.0891	4.05697	12.8019	12.802	7.06603	7.01581	13.9076	13.3899	3.48779	2.89455	-0.447237	-1.00193	3.36195	1.28971	4.17426	3.13372	2.84732	1.69689	5.44021	1.87672	2.02634	0.750016	0.742493	-10.4733	13.9753	13.6623	13.9753	7.53959	6.65679	12.0697	11.5224	9.7495	9.30133	12.5086	12.489	12.3169	12.3139	14.0373	14.0344
BH76_51	BH46	1.8	0.942554	1.5093	1.35282	-1.03771	-0.493794	2.47635	1.27628	-2.46089	-2.67485	-2.72044	3.83594	3.83628	-1.56266	-1.63776	1.88819	1.28997	-3.00822	-3.90194	-5.57577	-6.41377	-2.56227	-5.03363	-2.58275	-4.08305	-3.7556	-5.10308	-0.827812	-4.81094	-3.18108	-5.00305	-5.04471	-13.3201	1.30576	0.845655	1.30588	-1.19804	-2.54145	-1.17167	-2.21526	-0.218831	-0.946829	-0.750844	-0.783026	0.394283	0.389365	1.96526	1.96059
BH76_52	BH46	6.80001	6.03665	7.59029	7.33498	2.88312	5.59674	6.45321	7.11505	-0.944119	-1.14478	-1.2016	5.0974	5.09771	3.01295	2.9436	3.57078	2.98733	1.87746	1.0349	-2.02074	-2.8138	1.10033	-1.05737	2.2673	0.837486	-2.51445	-3.82988	3.06405	-0.234633	2.19615	0.485562	0.310638	-10.5347	6.57361	6.14195	6.57373	4.64453	3.36653	5.67205	4.57357	5.97403	5.2769	4.92342	4.89137	6.315	6.31009	6.46937	6.46471
BH76_53	BH46	3.5	2.35856	3.00729	2.88636	-0.0121493	1.70397	2.22987	4.49498	-3.95031	-4.14895	-4.20964	4.22762	4.23047	0.189378	0.110389	6.28344	5.75267	-2.58994	-3.28006	-8.57217	-9.20513	-4.4838	-6.05444	-4.38255	-5.36653	-5.18458	-6.52495	-3.09461	-5.43305	-5.68172	-6.94867	-7.19393	-20.4952	4.21517	3.86639	4.21599	-0.597367	-1.56475	3.14062	2.35702	0.593681	0.0251858	2.36606	2.23377	2.77381	2.7333	3.88375	3.84455
BH76_54	BH46	20.4	18.3318	18.9579	18.9169	14.8055	16.5891	19.5368	20.3597	14.308	14.0611	13.9985	20.5737	20.5768	14.1477	14.0502	21.4317	20.7004	10.9814	10.0926	11.0363	10.2198	13.7131	11.3839	14.9297	13.6142	13.5638	11.7804	15.9285	12.2378	12.5905	10.9006	10.7229	5.03151	20.7144	20.26	20.7153	15.8695	14.6167	18.218	17.3029	17.2687	16.5559	19.3432	19.2046	19.328	19.2866	21.3852	21.3452
BH76_55	BH46	1.6	-2.12315	0.248959	0.202828	-4.31586	-2.52706	-1.9218	2.20635	-6.88622	-6.90616	-6.92637	1.44667	1.44667	-5.33517	-5.34257	2.75045	2.55813	-7.37494	-7.46123	-12.5869	-12.6674	-8.7639	-9.11548	-8.16299	-8.31631	-10.0012	-10.4183	-7.81518	-8.45714	-11.2291	-11.4196	-11.5582	-23.6886	2.06006	2.01392	2.06006	-5.61556	-5.74263	-1.25289	-1.37713	-4.93535	-4.99797	0.283339	0.281425	0.896956	0.896657	1.55055	1.55027
BH76_56	BH46	33.8	29.1819	31.7622	31.9706	24.8263	28.4007	29.052	32.3248	23.7396	23.7187	23.7027	29.5552	29.5552	25.2187	25.2108	28.6226	28.4305	15.0999	15.0102	24.7428	24.6594	23.7904	23.4083	22.6627	22.5057	27.453	27.0363	23.5456	22.8279	20.3036	20.1059	20.0052	25.336	34.5683	34.5202	34.5683	23.3479	23.2171	29.579	29.4692	26.0124	25.9481	33.4755	33.4736	32.2903	32.29	33.6403	33.6401
BH76_57	BH46	14.4	11.7076	14.3625	14.2702	8.79678	10.3958	12.0994	14.2295	3.1309	3.0446	3.00685	13.4609	13.4612	10.6239	10.5923	14.2948	13.9605	7.94213	7.59669	-0.130088	-0.451109	3.65611	2.79107	4.92389	4.37195	6.52288	5.74305	6.04206	4.78953	2.0739	1.38686	1.17813	-9.89711	14.0053	13.8274	14.0053	7.46531	6.95835	12.279	11.8512	8.66727	8.39137	11.2672	11.2342	12.0819	12.0766	13.4074	13.4025
BH76_58	BH46	8.90001	6.79834	7.94746	7.84634	4.10608	5.21581	8.42281	9.02744	3.79653	3.67857	3.64488	8.51282	8.51314	3.57273	3.52931	9.50472	9.15499	0.934992	0.450462	-0.300127	-0.75117	2.62587	1.13084	1.35801	0.551066	-0.712489	-1.52595	3.0015	0.528684	1.89305	0.893347	0.775654	-9.04486	8.90237	8.64966	8.90243	4.69413	3.98207	6.51992	6.01643	5.68858	5.31329	5.55352	5.52036	6.68206	6.67682	8.81515	8.81017
BH76_59	BH46	2.9	3.33937	2.84103	2.80701	-0.423031	3.36684	3.34593	2.17661	-3.13298	-3.25549	-3.26961	3.1156	3.11574	2.89128	2.8464	3.21948	3.04322	-4.64561	-5.14853	-1.69988	-2.16882	-0.798371	-2.31695	-0.345121	-1.1793	0.611215	0.19637	-1.84288	-4.36303	-2.52591	-3.55921	-3.52467	-7.2158	3.38394	3.12247	3.38399	-0.978492	-1.72086	3.79456	3.29173	0.156909	-0.237317	4.29152	4.2716	3.51352	3.51023	2.92084	2.91772
BH76_60	BH46	24.7	23.8589	23.2252	23.1166	20.8822	23.5166	24.4562	24.3555	20.1464	19.9702	19.949	25.8175	25.8176	20.1346	20.0714	26.3879	26.1467	21.5689	20.8159	18.3367	17.6276	21.937	19.5097	26.2587	24.918	18.6433	18.0877	24.0179	19.948	22.0388	20.4405	20.5005	9.75564	23.97	23.5763	23.9701	23.1843	22.0513	23.9596	23.1937	22.9922	22.4054	25.6188	25.5982	25.3852	25.3818	24.0085	24.0053
BH76_65	BH46	10.4	7.62861	10.1616	10.074	2.5666	7.19177	7.5911	11.5715	-3.45244	-3.53877	-3.55216	8.0101	8.01009	2.34663	2.31773	7.89205	7.79536	-0.886526	-1.28551	-10.0313	-10.413	-5.56092	-6.85802	-4.42487	-5.19461	-1.86432	-2.07334	-3.46535	-5.63529	-8.29235	-9.1731	-9.16992	-22.5127	11.2844	11.0756	11.2844	1.44252	0.816865	7.01798	6.55606	4.64588	4.32878	7.52406	7.52342	7.37313	7.37303	10.1514	10.1513
BH76_66	BH46	9.90001	7.81348	9.82763	9.63228	1.79672	8.10232	7.89135	12.2082	-1.27003	-1.37473	-1.39529	4.32351	4.32351	-0.128921	-0.16387	4.7846	4.68719	-3.00797	-3.49491	-6.64631	-7.11306	-2.92856	-4.54198	-3.1407	-4.09495	-7.85854	-8.06914	-2.61405	-5.31983	-3.09596	-4.17801	-4.21705	-18.875	11.4493	11.1941	11.4493	4.51391	3.74856	8.10257	7.51008	7.86005	7.47443	7.48461	7.48396	7.89403	7.89393	10.0632	10.0631
BH76_67	BH46	8.90001	7.64762	8.21732	8.14064	5.61348	6.7573	8.60804	9.24887	4.87348	4.6858	4.64348	9.28147	9.28191	4.9643	4.89462	8.42951	7.95857	3.40351	2.65083	0.902519	0.203067	3.90963	1.69205	3.015	1.78823	1.02865	-0.0631834	4.54371	0.923283	3.73155	2.20585	2.18054	-8.222	9.23914	8.84858	9.23928	6.32982	5.23032	7.72496	6.98141	7.40772	6.81817	7.24513	7.19831	6.80944	6.80015	9.61693	9.60807
BH76_68	BH46	22	20.8723	22.4201	22.3226	17.1497	19.5457	20.7989	21.4553	13.3803	13.2133	13.1613	21.0466	21.0471	18.0852	18.0233	20.065	19.6052	18.6792	18.0167	10.7816	10.1662	14.1834	12.3778	15.2586	14.1947	16.3638	15.2962	16.5446	13.7266	13.5228	12.1989	12.0552	2.43895	21.4212	21.0792	21.4213	17.3303	16.3629	21.2935	20.5749	18.6383	18.1128	20.6221	20.5754	20.9413	20.932	22.4888	22.4799
BH76_69	BH46	9.80001	9.09676	9.32443	9.25541	7.36154	8.28078	10.106	10.2967	6.41682	6.13061	6.06824	10.5458	10.548	7.33476	7.22273	10.6473	9.90227	5.168	4.1306	3.14293	2.18858	6.13249	3.48585	5.78817	4.24624	3.23641	1.46313	6.93114	2.79132	6.15483	4.1826	4.08171	-5.53011	10.4351	9.90571	10.4361	8.45569	6.98478	9.52933	8.47266	9.34869	8.5101	8.73439	8.62334	8.20666	8.17222	11.0949	11.0615
BH76_70	BH46	19.4	18.2326	19.7781	19.634	14.0996	16.8406	18.0935	19.0151	10.2852	10.044	9.97844	17.9477	17.9497	15.0347	14.94	16.7816	16.2354	16.1756	15.3219	7.75129	6.96619	11.3733	9.42456	12.5135	11.2737	13.6172	12.2835	13.7346	10.8371	10.8115	9.22813	9.02081	-1.27092	18.9114	18.4796	18.9123	14.7994	13.591	18.8532	17.8979	16.1214	15.4159	17.9563	17.8516	18.287	18.2535	20.0958	20.0633
BH76_71	BH46	11.3	10.7104	11.0448	10.8848	8.79368	10.121	10.568	11.6781	5.58987	5.28987	5.22913	12.3015	12.305	9.88535	9.7656	12.7914	12.1547	8.01538	6.97266	1.69079	0.733187	5.61141	3.14496	6.13536	4.62919	4.6717	3.07584	7.15578	3.39211	5.47415	3.54564	3.48328	-9.42014	11.4492	10.9215	11.4507	8.9763	7.5122	11.4112	10.352	9.98694	9.13016	10.283	10.1283	10.2499	10.1996	11.4881	11.4394
BH76_72	BH46	17.8	17.3656	17.5487	17.5127	14.5728	15.9814	18.312	17.7103	13.242	12.9034	12.845	18.5321	18.5359	14.5696	14.4349	18.0699	17.2401	12.0475	10.8496	10.2383	9.13796	13.1207	10.0882	14.1799	12.4237	12.9187	10.8958	15.1	10.3519	12.9352	10.6819	10.704	3.15665	18.0646	17.4546	18.0662	15.7353	14.0505	17.463	16.3138	17.0271	16.0574	17.65	17.489	17.3206	17.2694	19.8138	19.7642
BH76_73	BH46	13.9	13.2954	13.687	13.5704	11.8274	12.7376	13.2559	14.1761	8.60779	8.40434	8.35144	15.3452	15.346	12.9186	12.8421	15.8254	15.2847	10.6427	9.84859	4.61908	3.88298	8.34831	6.14806	8.86747	7.60661	7.36007	6.07704	9.88153	6.39371	8.19349	6.61619	6.55861	-5.90871	13.9503	13.5403	13.9506	11.4987	10.3486	13.855	13.0569	12.448	11.821	12.892	12.8179	12.7912	12.7755	13.892	13.877
BH76_74	BH46	16.9	15.8617	16.4418	16.395	12.8084	14.3694	16.7966	16.7203	11.6214	11.4037	11.3597	17.2127	17.2135	12.1819	12.1	15.6026	15.0565	10.4067	9.55093	7.89582	7.10222	10.8246	8.34426	11.3938	10.022	10.6528	9.35799	12.6283	8.59597	10.52	8.80491	8.84372	0.266328	16.86	16.4167	16.8602	13.6009	12.3606	15.6623	14.8504	15.0302	14.3594	16.104	16.0299	15.8104	15.7948	18.3467	18.3317
BH76_75	BH46	39.7	39.4494	39.5042	39.4103	36.7262	40.3611	39.3099	39.5213	33.1936	33.0348	33.0529	37.657	37.6646	37.599	37.5579	36.9359	36.8583	35.279	34.4129	31.2462	30.4189	33.3382	30.2753	35.8732	34.1811	33.096	32.9106	35.0843	29.8434	35.9013	33.9304	34.4167	25.0384	38.6491	38.1915	38.654	38.8784	37.5138	40.4828	39.7876	40.6235	39.9697	39.2358	39.262	39.2578	39.2932	39.181	39.2163
BH76RC_1	BH76RC	-64.91	-66.048	-63.4224	-63.0415	-57.1403	-63.0592	-64.1614	-62.3619	-53.3189	-53.2379	-53.2489	-54.8923	-54.8923	-47.9806	-47.9525	-57.7117	-57.6202	-51.1305	-50.7609	-43.0874	-42.7362	-48.1424	-46.7693	-52.2229	-51.5103	-47.9665	-47.7685	-49.7458	-47.3394	-53.6279	-52.7993	-53.0131	-29.9298	-59.0177	-58.8219	-59.0177	-61.8869	-61.3182	-65.0111	-64.7143	-64.332	-64.0508	-66.252	-66.2513	-64.6364	-64.6362	-65.6501	-65.65
BH76RC_2	BH76RC	-26.32	-24.5119	-24.5229	-24.4449	-24.5594	-22.8794	-25.9392	-26.1194	-27.8228	-27.7656	-27.7721	-24.5602	-24.5602	-22.8582	-22.8378	-27.0155	-26.7285	-22.4943	-22.2369	-22.8736	-22.6302	-25.8837	-24.8638	-28.6834	-28.1932	-23.1168	-22.4953	-28.6296	-26.7903	-26.4526	-25.8749	-26.0222	-18.6694	-24.9276	-24.7905	-24.9276	-27.1466	-26.7561	-22.5775	-22.3938	-25.7401	-25.5484	-23.7707	-23.7685	-23.6143	-23.6141	-26.4207	-26.4205
BH76RC_3	BH76RC	-103.28	-102.329	-102.163	-102.318	-99.0667	-101.023	-102.848	-103.78	-99.5686	-99.551	-99.5604	-99.8623	-99.8623	-98.4626	-98.4564	-107.434	-107.433	-90.0422	-89.9621	-89.3775	-89.3016	-92.4937	-92.1599	-97.5108	-97.3555	-97.2914	-97.2874	-97.0606	-96.4441	-92.6673	-92.4851	-92.5928	-83.8975	-103.173	-103.131	-103.173	-102.315	-102.193	-105.845	-105.81	-103	-102.94	-110.092	-110.092	-105.772	-105.772	-106.129	-106.129
BH76RC_4	BH76RC	-52.64	-51.5415	-52.7815	-52.7628	-50.4841	-53.0751	-51.0068	-53.1161	-48.1552	-48.1595	-48.1625	-49.7098	-49.7098	-51.2134	-51.2167	-53.3775	-53.6616	-46.8687	-46.8708	-46.9181	-46.9131	-46.6385	-46.7794	-49.202	-49.1476	-48.2137	-48.829	-48.2347	-48.612	-47.7203	-47.715	-47.7335	-48.0716	-52.9981	-53.001	-52.9981	-51.3784	-51.3593	-54.7924	-54.7361	-53.0362	-53.0258	-54.4114	-54.4136	-53.1934	-53.1937	-49.7969	-49.7972
BH76RC_5	BH76RC	-32.16	-32.7181	-31.6562	-31.3648	-34.2113	-32.3414	-34.1773	-32.1683	-33.2127	-33.108	-33.0705	-37.4808	-37.4808	-35.2295	-35.1968	-44.9921	-44.925	-32.6035	-32.0946	-28.6996	-28.2005	-28.4231	-26.9691	-31.2919	-30.2014	-29.2354	-29.0909	-28.5524	-26.356	-29.2018	-28.0634	-27.8932	-30.6662	-31.6675	-31.4036	-31.6675	-32.5936	-31.7621	-35.231	-34.4366	-33.2291	-32.8074	-34.6653	-34.6651	-35.3464	-35.3464	-31.3187	-31.3187
BH76RC_6	BH76RC	-26.12	-26.6136	-25.7126	-25.5285	-26.704	-26.6031	-27.6759	-26.2583	-24.9027	-24.8785	-24.8604	-30.2465	-30.2465	-26.6491	-26.6434	-36.1941	-36.1767	-24.6108	-24.433	-21.3173	-21.1274	-21.6705	-20.7511	-24.3427	-23.7444	-21.6301	-21.6007	-22.622	-21.0733	-21.8362	-21.3156	-21.1626	-21.8851	-25.9245	-25.8254	-25.9245	-25.6392	-25.3102	-27.8049	-27.5075	-26.7322	-26.606	-27.9273	-27.9317	-28.5253	-28.5283	-25.3927	-25.3957
BH76RC_7	BH76RC	-20.32	-20.4223	-19.9063	-19.9897	-19.0873	-21.1297	-19.7633	-19.3402	-19.5977	-19.658	-19.6716	-17.918	-17.918	-19.3709	-19.3925	-15.3236	-15.4152	-18.3879	-18.655	-19.772	-20.0242	-19.6572	-20.6555	-18.6094	-19.1097	-21.3045	-21.5108	-20.166	-21.9193	-18.805	-19.3952	-19.3835	-19.9801	-19.8199	-19.9615	-19.8199	-19.8297	-20.2334	-20.6544	-20.9069	-20.6718	-20.8725	-19.9256	-19.9304	-20.057	-20.0577	-21.9985	-21.9992
BH76RC_8	BH76RC	-36.71	-36.5468	-35.9198	-36.0181	-35.4387	-37.5169	-36.8986	-35.92	-38.3639	-38.3831	-38.391	-33.282	-33.2806	-36.5544	-36.5584	-35.2519	-35.0222	-35.5479	-35.676	-38.3309	-38.4524	-36.9882	-37.5664	-36.1273	-36.3891	-39.6312	-39.132	-37.1767	-38.2602	-35.4025	-35.7102	-35.7711	-43.1548	-36.7327	-36.8025	-36.7324	-36.8289	-37.0299	-36.8801	-37.0087	-37.8776	-37.9659	-37.1505	-37.1416	-37.7315	-37.7291	-37.8297	-37.8274
BH76RC_9	BH76RC	3.69	1.29926	4.24913	4.08921	-1.07895	-0.135797	0.931431	4.45645	-4.4674	-4.50146	-4.52036	2.22804	2.22804	0.233415	0.221188	-1.06011	-1.07662	-4.04264	-4.19642	-3.67965	-3.82482	-2.27122	-2.92246	-3.4957	-3.7892	-5.40021	-5.43595	-4.349	-5.5659	-3.01923	-3.36738	-3.47002	-11.3544	4.98636	4.90407	4.98636	-3.15528	-3.38751	0.484001	0.307781	-2.71998	-2.83286	1.95149	1.95135	2.85148	2.85146	2.28304	2.28302
BH76RC_10	BH76RC	-19.55	-19.5008	-19.0767	-19.3139	-22.3579	-21.8296	-19.9323	-21.0115	-27.0573	-27.0894	-27.1011	-18.31	-18.31	-22.9464	-22.958	-20.7708	-20.8462	-27.7058	-27.8492	-26.2569	-26.3919	-24.7786	-25.3798	-25.4705	-25.7397	-26.3216	-26.4847	-26.5825	-27.6991	-25.2123	-25.5352	-25.5833	-33.7414	-20.6467	-20.7234	-20.6467	-25.1288	-25.3442	-20.3738	-20.5193	-24.5362	-24.6413	-20.0943	-20.0949	-19.0605	-19.0606	-19.0598	-19.0599
BH76RC_11	BH76RC	-40.02	-40.8354	-40.2552	-40.2738	-42.4821	-42.443	-41.5531	-41.5335	-46.0754	-46.1359	-46.1496	-41.3718	-41.3715	-42.0115	-42.0345	-42.4642	-42.6128	-43.5686	-43.8199	-40.4262	-40.6587	-40.0055	-40.9703	-41.2262	-41.6491	-40.8351	-41.1703	-41.1741	-42.9243	-38.8948	-39.4317	-39.4355	-44.6371	-40.6447	-40.7782	-40.6447	-41.9723	-42.3357	-41.3603	-41.5675	-43.3277	-43.5114	-41.0524	-41.0604	-40.7341	-40.7352	-42.0922	-42.0932
BH76RC_12	BH76RC	-26.56	-27.617	-27.8183	-28.0968	-27.9748	-29.9817	-27.471	-27.3176	-28.592	-28.9524	-29.0026	-26.4554	-26.4523	-27.493	-27.6266	-27.96	-28.8675	-25.0601	-26.5296	-28.1116	-29.4878	-23.8813	-28.4275	-21.0292	-23.5532	-27.713	-29.813	-22.2293	-29.7264	-20.0841	-23.1315	-22.9278	-38.6212	-27.8691	-28.634	-27.8682	-23.3035	-25.4783	-27.996	-29.407	-26.4817	-27.6296	-28.2484	-28.3381	-28.103	-28.1249	-27.9071	-27.9281
BH76RC_13	BH76RC	-15.06	-12.1789	-14.7306	-14.7741	-13.3496	-12.9316	-12.6996	-15.506	-14.36	-14.3556	-14.3471	-11.6136	-11.6136	-14.8147	-14.8134	-10.8572	-10.8691	-15.6881	-15.6644	-14.8752	-14.8515	-14.9745	-14.8819	-14.3147	-14.2574	-12.5444	-12.5703	-14.5135	-14.3451	-14.8991	-14.842	-14.7804	-14.0081	-15.6828	-15.6703	-15.6828	-13.8743	-13.8345	-11.4254	-11.3693	-13.093	-13.0739	-13.1515	-13.1516	-12.7887	-12.7887	-11.5275	-11.5275
BH76RC_14	BH76RC	-1.9	-1.10184	-1.42116	-1.07446	-0.427779	-1.43113	-1.48392	-3.22934	-1.34447	-1.32685	-1.30994	-1.08534	-1.08534	2.24639	2.25199	-0.0149995	-0.0140706	-8.47293	-8.38679	1.82045	1.90438	-1.46914	-1.18221	-6.04343	-5.85813	4.16809	4.1701	-4.02302	-3.56746	-4.99347	-4.7955	-4.66796	7.42371	-0.690005	-0.644746	-0.690005	-5.16235	-5.02327	-1.74852	-1.58158	-4.01156	-3.94316	-1.0885	-1.08849	-2.0638	-2.0638	-0.953399	-0.953398
BH76RC_15	BH76RC	-16.39	-15.8767	-16.8614	-17.1349	-13.5125	-15.3159	-15.5964	-14.9862	-13.7922	-13.7991	-13.8094	-12.159	-12.159	-15.3594	-15.3618	-11.3146	-11.3175	-5.71602	-5.74817	-19.7132	-19.7438	-15.3574	-15.4854	-12.6006	-12.6641	-19.2033	-19.2096	-13.6945	-13.9221	-13.5214	-13.5948	-13.6687	-29.3341	-17.3713	-17.3884	-17.3713	-12.4903	-12.5398	-15.928	-15.9849	-14.3984	-14.4224	-17.4079	-17.4079	-16.3597	-16.3597	-17.1812	-17.1812
BH76RC_16	BH76RC	-3.11	-3.99225	-4.65984	-4.9077	-3.49305	-4.6594	-2.49294	-2.60942	-0.172302	-0.203226	-0.208906	-0.176109	-0.176094	-6.822	-6.83335	-1.66759	-1.68329	3.58725	3.44995	-5.37549	-5.50434	-2.19347	-2.79406	1.19338	0.937589	-5.40924	-5.44331	0.131161	-1.00884	-0.383763	-0.693113	-0.687384	-10.2091	-4.57785	-4.65155	-4.57784	-0.680214	-0.8847	-5.09519	-5.20724	-2.1813	-2.28057	-4.58577	-4.5859	-3.85692	-3.85693	-3.55071	-3.55072
BH76RC_17	BH76RC	-13.28	-11.8844	-12.2016	-12.2272	-10.0195	-10.6565	-13.1035	-12.3767	-13.6199	-13.5959	-13.6005	-11.9829	-11.9829	-8.53736	-8.52841	-9.64705	-9.63424	-9.30327	-9.19813	-14.3377	-14.2394	-13.164	-12.6914	-13.794	-13.6017	-13.7941	-13.7663	-13.8256	-12.9133	-13.1377	-12.9017	-12.9813	-19.125	-12.7934	-12.7369	-12.7935	-11.8101	-11.6551	-10.8328	-10.7777	-12.2171	-12.1418	-12.8221	-12.822	-12.5027	-12.5027	-13.6305	-13.6305
BH76RC_18	BH76RC	-10.32	-9.31809	-9.44678	-9.4026	-9.03852	-9.02477	-9.56281	-9.83255	-10.6063	-10.5965	-10.5922	-10.1154	-10.1155	-9.27408	-9.27051	-9.8698	-9.86241	-9.53919	-9.49578	-11.061	-11.0202	-10.6876	-10.4952	-11.2676	-11.1862	-10.5014	-10.4854	-11.0789	-10.711	-10.8112	-10.713	-10.6962	-12.95	-9.88381	-9.86049	-9.88381	-9.70785	-9.6431	-9.02552	-8.98412	-9.63478	-9.60344	-9.6101	-9.61004	-9.48349	-9.48348	-9.17579	-9.17578
BH76RC_19	BH76RC	-5.01	-5.09409	-6.081	-5.98216	-3.92083	-6.09054	-3.97686	-5.83876	-1.51677	-1.53008	-1.51884	-1.26145	-1.26144	-4.57561	-4.58136	-1.68259	-1.69737	-4.88569	-4.93684	-3.55503	-3.59997	-3.66261	-3.97626	-4.85005	-4.92054	-1.24115	-1.2732	-3.89186	-4.57631	-5.37723	-5.48861	-5.35535	-2.78542	-5.26785	-5.29629	-5.26785	-5.84257	-5.90797	-6.84372	-6.78883	-6.19286	-6.22373	-5.67427	-5.67439	-5.92071	-5.92072	-4.50411	-4.50412
BH76RC_20	BH76RC	-16.84	-15.9732	-15.9507	-16.0305	-14.8176	-14.8852	-17.3069	-15.8648	-18.2584	-18.21	-18.2081	-16.3461	-16.3464	-13.9584	-13.9398	-15.1483	-14.9478	-13.5713	-13.3727	-19.6084	-19.425	-18.1969	-17.4384	-19.3122	-18.9807	-18.7484	-18.3053	-19.0231	-17.6708	-18.2722	-17.8493	-17.9168	-25.5268	-16.4992	-16.3936	-16.4993	-16.4669	-16.1814	-15.0774	-14.9459	-16.675	-16.5307	-16.9771	-16.9708	-16.5542	-16.5533	-17.5015	-17.5006
BH76RC_21	BH76RC	-32.22	-31.3051	-31.5132	-31.7678	-29.1422	-30.9278	-30.9738	-30.1185	-30.6258	-30.6248	-30.6291	-28.1085	-28.1085	-30.5539	-30.5534	-25.8721	-25.8723	-22.4749	-22.4714	-37.3297	-37.3268	-32.5543	-32.5238	-30.8257	-30.822	-37.4542	-37.4546	-31.3608	-31.285	-31.5328	-31.5255	-31.5634	-49.0246	-32.5083	-32.5063	-32.5083	-28.9634	-28.9597	-30.8319	-30.8464	-30.9477	-30.946	-33.1922	-33.1922	-31.3934	-31.3934	-32.0898	-32.0898
BH76RC_22	BH76RC	5.44	4.90922	6.415	6.42385	4.6907	5.17998	3.67662	5.20207	-0.665637	-0.63397	-0.638031	4.94803	4.94802	7.05116	7.06296	4.79003	4.80554	7.00713	7.14623	0.170038	0.300061	1.03024	1.66023	3.56588	3.82088	7.23537	7.269	3.04056	4.26084	0.180849	0.493516	0.402476	-0.852254	5.10289	5.17776	5.10289	2.77118	2.97628	5.75912	5.83481	2.97869	3.07808	5.71372	5.71385	5.39982	5.39983	4.59228	4.59229
BH76RC_23	BH76RC	-21.74	-20.5195	-20.3842	-20.3096	-21.3052	-20.1497	-21.1103	-22.1789	-23.2794	-23.2257	-23.2186	-22.7019	-22.7019	-17.2433	-17.225	-23.1684	-23.1035	-26.2145	-25.9644	-20.0366	-19.7964	-22.7353	-21.8266	-26.6039	-26.0973	-18.0321	-17.8913	-25.8608	-24.311	-24.5647	-23.9997	-24.0252	-16.9714	-20.5861	-20.4539	-20.5861	-24.1627	-23.7722	-20.1651	-19.9019	-22.8353	-22.6427	-21.3272	-21.3266	-21.8717	-21.8716	-21.0876	-21.0876
BH76RC_24	BH76RC	-2.32	-0.916974	-1.75516	-1.51615	-1.19765	-0.520584	-1.18368	-2.59264	0.837939	0.837195	0.846937	-4.77192	-4.77192	-0.229161	-0.229614	-3.12245	-3.12225	-10.5944	-10.5962	5.20545	5.20428	1.16323	1.13383	-4.75926	-4.75847	-1.82613	-1.8257	-3.17172	-3.252	0.202914	0.199597	0.284908	11.0614	-0.525045	-0.526218	-0.525045	-2.09096	-2.09158	-0.663928	-0.627562	-0.797383	-0.797512	-1.12795	-1.12795	-1.5429	-1.5429	-1.04157	-1.04157
BH76RC_25	BH76RC	-13.26	-12.4824	-12.3414	-12.129	-12.4321	-12.468	-12.6945	-14.2149	-13.9327	-13.8988	-13.8807	-13.5856	-13.5856	-9.57527	-9.56401	-13.1146	-13.0947	-19.202	-19.0402	-10.5604	-10.404	-13.588	-13.0128	-18.0886	-17.7513	-8.36497	-8.32187	-16.4667	-15.501	-16.4892	-16.1203	-16.0142	-6.16632	-12.1008	-12.0155	-12.1008	-16.372	-16.1156	-13.3367	-13.1008	-15.1854	-15.0593	-12.5384	-12.5382	-13.3826	-13.3826	-12.2425	-12.2425
BH76RC_26	BH76RC	0.42	-0.184871	0.334003	0.441685	0.769871	-0.910551	-0.300244	-0.636697	-2.18241	-2.16405	-2.15687	3.68658	3.68658	2.47555	2.4816	3.10745	3.10818	2.12145	2.20939	-3.385	-3.2999	-2.63236	-2.31604	-1.28417	-1.09966	5.99422	5.9958	-0.851299	-0.315465	-5.19638	-4.99509	-4.95287	-3.63767	-0.16496	-0.118528	-0.16496	-3.07139	-2.93169	-1.08459	-0.95402	-3.21418	-3.14565	0.0394497	0.0394544	-0.520896	-0.520896	0.0881734	0.0881741
BH76RC_27	BH76RC	-13.12	-13.2247	-14.2028	-14.1819	-11.5362	-12.7884	-12.1908	-12.2064	-8.50679	-8.52752	-8.51781	-11.7652	-11.7651	-13.1209	-13.1287	-11.6355	-11.6466	-15.2757	-15.3658	-9.87911	-9.96314	-10.2738	-10.6857	-12.2436	-12.4065	-15.3351	-15.3594	-12.0009	-12.8033	-9.79123	-9.99306	-9.87466	-10.6609	-12.182	-12.2306	-12.182	-11.0005	-11.1325	-13.5685	-13.5935	-11.2306	-11.2947	-13.377	-13.3771	-14.1318	-14.1318	-12.8719	-12.8719
BH76RC_28	BH76RC	-9.56001	-9.13587	-10.4537	-10.3786	-6.73802	-8.55979	-7.98744	-8.71837	-3.86833	-3.91343	-3.9102	-7.40194	-7.40171	-7.69989	-7.71731	-6.13424	-6.33311	-11.0076	-11.1913	-4.60836	-4.77761	-5.24083	-5.93871	-6.72537	-7.02742	-10.3808	-10.8204	-6.80342	-8.04582	-4.65666	-5.04552	-4.93909	-4.25919	-8.47625	-8.57389	-8.47619	-6.34374	-6.60624	-9.32389	-9.42523	-6.77269	-6.90583	-9.22195	-9.22825	-10.0804	-10.0813	-9.00093	-9.00176
BH76RC_29	BH76RC	-6.52	-6.65516	-6.50388	-6.62795	-5.77911	-5.86038	-7.74408	-6.03221	-7.6521	-7.61349	-7.61589	-6.23068	-6.23091	-4.68429	-4.66929	-5.27846	-5.08536	-4.03211	-3.8769	-8.54748	-8.40477	-7.50929	-6.9432	-8.04458	-7.79449	-8.24699	-7.81996	-7.94424	-6.95976	-7.46106	-7.13626	-7.22068	-12.5768	-6.61541	-6.5331	-6.61546	-6.75905	-6.53834	-6.05187	-5.96179	-7.04019	-6.92723	-7.36701	-7.36075	-7.07069	-7.06982	-8.32566	-8.32485
BH76RC_30	BH76RC	-2.96	-2.56632	-2.75479	-2.82461	-0.980955	-1.63174	-3.54068	-2.54419	-3.01364	-2.9994	-3.00828	-1.86746	-1.86747	0.736721	0.742104	0.222758	0.22817	0.235922	0.297655	-3.27673	-3.21924	-2.47633	-2.1962	-2.52635	-2.4154	-3.29269	-3.28095	-2.74676	-2.20226	-2.32649	-2.18872	-2.28511	-6.17504	-2.90964	-2.8764	-2.90965	-2.10228	-2.01204	-1.80725	-1.79353	-2.58227	-2.5384	-3.21199	-3.21195	-3.01925	-3.01926	-4.45473	-4.45473
BH9_1	BH876	11.74	11.0145	11.4104	11.3274	9.24328	10.7256	11.5927	13.4962	8.37734	8.39314	8.41457	10.0275	10.0294	8.10934	8.12	11.1692	11.0761	6.8612	6.84228	6.87171	6.84865	7.76811	7.51335	9.08103	8.97037	6.3652	6.18652	7.63756	7.20136	9.55841	9.43992	9.63477	3.63087	12.5109	12.4958	12.5119	10.8994	10.8451	8.65332	8.74215	11.8876	11.8941	10.2769	10.3056	11.2835	11.302	10.9853	11.0035
BH9_2	BH876	9.01	10.256	10.3333	10.4629	9.17892	11.7585	10.2624	11.5656	8.33246	8.32743	8.32321	10.9243	10.9247	10.8015	10.7989	8.9297	8.89983	7.84203	7.84571	7.45066	7.4574	7.20675	7.38231	6.39562	6.45538	6.96114	6.87912	7.74719	8.11737	4.7211	4.76963	4.73541	8.24426	11.9966	12.0013	11.9968	7.32501	7.34152	8.0059	7.98565	9.78272	9.77703	10.1525	10.1421	12.2147	12.2126	11.2569	11.2548
BH9_3	BH876	38.51	38.2749	38.5909	38.5453	37.2526	38.4387	39.3761	41.4768	37.5203	37.5899	37.6171	36.7639	36.7638	35.1271	35.1532	39.3309	39.1274	33.5715	33.8333	34.4255	34.6731	34.7037	35.3995	37.2869	37.7417	33.454	33.0383	34.0888	35.257	37.2342	37.7501	37.8753	32.8764	40.3354	40.4678	40.3351	39.2079	39.5991	34.8503	35.2418	40.2753	40.4981	39.8401	39.8539	38.4476	38.458	39.0161	39.0265
BH9_4	BH876	6.56	7.9356	7.69479	7.80572	7.42844	9.51796	8.24524	9.86931	6.4608	6.46257	6.45584	9.53171	9.5319	9.63383	9.63421	6.61239	6.58865	6.81788	6.83413	5.56676	5.58309	5.56652	5.68047	5.31433	5.36136	4.91526	4.86121	6.05708	6.26928	3.31778	3.36716	3.31135	5.69371	10.0995	10.1092	10.0997	5.61131	5.63907	6.54218	6.52624	7.67396	7.68302	8.08615	8.08327	9.94625	9.94383	9.02716	9.0248
BH9_5	BH876	17.1	17.1893	17.3398	17.2543	16.042	16.6617	17.8719	19.3979	14.6485	14.512	14.5548	16.9789	16.9895	15.4906	15.4567	17.4715	17.1525	12.4957	11.7548	12.7929	12.0887	13.9584	11.5688	15.7143	14.3165	12.5289	11.8164	14.5067	10.6066	15.9554	14.3096	14.9286	8.95713	18.7959	18.4084	18.8033	17.5416	16.384	15.5137	14.9957	18.535	17.9714	17.0002	17.0194	18.2634	18.2955	17.9673	17.9994
BH9_6	BH876	15.18	16.3363	16.3699	16.4791	14.5419	17.5088	16.2327	17.8747	12.8337	12.7755	12.7862	17.1476	17.1491	14.7867	14.7649	15.2802	15.2268	12.3639	12.1516	12.1192	11.9221	11.9438	11.4935	9.71373	9.39159	13.4613	13.3097	12.7489	12.0855	8.93525	8.53797	8.70839	12.6683	18.4073	18.3015	18.4084	12.3095	11.9993	18.1847	18.0193	15.2838	15.1008	14.4015	14.3827	16.4833	16.479	16.2601	16.2558
BH9_7	BH876	10.8	10.0992	10.6036	10.5428	8.88907	9.62264	10.7973	13.3582	7.29981	7.20458	7.20684	11.2862	11.2859	9.52448	9.50471	10.3451	10.1445	5.71034	5.07385	5.66797	5.04757	7.15484	4.67764	8.15051	6.74791	5.12807	4.76159	8.00965	3.81909	8.0875	6.52992	6.80219	1.19389	12.8736	12.5281	12.8718	9.81997	8.77238	10.0957	9.50241	10.8943	10.4316	9.4031	9.4617	11.7583	11.7832	11.2478	11.2719
BH9_8	BH876	20.54	22.1146	21.1133	21.2754	22.0947	23.9436	21.3921	21.5348	20.0341	19.9969	19.9733	22.5754	22.5775	19.3073	19.2911	22.4672	22.3327	18.9711	18.8927	19.2542	19.191	18.5528	18.7737	16.2779	16.307	21.599	21.2559	19.7149	20.2959	15.7006	15.6524	15.4816	21.4104	22.169	22.1368	22.1706	19.3788	19.2934	23.375	23.183	21.9789	21.8916	20.7172	20.6884	20.4106	20.4054	20.0616	20.0566
BH9_9	BH876	8.56	7.51974	8.03158	7.91901	6.73439	6.91947	8.59897	10.5221	5.18917	4.99619	5.03523	8.96034	8.97337	7.27192	7.22452	8.99004	8.59815	3.20793	2.17081	3.68592	2.70146	5.50832	2.08926	7.05361	5.09709	3.26505	2.40291	6.56505	0.866532	6.69993	4.40571	5.02192	-1.46286	10.0837	9.53923	10.0889	8.06617	6.45395	7.27613	6.45126	8.85212	8.06007	6.51801	6.55387	8.8786	8.91996	8.18535	8.22658
BH9_10	BH876	10.84	11.5573	11.6869	11.7947	10.5233	12.6404	11.1048	11.7767	7.78779	7.72381	7.722	10.458	10.4592	7.70285	7.67699	10.7811	10.629	7.69904	7.49846	6.72623	6.54389	6.24624	5.9326	3.80234	3.54875	8.16733	7.79936	6.53717	6.17396	4.29588	3.95421	3.96892	7.59454	12.0968	11.999	12.0981	7.99063	7.71149	12.0809	11.8668	10.6262	10.4468	10.5699	10.5451	11.1502	11.1451	9.97492	9.96998
BH9_11	BH876	6.92	6.15544	6.73166	6.60473	4.70275	6.12892	6.29986	8.97458	3.00988	2.82651	2.85392	6.82929	6.83738	5.38868	5.34451	7.88701	7.46487	3.35077	2.36434	2.90677	1.97318	4.40393	1.39227	5.51241	3.71156	2.73453	1.76754	5.47328	0.63664	5.39091	3.24679	3.73784	-1.43983	8.70356	8.18464	8.70295	6.67227	5.14494	6.97359	6.12517	7.30956	6.55138	5.53696	5.53747	7.54034	7.5721	6.9004	6.93218
BH9_12	BH876	26.65	26.478	26.7824	26.8973	24.2329	27.2014	25.7804	28.4522	22.4369	22.3754	22.3289	25.3973	25.4041	21.7324	21.7033	22.9698	23.1145	19.7542	19.6839	19.2427	19.1957	18.3335	18.8974	15.5761	15.7451	20.8406	21.0352	18.4965	19.6946	15.2354	15.3264	14.8516	21.1064	28.8362	28.8192	28.842	20.451	20.4192	26.845	26.5134	24.5922	24.4824	25.1906	25.1205	25.5219	25.5099	26.3961	26.3848
BH9_13	BH876	7.94	7.95019	7.8817	7.73525	6.45556	7.58657	8.03505	10.0463	4.88687	4.54118	4.54112	8.06074	8.0916	6.31192	6.21086	7.85368	7.26332	4.25491	2.69386	4.23434	2.77593	6.08011	1.82228	7.03758	4.43306	4.59679	3.14818	7.60905	0.850778	7.18998	3.99436	4.46494	-0.849699	9.86884	9.07565	9.89292	8.58061	6.23566	8.12477	6.60328	9.4423	8.19324	6.82638	6.79187	8.86693	8.90849	8.25357	8.2961
BH9_14	BH876	24.57	25.1469	25.587	25.6889	22.4883	26.6444	24.4983	27.0046	21.4981	21.4044	21.3723	25.0042	25.011	21.1282	21.092	24.0429	23.8854	19.9913	19.7037	20.1883	19.9305	19.6907	19.3801	16.7146	16.4147	21.5426	21.1013	20.5572	20.263	15.9683	15.5194	15.3416	21.7179	27.7357	27.5999	27.7405	20.2795	19.8888	26.5321	26.0928	23.959	23.6929	23.6335	23.5772	24.9624	24.9521	25.0522	25.0424
BH9_15	BH876	13.67	14.1551	13.7099	13.6309	11.852	14.2079	13.6869	16.0287	9.54358	9.27802	9.31957	12.2014	12.2223	12.2686	12.189	13.5094	13.3688	8.57404	7.36985	8.12883	6.9992	9.95421	6.4631	11.9544	9.87303	9.64428	9.25032	11.2991	5.60396	11.4909	8.97491	9.66167	2.7336	15.5988	14.9857	15.6194	14.0695	12.2428	14.7578	13.7115	15.3427	14.3824	14.2991	14.2918	15.3629	15.3846	14.4076	14.4298
BH9_16	BH876	20.45	21.0494	21.1782	21.3178	17.724	22.2991	21.3705	24.6818	17.5388	17.5078	17.4433	21.0348	21.0422	16.2545	16.2439	20.3226	20.0826	14.656	14.5378	15.7157	15.6099	14.9766	14.9233	12.9729	12.8619	17.2786	16.7252	16.1983	16.2901	11.3382	11.1392	10.6547	18.4415	25.1595	25.1043	25.1646	16.5628	16.3912	21.9081	21.5195	20.6982	20.5929	20.3465	20.3388	21.7968	21.7975	22.5579	22.5587
BH9_17	BH876	-0.79	-2.19091	-1.74541	-2.00689	-4.77628	-1.86427	-2.53406	0.548949	-6.27426	-7.3664	-7.43689	-3.14178	-3.11171	-4.55037	-4.9939	-1.47237	-3.68103	-4.65418	-8.30286	-5.98681	-9.34637	-1.61223	-9.3139	-0.24722	-5.51374	-4.4252	-9.74947	2.29384	-9.09193	-1.27283	-7.90826	-7.62284	-15.4049	1.27165	-0.535127	1.29869	0.254546	-4.94952	-0.00190198	-4.19917	1.01403	-2.1543	-3.02133	-3.42576	-1.76597	-1.93825	-1.38193	-1.54947
BH9_18	BH876	15.79	17.4061	16.9637	17.0763	16.09	18.9481	16.9409	17.7978	15.5454	15.57	15.5733	18.3635	18.3585	15.2727	15.2764	16.9599	16.7802	12.6678	12.8355	13.6297	13.8009	12.7875	13.4574	10.2892	10.7335	16.1469	15.8181	13.4902	14.5943	8.8934	9.31883	9.32008	16.439	18.5621	18.6523	18.5599	12.5965	12.8814	17.1993	17.4031	15.8778	15.9965	16.5764	16.5938	17.1806	17.1675	17.672	17.6588
BH9_19	BH876	7.64	7.7526	7.02005	6.90267	4.92163	7.71365	6.71579	8.9159	2.56653	2.47419	2.46195	6.37807	6.36613	4.96101	4.94316	6.97733	6.71861	1.79437	1.10529	1.67847	1.00453	3.1386	0.356201	4.26791	2.72809	1.95259	1.47686	3.97735	-0.699442	3.91696	2.18553	2.54111	-2.99939	8.43998	8.05714	8.42986	6.29574	5.14773	7.71706	7.10067	7.78311	7.29844	6.98144	7.03515	8.54204	8.57111	8.16652	8.19487
BH9_20	BH876	31.53	31.2196	31.5218	31.7175	25.8428	32.8523	30.6091	34.4206	26.8029	26.8076	26.7619	29.2913	29.2883	24.6414	24.6332	27.4391	27.3894	23.4395	23.5909	24.0167	24.168	22.8558	23.547	20.6831	21.0605	26.1011	25.9656	23.7233	24.9467	18.5399	18.9478	18.5191	27.8565	35.1557	35.2408	35.1558	25.2317	25.4966	32.761	32.7255	30.4554	30.5525	31.8324	31.7994	33.1562	33.1385	33.6082	33.5907
BH9_21	BH876	10.88	10.6156	10.9631	10.8631	8.66438	10.2557	11.4088	13.2103	7.95238	7.99763	8.03695	9.75143	9.75134	7.30471	7.32697	10.4566	10.4908	6.42977	6.52482	6.03091	6.11548	6.98074	7.04841	8.39856	8.50024	5.14033	5.24317	6.77541	6.82761	8.6786	8.79891	9.08921	2.56913	12.1002	12.1425	12.0988	10.1656	10.2842	8.18673	8.46289	11.2919	11.3914	10.364	10.3875	11.2915	11.3086	10.7446	10.7616
BH9_22	BH876	8.3	9.86524	9.61996	9.74666	8.89116	11.5143	9.86853	10.9798	7.9913	7.98032	7.98135	10.6045	10.6052	10.8887	10.884	9.16069	9.07946	7.60168	7.57136	7.25686	7.23025	7.09283	7.10732	6.54481	6.51997	6.71377	6.53464	7.72761	7.8201	4.59682	4.55559	4.56839	7.9357	11.42	11.4064	11.4209	7.16541	7.12489	7.6641	7.63347	9.57718	9.54724	9.67598	9.6734	11.7362	11.7334	10.6118	10.6089
BH9_23	BH876	3.37	2.83708	2.81575	2.74078	2.34902	2.57351	2.7338	4.74749	1.04328	0.674791	0.678049	4.10102	4.13609	3.22905	3.09651	3.95921	3.5714	0.820566	-0.499988	0.768658	-0.443183	1.98357	-0.999639	2.33539	0.378645	0.632764	-0.433012	3.08407	-1.45961	2.59734	0.122754	0.352426	-2.6697	4.64732	4.00629	4.68971	3.54608	1.64196	3.76175	2.3521	4.14139	3.01612	2.17582	2.08872	4.81238	4.8196	3.74896	3.75779
BH9_24	BH876	36.53	36.4469	36.6815	36.8642	34.3203	37.8143	35.7044	40.4602	33.5785	33.6749	33.6159	36.2054	36.201	31.2443	31.2641	33.436	33.6492	31.1978	31.7225	31.8445	32.3385	30.9425	32.4939	27.2812	28.2275	32.6454	33.092	31.649	34.117	26.6239	27.7478	27.1383	34.3962	40.7198	40.992	40.715	31.2492	32.0575	36.9751	37.2296	34.9023	35.3092	35.2666	35.23	35.4417	35.4114	36.8399	36.81
BH9_25	BH876	14.83	15.7712	14.9917	14.8603	13.6945	15.888	15.1341	17.5652	11.6679	11.2021	11.2404	13.6498	13.6885	14.0197	13.8719	15.7744	15.035	10.7744	8.8065	11.1075	9.28217	13.3983	8.07362	15.2829	12.1151	12.567	10.7385	15.366	6.86668	14.7309	10.7804	11.6206	4.97918	17.5	16.5069	17.5366	16.8484	13.9413	16.764	15.0323	17.7419	16.1604	15.4502	15.3856	16.3732	16.4117	15.7628	15.8028
BH9_26	BH876	20.64	21.1961	21.4387	21.6024	16.0829	22.445	20.9208	23.8661	16.0886	16.132	16.1203	20.2687	20.2615	15.0588	15.0608	17.2415	17.426	13.7129	14.0712	13.5527	13.8993	12.5068	13.803	10.6589	11.4021	14.903	15.3095	12.7793	14.9069	8.98759	9.85054	9.57852	16.5665	24.2062	24.4004	24.2053	14.6458	15.2303	21.8518	22.1208	19.4641	19.7153	21.3209	21.2984	22.7191	22.6852	22.5822	22.5484
BH9_27	BH876	7.96	8.15643	7.82396	7.62387	6.88026	7.9445	8.34153	10.0092	5.49819	4.88817	4.8916	7.65395	7.71421	7.08248	6.88212	8.71137	7.63119	5.27748	2.83948	5.59169	3.34089	7.86958	1.87454	9.28666	5.54743	6.1618	3.43736	9.9393	0.653105	9.1015	4.36866	4.95526	-0.112142	10.123	8.90962	10.1772	10.1689	6.61021	8.87442	6.47796	10.6675	8.66552	7.11321	6.97203	8.98851	9.01771	8.18765	8.21964
BH9_28	BH876	23.95	24.2373	24.79	24.885	21.3375	25.6328	23.7017	26.2098	20.2589	20.1483	20.1195	23.7255	23.736	19.4856	19.4417	22.2801	22.1823	18.6852	18.3673	18.5539	18.2729	18.0574	17.7582	15.2174	14.932	19.6685	19.3362	18.816	18.5242	14.4589	13.9957	13.8133	19.9972	26.8373	26.6902	26.8451	18.9754	18.5591	25.4569	24.9897	22.8683	22.5699	22.8445	22.773	24.1221	24.107	23.9602	23.9462
BH9_29	BH876	9.35	8.46234	8.52282	8.45946	5.66205	8.18671	8.65049	14.1656	5.5039	5.49355	5.53637	6.33106	6.34135	5.07868	5.07697	7.43966	7.38228	2.94625	2.91264	3.43589	3.41157	4.27445	4.17771	5.28161	5.26987	2.91388	2.76545	3.93612	3.75392	5.53272	5.4875	5.72638	0.229045	12.7856	12.7747	12.7964	7.50506	7.47329	6.03131	6.16754	9.25512	9.23021	7.33976	7.34998	8.48758	8.50907	8.71233	8.73372
BH9_30	BH876	11.72	12.1734	11.9547	12.1037	11.9035	13.9987	11.9974	10.3774	10.0776	10.0412	10.0441	12.2867	12.2894	13.4332	13.4201	10.6846	10.5019	10.4633	10.3421	10.0807	9.97215	9.6044	9.5092	9.09428	8.96089	9.88629	9.45855	10.3198	10.3244	7.86095	7.67116	7.71255	11.7754	10.7537	10.6958	10.7555	10.0463	9.88212	10.0494	9.93762	12.208	12.1	11.3584	11.3459	12.8613	12.8703	11.6014	11.6105
BH9_31	BH876	17.04	17.2756	17.3079	17.2267	16.0882	16.6664	18.071	19.5565	14.7257	14.5847	14.6464	17.2921	17.3	15.3947	15.3542	17.5863	17.3373	12.3745	11.7303	12.5921	11.9845	13.5885	11.5908	15.2895	14.1258	12.2959	11.7153	13.8253	10.5602	15.567	14.2021	14.8487	9.01266	18.8969	18.5619	18.8994	17.3346	16.3624	15.6875	15.335	18.4566	17.9548	17.2662	17.2665	18.4397	18.4603	18.5316	18.5525
BH9_32	BH876	15.2	16.6445	16.363	16.4786	14.8462	17.943	16.474	17.8409	13.1471	12.9956	13.0235	17.1032	17.1197	15.3454	15.2858	16.1188	16.0234	12.4555	12.0009	12.5785	12.1678	12.3599	11.5777	10.3569	9.78622	13.9035	13.5413	13.2751	12.1647	9.45108	8.69662	8.95926	13.4768	18.45	18.2369	18.4665	12.842	12.2234	18.6054	18.2345	15.8907	15.4835	14.7256	14.6477	16.6577	16.646	16.4288	16.4182
BH9_33	BH876	16.96	15.9735	15.6861	15.5451	13.9552	15.7605	16.6653	15.3809	12.9731	12.8222	12.8768	13.2757	13.307	12.2091	12.1516	15.9821	15.7354	11.4375	10.9462	12.1665	11.726	13.1856	12.1883	15.6345	14.9985	11.8545	11.1831	13.3853	11.9307	16.2968	15.4134	15.7657	9.06305	14.1847	13.9609	14.2243	17.0319	16.3447	13.4245	13.082	17.7349	17.3145	15.3248	15.2898	14.6339	14.6508	14.5363	14.554
BH9_34	BH876	3.87	4.37479	4.22012	4.29678	2.07054	5.60019	4.06755	8.08171	1.77163	1.78464	1.78329	3.55896	3.56182	2.83967	2.84225	1.6252	1.68666	0.981456	1.06858	0.473503	0.560186	0.437312	0.84541	-0.0638348	0.150212	-0.069321	0.0457295	0.630134	1.34599	-1.3934	-1.1673	-1.22008	0.337314	7.78628	7.83618	7.78991	1.15931	1.30531	1.35037	1.4199	3.83464	3.89643	3.80831	3.80238	5.27278	5.27231	4.59556	4.59519
BH9_35	BH876	7.76	7.61986	7.66017	7.47796	5.74274	7.5771	7.46926	9.62729	4.31056	3.66879	3.70186	5.77729	5.83855	5.38054	5.15897	7.11814	5.97274	5.07539	2.64722	4.86012	2.62689	7.2215	1.36515	8.64674	5.00531	5.68876	2.79674	9.33616	0.275795	8.78295	4.15256	4.84087	-0.991705	9.73578	8.53378	9.79196	9.72942	6.2274	8.57854	6.2821	10.1939	8.18278	6.73086	6.57076	8.07107	8.07381	7.4113	7.41672
BH9_36	BH876	19.98	20.0528	20.3997	20.498	17.5013	21.345	19.7976	22.1591	16.1771	16.1069	16.0933	19.9457	19.9522	15.7177	15.6832	18.6593	18.6155	14.2481	14.1258	13.6022	13.5005	13.0883	13.1985	10.7621	10.7402	14.4912	14.3217	13.3302	13.6597	9.72131	9.62365	9.48093	14.6927	22.5615	22.5136	22.5688	14.5152	14.3836	20.5542	20.3272	18.4815	18.3431	18.8984	18.8533	19.8926	19.8738	19.7164	19.6979
BH9_37	BH876	4.25	3.74086	3.70849	3.6489	3.08487	3.39176	3.36969	5.48814	1.46187	1.36294	1.33496	5.32727	5.30595	3.41834	3.40045	4.87577	4.72475	1.05202	0.411539	0.783002	0.158034	2.05198	-0.215731	2.37127	1.00138	0.509339	0.239714	3.02099	-0.686973	2.58923	1.08433	1.29794	-3.13883	5.27158	4.91518	5.24608	3.61111	2.57047	4.28793	3.61803	4.21176	3.73058	2.77095	2.78542	5.53633	5.54686	4.34297	4.35317
BH9_38	BH876	36.12	36.1226	36.3084	36.5065	34.0421	37.3008	35.6713	40.2758	33.1034	33.189	33.1317	36.1728	36.1727	31.0161	31.0313	33.4966	33.7237	30.5302	31.0317	31.1859	31.6627	30.1655	31.7722	26.6741	27.6386	32.1148	32.5596	30.7563	33.3474	26.0206	27.1366	26.521	34.0046	40.4674	40.7325	40.4671	30.8426	31.6292	36.8399	37.0676	34.5939	34.9751	35.0479	35.0002	35.4146	35.3899	36.7338	36.7096
BH9_39	BH876	5.78	6.38887	5.93985	5.88162	5.36602	6.02056	7.17371	8.78228	3.89626	3.88009	3.90592	7.09617	7.09059	6.59998	6.59743	7.32401	7.45633	2.90098	2.72981	2.63659	2.45612	3.1448	2.06788	4.92945	4.35818	2.55718	2.88899	2.82352	0.84426	4.74882	4.22661	4.54911	0.220944	8.03284	7.9318	8.02819	5.88938	5.57616	5.75695	5.71749	6.75916	6.65153	6.50648	6.53565	8.41527	8.42026	8.04716	8.05174
BH9_40	BH876	30.88	32.0974	31.8551	31.9721	29.4894	34.0585	31.1624	33.9563	28.1214	27.9873	27.9515	31.494	31.5003	28.5752	28.527	31.4801	31.0984	26.7199	26.1883	26.8008	26.3061	26.702	25.305	24.4847	23.6423	28.3936	27.5061	28.1982	26.0072	23.0186	21.9458	21.8079	27.7058	34.7949	34.5251	34.7998	27.6693	26.876	33.8133	33.1499	31.4032	30.9652	30.4143	30.3834	31.3436	31.3442	31.6648	31.6656
BH9_41	BH876	5.42	6.20183	5.13481	5.00271	4.12541	6.15836	5.33559	6.50879	1.65672	1.47254	1.4631	4.56668	4.56037	4.46	4.41835	6.41136	5.82738	1.37426	0.258882	1.76601	0.69845	3.64599	-0.210546	5.01964	2.83459	2.16396	0.970114	5.08987	-1.26791	4.72966	2.16035	2.57116	-3.41493	6.19174	5.5898	6.18137	5.96808	4.19347	6.47104	5.43304	6.79078	5.96344	4.87725	4.94594	6.67582	6.71972	6.07911	6.12196
BH9_42	BH876	25.97	26.229	26.0634	26.2711	20.5945	27.8524	25.6419	28.8549	21.4419	21.4128	21.3773	24.1156	24.1211	20.1032	20.0848	22.5751	22.5131	18.2338	18.2588	18.67	18.7092	17.7431	18.2732	15.8267	16.0783	20.7062	20.5143	18.6503	19.6509	13.635	13.8448	13.4811	21.9968	29.5135	29.5398	29.5187	20.115	20.209	27.4997	27.3561	25.4447	25.4308	26.5147	26.4844	28.0724	28.0635	28.3267	28.3178
BH9_43	BH876	16.38	17.2198	16.429	16.2957	15.8235	17.1092	17.5374	18.1642	14.4756	14.4463	14.4684	15.9289	15.9169	16.8835	16.8957	17.7819	17.3082	12.9299	12.3946	13.5206	12.9806	14.7748	12.4897	17.8145	16.4801	13.2552	12.3404	15.5259	11.7851	17.4397	15.9716	16.5014	9.67309	17.401	17.0912	17.3846	18.4655	17.51	15.2088	14.8464	19.0772	18.7254	17.0553	17.1223	17.5072	17.5474	17.1012	17.1407
BH9_44	BH876	9.26	10.0297	9.72147	9.81422	7.34216	11.019	9.93359	11.5491	5.93038	5.95045	5.96284	9.83747	9.83867	7.11233	7.11157	7.01356	7.25079	5.18868	5.39335	4.16618	4.36929	4.01041	4.84063	2.45372	2.93916	5.12192	5.60396	4.10444	5.46024	1.64327	2.17457	2.17137	4.10032	11.5095	11.624	11.5124	5.30559	5.65677	11.3989	11.6429	8.64031	8.78254	8.46531	8.45306	9.92941	9.91956	9.96649	9.95655
BH9_45	BH876	12.96	12.5817	12.8237	12.7064	10.8201	12.3254	13.3801	15.2775	10.3888	10.359	10.4034	11.6338	11.647	10.0852	10.0826	12.7231	12.5066	8.71076	8.56398	8.73877	8.60774	9.7742	9.40397	11.2671	11.0717	8.04688	7.54705	9.68384	9.12864	11.3653	11.0802	11.3804	5.18951	14.29	14.22	14.3006	12.8569	12.65	10.5814	10.6182	13.8229	13.7098	12.367	12.3759	13.2363	13.2583	13.0749	13.097
BH9_46	BH876	9.63	10.7826	10.7724	10.9201	9.73666	12.4339	10.7585	12.1857	8.77559	8.79866	8.80017	11.506	11.5057	11.0767	11.0803	9.64893	9.72708	8.14961	8.29426	7.60011	7.73638	7.34371	7.81804	6.72988	6.99117	6.95551	7.1254	7.8943	8.68731	4.92357	5.23987	5.18849	8.32684	12.4904	12.5675	12.4912	7.69785	7.92023	8.54302	8.66864	10.3194	10.4269	10.7304	10.725	12.7832	12.7742	11.3797	11.3707
BH9_47	BH876	7.11	6.98106	6.94029	6.78978	5.65894	6.59751	7.36131	9.16439	4.14983	3.75353	3.77752	7.47073	7.50959	5.91301	5.78978	7.22032	6.57015	3.92338	2.28361	3.59739	2.0797	5.36897	1.19084	6.54212	3.96686	3.54892	1.94536	6.68985	0.125653	6.43631	3.20849	3.71807	-1.33914	8.96192	8.14099	8.99403	7.72038	5.31016	7.42667	5.87535	8.4788	7.13833	6.37166	6.32465	8.62096	8.65469	7.65352	7.68854
BH9_48	BH876	24.94	25.613	25.9619	26.0792	23.1787	27.141	24.9606	27.4224	22.1802	22.0413	22.0139	25.2045	25.2177	21.393	21.3407	24.8458	24.5414	20.5396	20.0632	20.9362	20.5021	20.5947	19.7631	17.5886	16.9691	22.3665	21.6021	21.8347	20.7338	16.8226	15.9793	15.8682	22.2795	28.2717	28.0406	28.2815	21.077	20.4019	26.854	26.2444	24.6902	24.2748	23.901	23.8551	25.0869	25.0791	25.2004	25.1931
BH9_49	BH876	6.75	6.88709	6.44063	6.17123	5.7407	6.96913	6.96171	8.7923	4.73832	3.96869	3.98778	6.04016	6.11549	6.77845	6.52599	7.76273	6.34507	5.4127	2.38721	5.59497	2.80717	8.49614	1.11208	10.4387	5.85054	6.54716	3.01949	11.099	-0.31891	9.83913	4.00091	4.7294	-1.47595	9.05826	7.55463	9.12478	10.3943	5.99646	8.35781	5.41562	10.2845	7.7898	6.00147	5.83628	7.66426	7.70515	6.45667	6.50094
BH9_50	BH876	21.05	21.2402	21.749	21.8606	17.8176	22.4387	20.8776	23.177	16.6488	16.5933	16.5716	21.425	21.4307	16.3962	16.3638	18.3696	18.6197	15.2549	15.269	14.3485	14.3839	13.5847	14.324	10.9109	11.2401	15.2937	15.7229	13.6784	15.0184	10.164	10.4503	10.1798	16.0767	23.5474	23.5774	23.5558	14.8786	14.9869	22.157	22.0092	19.0868	19.0355	20.1566	20.0792	21.1888	21.1581	21.3593	21.3294
BH9_51	BH876	18.76	16.9431	17.107	16.9731	14.7877	16.4147	17.982	17.4054	14.1044	14.1499	14.1899	14.6269	14.6321	12.8756	12.8979	16.5957	16.6989	11.947	12.0712	12.7926	12.9025	13.5977	13.6536	15.9961	16.109	12.1403	12.3495	13.2671	13.2441	16.6869	16.8545	17.1525	9.85404	15.9515	16.0114	15.9546	17.4266	17.5896	14.8524	15.167	18.1422	18.2639	16.8074	16.8081	15.9996	16.0123	16.5655	16.5786
BH9_52	BH876	2.4	2.9931	2.59413	2.65688	1.02329	4.1474	2.51233	6.07933	0.423092	0.420244	0.426578	1.59061	1.59884	1.10063	1.09459	0.949046	1.04089	-0.197159	-0.140937	-0.810047	-0.750615	-0.82124	-0.470426	-1.02215	-0.845681	-1.06901	-0.913771	-0.613325	0.0052435	-2.03806	-1.85971	-1.88333	-1.04948	5.66944	5.70816	5.67943	0.327964	0.434555	0.11959	0.170191	2.59543	2.62776	2.80337	2.78744	3.39136	3.38847	2.52176	2.51913
BH9_53	BH876	9.78	10.5474	9.6491	9.44422	9.03365	10.594	10.2995	11.6669	7.3465	6.8758	6.88909	9.78818	9.8268	10.4394	10.2956	10.8257	9.89329	7.58534	5.54	8.03646	6.11854	10.0769	4.46355	12.3104	8.85538	8.63722	6.38489	12.0129	3.10104	11.9638	7.76744	8.38708	2.77858	11.5599	10.5221	11.5908	12.6608	9.57953	11.0769	9.06466	12.9286	11.277	9.45395	9.38059	10.8347	10.8735	10.0986	10.139
BH9_54	BH876	18.83	19.4179	19.3945	19.5152	15.6241	20.3984	19.1396	21.147	14.4945	14.4139	14.3892	18.8149	18.8236	14.4305	14.3914	16.28	16.2681	13.0992	13.0558	11.954	11.9636	11.4457	11.9771	9.23622	9.67063	13.1067	12.9547	11.2927	12.2187	8.18306	8.44543	8.18511	12.9163	21.4677	21.4671	21.474	13.0227	13.128	20.155	20.1623	17.2012	17.1213	18.2152	18.1343	18.8232	18.8068	19.5334	19.5183
BH9_55	BH876	22.46	22.056	21.4272	21.3083	21.1159	21.8365	23.1842	21.5406	19.6107	19.2586	19.3277	21.3108	21.3562	21.0459	20.9083	22.869	22.4973	17.5343	16.4275	18.2109	17.2119	19.344	17.0866	22.3732	20.9065	17.9522	16.8417	20.0107	16.6307	22.4613	20.5234	21.0777	14.8994	20.6614	20.1416	20.7154	23.5623	22.035	20.3738	19.4589	24.3529	23.393	22.676	22.5485	22.5259	22.5287	22.5156	22.5206
BH9_56	BH876	9.64	10.1206	9.85466	9.91711	6.80502	11.2912	9.6374	14.4536	5.63903	5.64757	5.65184	9.25379	9.25537	6.61091	6.6107	7.29003	7.43175	4.77815	4.86818	4.18801	4.27813	4.2412	4.68472	2.5105	2.73973	5.24746	5.51705	4.699	5.45537	1.67705	1.92681	1.93461	3.76306	14.0907	14.1432	14.0935	5.38215	5.53873	10.8228	10.924	8.93514	8.99314	8.06945	8.05376	9.6582	9.65754	9.62765	9.62706
BH9_57	BH876	7.92	8.79697	7.97815	7.85985	7.8172	8.52107	9.22574	9.78084	5.38682	5.25681	5.26981	9.89555	9.88265	9.33687	9.30319	10.1574	9.7115	5.07486	4.19127	5.31374	4.44782	6.62173	3.07619	8.8532	6.86071	5.18591	4.35046	7.58029	1.65491	8.39276	6.16957	6.68624	1.26754	9.31393	8.82616	9.30517	9.20527	7.7296	8.35691	7.6271	9.84328	9.21579	7.75008	7.82736	9.95042	9.96561	9.14563	9.15991
BH9_58	BH876	18.08	17.9846	18.5657	18.5979	14.3014	19.5959	17.2894	20.1553	13.8748	13.4989	13.481	15.811	15.8486	12.7319	12.5825	16.3661	15.7996	12.6145	11.3945	12.5875	11.4848	12.9404	10.5936	10.3674	8.79855	14.1007	12.5258	14.2453	10.8937	9.31832	7.18467	7.24843	12.1787	21.0139	20.4298	21.0559	13.7758	12.0858	19.7327	18.4363	17.6727	16.624	16.1645	15.9996	17.575	17.5564	17.8923	17.8757
BH9_59	BH876	14.29	14.1176	13.9658	13.8349	12.5113	14.0618	15.2428	16.2538	12.2225	12.2821	12.3396	14.1531	14.1556	12.0583	12.0872	15.4419	15.6382	10.1958	10.356	10.3135	10.4595	11.2804	11.6277	13.6792	13.9055	9.35102	9.80495	11.1165	11.6807	13.2214	13.482	13.8665	6.91467	14.9966	15.0762	14.9993	14.4299	14.642	12.3576	12.7367	15.264	15.4094	14.6753	14.7184	14.9526	14.9812	13.8658	13.8936
BH9_60	BH876	6.03	6.56681	6.7225	6.80562	5.41632	7.9686	6.51473	8.2648	4.52284	4.5367	4.53255	6.49087	6.49239	5.88391	5.88609	4.15904	4.1689	4.59552	4.70175	3.52897	3.63375	3.67922	4.08644	2.96344	3.21238	3.26036	3.27534	4.2762	4.95155	1.70289	1.96438	1.86962	3.1171	8.36018	8.41902	8.36211	4.15137	4.32732	4.77085	4.84758	6.34225	6.41709	6.22724	6.21027	7.74709	7.73737	6.81034	6.80097
BH9_61	BH876	24.18	22.9147	22.63	22.4834	22.6385	22.6165	25.0314	23.4271	22.1403	21.2363	21.3626	21.8593	21.9858	22.3755	22.0063	24.972	23.8422	20.1551	17.4455	21.1956	18.7706	23.104	18.1787	26.0623	22.7665	21.3461	18.094	24.5369	17.4437	25.8833	21.3393	22.2043	16.6793	23.1648	21.9088	23.3075	26.7729	23.1103	22.5462	20.0959	27.0335	24.6559	24.5829	24.2406	23.9353	23.9105	24.5607	24.5414
BH9_62	BH876	7.64	8.17436	7.6241	7.68666	5.40466	9.4162	7.66513	12.0075	3.81189	3.81098	3.82895	6.54874	6.55583	4.83287	4.82736	6.35221	6.49555	3.32867	3.44171	2.21157	2.331	2.15549	2.88485	0.820232	1.17936	3.70807	3.97456	2.36358	3.6581	0.179116	0.552833	0.57044	2.00017	11.4716	11.5441	11.4804	3.90339	4.12241	8.81011	8.95556	7.12279	7.18507	6.97499	6.96247	7.50125	7.49652	7.12156	7.11704
BH9_63	BH876	11.47	11.2298	11.4118	11.3263	9.57358	10.8711	11.9041	13.968	8.78645	8.8941	8.94925	10.5181	10.5097	8.51463	8.55884	11.6043	11.6177	6.68427	6.94513	6.72966	6.95531	7.47921	7.62875	8.88025	9.08481	5.9178	6.074	7.15711	7.25806	9.01145	9.32612	9.70949	3.68268	12.874	12.9885	12.8651	10.7177	11.0322	8.75481	9.27184	11.8812	12.1423	10.8051	10.8613	11.4531	11.4559	11.4093	11.4119
BH9_64	BH876	10.55	11.7782	11.9151	12.032	10.3592	13.7399	11.6298	13.0786	9.41107	9.40026	9.39959	12.2741	12.275	11.8961	11.8918	11.1487	11.1594	9.18958	9.16158	8.49214	8.46761	8.19073	8.32216	7.55871	7.56376	7.9276	7.93171	8.80249	9.13415	5.88283	5.86988	5.84213	9.44138	13.4451	13.4333	13.4444	8.73241	8.69812	9.63949	9.57896	11.4979	11.4656	11.8957	11.8874	13.7793	13.7835	12.6969	12.7011
BH9_65	BH876	20.07	18.8185	18.5795	18.4077	18.2003	18.543	20.2479	14.9222	17.1074	17.1181	17.1868	18.0064	18.0263	17.4939	17.5073	20.5555	20.5117	15.7689	15.7532	16.6619	16.649	17.2356	17.2364	19.8318	19.8048	16.4452	16.3043	17.0149	17.1173	20.6139	20.5443	20.9407	14.5747	13.9767	13.9795	14.0012	20.7946	20.7527	17.1128	17.3191	20.7128	20.7104	18.5924	18.6228	18.0359	18.0871	18.067	18.1176
BH9_66	BH876	3.03	2.94978	2.4473	2.53058	0.0117261	4.2851	2.18468	6.16597	-0.33194	-0.289064	-0.321342	1.22505	1.20404	-0.176277	-0.152772	-0.645216	-0.651381	-1.40177	-1.3358	-1.58296	-1.53938	-0.926941	-1.23388	-0.964384	-1.03347	-2.23794	-2.18491	0.0163862	-0.668873	-2.56113	-2.56965	-2.66397	-3.3445	5.75628	5.76184	5.72184	0.0108931	0.0646504	-0.167659	-0.127848	2.62402	2.70676	1.95933	1.96184	3.16199	3.14496	1.92419	1.90706
BH9_67	BH876	13.02	11.8632	11.1648	11.0599	8.48795	11.7652	11.81	15.8014	7.69595	7.80467	7.86613	8.53821	8.54646	7.5413	7.58213	10.4445	10.6415	5.54179	5.95394	5.90025	6.28075	6.48605	7.29245	8.59045	9.17325	5.35531	5.80025	5.90756	7.05948	8.86124	9.61165	9.86932	3.32091	13.899	14.1114	13.9096	10.5354	11.1312	8.40827	9.05376	12.3371	12.6903	10.8481	10.8785	10.6344	10.6552	10.701	10.7215
BH9_68	BH876	8.08	8.50161	7.77432	7.89991	5.51529	10.1683	7.53234	11.4663	4.63152	4.64899	4.6537	6.31233	6.3241	6.62331	6.62205	4.84666	4.926	3.81022	3.9438	3.5483	3.67966	3.28331	3.81196	2.90965	3.19905	3.00838	3.14569	3.77561	4.67563	1.28193	1.59754	1.52619	4.36352	11.1045	11.1859	11.1215	4.24863	4.46256	4.86645	4.97891	7.6927	7.79035	7.54822	7.54153	8.64437	8.64304	7.78104	7.77986
BH9_69	BH876	9.68	9.70964	9.23144	9.01871	8.62055	9.4617	10.2022	11.673	7.25309	6.50134	6.59048	9.41759	9.5124	8.77958	8.49109	10.3653	9.48992	6.56064	4.00334	7.0584	4.73048	8.84005	3.23133	10.0399	6.44766	7.4809	5.05723	10.4604	1.90983	10.2037	5.52486	6.29957	2.27718	11.6246	10.4051	11.7387	11.6157	7.99269	10.8168	8.39713	12.3973	10.2157	9.10444	8.90876	11.1874	11.1889	10.4202	10.425
BH9_70	BH876	27.8	28.8539	28.6774	28.8647	26.2839	30.3094	28.2955	30.1368	24.8783	24.8141	24.8137	28.4263	28.4414	24.8206	24.7773	27.7874	27.9776	22.3177	22.3055	22.9607	22.9664	21.9266	22.4325	19.32	19.5138	24.1987	24.479	22.5057	23.4501	18.3902	18.5626	18.4434	25.8211	30.7562	30.7779	30.7802	23.1729	23.2227	29.6553	29.553	27.363	27.301	27.3044	27.231	28.3842	28.3555	28.4777	28.4498
BH9_71	BH876	7.82	8.94681	7.96653	7.86501	8.01812	8.65801	9.49273	9.85102	5.58758	5.51693	5.53187	11.1788	11.151	10.085	10.0728	10.6789	10.2124	5.01481	4.30292	5.29793	4.58017	6.60825	3.21666	8.84865	7.01057	5.0528	4.29576	7.59817	1.81733	8.25016	6.26894	6.81826	1.18583	9.36684	8.95077	9.33989	9.09151	7.83342	8.34518	7.81813	9.71974	9.24971	7.90569	8.01503	10.3427	10.3296	9.25383	9.23966
BH9_72	BH876	18.49	18.7121	18.9832	19.0594	14.9696	20.3019	18.0251	20.5998	14.3892	14.1345	14.1136	16.9544	16.9754	13.5625	13.4597	16.6628	16.2128	12.7399	11.9085	12.7919	12.0414	12.9075	11.3442	10.3129	9.25759	14.1428	12.9862	14.0632	11.8351	9.25085	7.80814	7.79543	12.8443	21.3455	20.9469	21.3708	13.8744	12.7227	19.9343	19.0079	17.9363	17.2143	16.9514	16.8601	18.3549	18.3403	18.3298	18.3163
BH9_73	BH876	6.15	5.1812	4.66148	4.56573	2.87815	4.87415	4.56509	10.8681	1.30937	1.28675	1.27065	5.46974	5.44501	2.90183	2.90173	4.34345	4.09264	0.219019	-0.273556	-0.0493438	-0.559737	1.36672	-1.20988	2.31228	0.913026	-0.359631	-0.708257	2.16229	-2.2631	2.08547	0.627347	0.902498	-4.84814	9.78151	9.4793	9.74839	4.05807	3.15084	4.83093	4.38703	5.42244	5.12002	3.91552	4.00417	6.25995	6.25868	5.64202	5.63942
BH9_74	BH876	31.91	31.4153	31.241	31.3695	28.8059	33.3383	30.1853	30.529	27.2385	27.0497	27.0201	30.0331	30.0599	27.2998	27.2105	30.3355	30.1406	25.9995	25.5607	26.7297	26.3473	25.8283	25.4506	23.3256	22.9327	28.3976	27.7655	26.9824	26.6703	22.4988	21.8879	21.6406	29.8563	31.2323	31.047	31.2684	26.5713	26.0138	33.0601	32.4051	30.3111	29.8819	29.7641	29.6664	30.0305	30.0114	30.105	30.0868
BH9_75	BH876	6.29	5.6065	4.67121	4.55938	3.37283	5.43194	5.18746	10.9336	2.01368	1.84613	1.78569	5.09489	5.05504	3.84793	3.81532	5.68887	4.82727	0.804706	-0.368033	1.0568	-0.0793884	2.7772	-1.27113	4.22187	1.86576	0.60306	-1.05823	4.18973	-2.35839	3.49562	0.765925	1.05607	-3.99712	10.086	9.42003	10.0217	5.32169	3.4369	4.93339	3.77156	6.56649	5.71193	4.26189	4.33324	6.59474	6.58906	5.40767	5.40134
BH9_76	BH876	30.93	30.6863	30.8513	30.9816	28.3024	32.213	29.8301	27.9664	26.3653	26.3539	26.3364	29.3626	29.3834	26.3515	26.3293	28.9249	29.089	25.2882	25.4369	25.3871	25.5452	23.7849	24.9489	20.9794	21.4856	27.0525	27.3236	24.1082	26.2675	20.7288	21.2357	20.9524	29.9546	28.6157	28.7225	28.6434	24.8246	25.1032	31.9312	31.885	28.6607	28.7288	29.1196	29.093	29.3985	29.3944	29.7869	29.7829
BH9_77	BH876	5.3	4.30944	3.61614	3.50112	1.3267	4.33955	3.66264	9.83776	-0.103765	-0.401598	-0.449978	2.23015	2.2181	1.24748	1.14784	3.51485	2.41798	-0.63674	-2.04024	-0.684877	-2.01477	1.14641	-3.10192	2.6148	0.110468	-0.952319	-3.28533	2.75187	-4.01388	2.2324	-0.764253	-0.458352	-5.8605	8.96326	8.20914	8.93028	4.19588	2.05725	3.63269	2.26697	5.61698	4.53286	3.0159	3.01373	5.00753	4.96166	3.807	3.76123
BH9_78	BH876	27.45	26.7966	26.7634	26.8923	24.5548	28.2212	26.2598	24.3403	22.3931	22.3562	22.3473	25.8773	25.9032	22.8078	22.7737	25.4097	25.51	20.8448	20.9909	20.2741	20.437	18.7855	20.1123	16.3542	16.9233	22.071	22.178	18.7448	21.2369	15.9821	16.5536	16.2681	24.2284	24.782	24.897	24.8171	20.608	20.9125	27.3445	27.3036	24.7089	24.7552	25.4394	25.4043	25.4986	25.4887	25.651	25.6412
BH9_79	BH876	5.71	4.56218	3.92547	3.77608	1.17464	4.75971	3.60792	10.5213	0.762455	0.214814	0.215539	1.52616	1.58549	1.26843	1.03735	2.53123	1.86282	0.505699	-1.32535	0.27179	-1.42019	2.26397	-2.35138	3.69183	0.853342	0.773513	-1.02391	3.80921	-3.47244	3.51449	0.00288137	0.427576	-5.41845	9.64025	8.74759	9.70254	5.25945	2.61814	4.91366	3.03676	6.51336	4.97103	3.76831	3.58406	4.92716	4.84958	3.87583	3.8014
BH9_80	BH876	24.84	24.006	23.9387	24.062	20.3276	25.388	23.1195	23.4522	18.4551	18.3526	18.3314	21.628	21.6577	18.072	18.0036	20.4609	21.0111	16.6718	16.7787	15.9122	16.0545	14.4818	15.9869	12.221	12.9105	17.4522	18.3673	14.247	16.936	11.8731	12.5579	12.1832	19.4153	23.4556	23.5673	23.4976	16.8554	17.1859	24.0936	23.9658	21.5377	21.5086	22.6631	22.5167	22.4049	22.3626	22.517	22.4765
BH9_81	BH876	7.58	8.02255	6.36383	6.20641	6.61274	8.09504	7.86257	12.2883	4.94452	4.57386	4.56402	7.45741	7.44811	7.90512	7.79837	8.65459	7.60814	4.27764	2.45145	4.82263	3.0966	6.86655	1.3855	9.18199	5.91894	5.2455	3.05414	8.67272	-0.0920771	8.3188	4.39054	4.87347	-0.761265	11.6907	10.7244	11.6719	9.41323	6.59833	7.80068	6.01706	10.0648	8.63707	6.7735	6.81276	8.10045	8.12002	7.29615	7.31528
BH9_82	BH876	20.85	20.4378	20.1748	20.2649	15.2875	22.0498	19.2125	21.0513	14.0694	13.9227	13.9009	16.6671	16.6858	13.6584	13.5852	16.7126	16.6922	12.7912	12.4892	12.4182	12.1603	11.7758	11.5992	9.63392	9.42355	13.8302	13.636	12.3101	12.2013	8.67785	8.30981	8.08866	14.3706	21.205	21.0825	21.2328	13.4781	13.1179	20.7649	20.2945	18.3004	17.9942	18.6312	18.55	18.6583	18.6359	18.7697	18.7481
BH9_83	BH876	13.31	13.346	11.9712	11.8832	10.5738	13.4162	12.5326	19.0533	9.1059	9.13104	9.15573	11.304	11.2485	11.1343	11.1581	12.3641	12.0516	7.14873	6.74371	7.67997	7.22068	9.16383	6.33788	12.0025	10.4968	7.31758	6.82488	10.0577	5.23289	11.424	9.99745	10.7748	2.93275	17.6956	17.3976	17.6138	13.1801	12.3757	11.0034	11.1051	14.5892	14.4244	12.4425	12.4689	13.3025	13.2645	12.756	12.717
BH9_84	BH876	13.52	14.0036	12.995	13.1357	10.7801	15.3121	13.18	13.5157	8.79822	8.68444	8.76315	11.6113	11.6542	10.6797	10.6028	10.0313	10.229	8.34464	8.25347	7.73806	7.67496	7.33088	7.42909	5.90311	5.9558	9.37965	9.60398	7.62181	7.78572	5.14743	5.14886	5.47603	8.83783	13.5991	13.597	13.6564	8.81589	8.76788	15.2924	15.4417	12.5134	12.3952	11.6806	11.5934	12.3621	12.3324	12.3841	12.3558
BH9_85	BH876	5.45	4.7656	3.51914	3.31187	2.25213	4.83823	4.43814	10.3792	1.77464	1.03246	1.04279	3.60526	3.64899	3.2407	2.9596	4.79557	3.53993	1.18704	-1.45463	1.43567	-0.993426	4.0292	-2.36924	5.82571	1.88615	1.70359	-1.35772	6.26675	-3.68964	4.80307	-0.193736	0.318314	-5.35594	9.79926	8.48514	9.84147	6.31318	2.52656	5.1907	2.57824	7.17633	4.96494	3.94522	3.7636	5.5602	5.5267	4.30278	4.2723
BH9_86	BH876	25.56	25.5003	25.7253	25.8733	22.311	26.8341	24.6851	23.4435	20.4278	20.4282	20.4135	23.7888	23.8133	20.1362	20.1058	22.6549	23.1	19.7117	20.0717	18.9632	19.325	17.344	19.1597	14.6034	15.5219	20.4089	21.2182	17.1647	20.2946	14.3807	15.3875	15.0058	23.246	23.841	24.0687	23.8801	18.6308	19.2588	26.1544	26.2974	22.792	23.0088	24.0117	23.9418	23.9488	23.9207	24.5481	24.5206
BH9_87	BH876	6.1	5.62957	4.00146	3.69788	2.83	6.02103	5.15854	10.99	2.46157	1.29105	1.31414	2.92052	3.01147	3.58987	3.12166	5.2871	3.25041	2.45541	-1.57984	3.1449	-0.556534	6.40768	-2.74113	8.84744	2.98599	3.68417	-1.26267	9.86738	-4.12978	7.80384	0.304403	1.01765	-4.77812	10.6575	8.68327	10.7557	8.99415	3.21659	6.08551	1.87804	9.7027	6.25383	4.81369	4.55626	5.60753	5.52304	4.2025	4.12185
BH9_88	BH876	22.21	22.1772	21.6529	21.8072	18.2297	23.4042	21.3651	20.5072	16.5779	16.5121	16.4996	19.4031	19.425	16.5689	16.5211	18.6056	18.5993	15.5929	15.6453	14.7924	14.8723	13.6851	14.5541	11.4129	11.8437	16.3895	16.2863	13.5445	15.1401	10.9416	11.3157	11.011	17.7266	20.833	20.897	20.8666	15.4319	15.6119	22.6412	22.5425	19.7825	19.7629	20.4186	20.3848	20.212	20.1884	20.8664	20.8434
BH9_89	BH876	10.67	9.68699	7.69819	7.52716	5.93388	10.2217	8.29295	12.7071	4.42833	3.91542	3.978	6.47072	6.44714	5.5587	5.42463	7.71157	6.80689	3.32569	1.09809	3.6561	1.58472	5.80396	0.0945962	7.34848	3.84003	3.84991	1.90609	7.6945	-1.23753	6.66812	2.26447	3.25266	-2.258	11.8734	10.7061	11.8266	8.90292	5.61675	9.78036	7.80986	10.9207	9.10475	8.43135	8.46543	9.23406	9.27163	8.84242	8.87894
BH9_90	BH876	31.78	31.1289	30.2261	30.3789	24.6806	33.3174	30.064	34.6438	26.7237	25.9537	26.0154	24.5186	24.6765	24.07	23.716	26.7476	26.0577	24.1317	22.4838	24.886	23.4997	23.9015	22.7777	21.8288	20.7215	28.1375	25.8189	25.2088	24.3196	19.9034	17.853	17.4875	29.4852	35.2377	34.5945	35.4491	26.1252	24.1714	33.0642	31.1284	31.8401	30.2114	32.0615	31.761	31.8251	31.8221	32.2062	32.2082
BH9_91	BH876	0.01	-3.32588	-3.91124	-4.41798	-6.06829	-2.35682	-3.29668	-1.38483	-4.26466	-7.64705	-7.67813	-4.92143	-4.74791	-3.54214	-5.35699	-0.728513	-5.55682	-0.771954	-9.09731	-2.20225	-9.74232	4.94944	-10.4671	6.85565	-3.54	0.981115	-11.8402	11.1609	-11.1288	4.69507	-8.90319	-8.72664	-16.6977	1.10209	-2.84689	1.31492	5.14796	-5.87568	2.26221	-6.62347	4.34973	-3.12213	-2.81188	-4.83854	-2.74106	-3.87031	-2.72014	-3.82964
BH9_92	BH876	19.72	19.7618	19.3399	19.43	15.5487	21.3329	18.5239	20.653	15.0664	14.5356	14.5809	14.7538	14.903	13.7909	13.5323	14.68	14.2024	13.1005	12.0751	13.3381	12.4969	11.9258	11.6153	9.97	9.50661	15.3377	13.6121	11.2023	11.3952	10.0016	8.86667	8.52353	16.8618	20.8161	20.4573	21.0059	14.7272	13.5729	21.8345	20.5928	19.5568	18.5162	18.8328	18.5522	18.9162	18.8737	19.4656	19.4285
BH9_93	BH876	7.47	7.08396	5.51637	5.25646	5.00072	7.15643	7.26677	12.7079	4.59615	3.22846	3.35902	4.31295	4.46883	6.12218	5.56401	6.59406	5.03745	4.96098	0.84042	5.34895	1.63495	8.44304	0.122176	10.8176	5.47594	6.54662	2.17123	11.1262	-1.42497	9.89505	2.80874	3.56255	-1.8594	12.4529	10.5064	12.6181	10.7158	5.09929	8.43957	4.47812	11.1306	7.52542	7.10788	6.66763	8.2544	8.19636	6.9985	6.94692
BH9_94	BH876	21.31	20.5896	20.3944	20.5046	15.731	22.3967	19.2381	20.9076	14.6973	14.5642	14.5492	16.7596	16.7449	14.5947	14.5715	16.3682	16.3461	13.5137	13.1231	13.1128	12.7816	12.4544	12.2957	10.2945	10.0674	14.7199	14.6682	12.9401	12.9036	9.26608	8.82379	8.7726	15.175	21.149	20.9593	21.1275	13.9557	13.4987	21.004	20.5438	18.6437	18.2521	18.8102	18.7996	18.832	18.8439	18.7578	18.7702
BH9_95	BH876	0.37	-4.75211	-5.17154	-5.77225	-6.25808	-3.99415	-3.03952	-4.38948	-3.45431	-7.91333	-7.59819	-6.8373	-6.42776	-4.6457	-6.99765	-0.155562	-5.46562	1.36501	-9.47198	0.565077	-9.14766	8.18766	-10.3382	9.82187	-2.75327	4.40852	-10.5316	15.1317	-11.1524	8.05674	-9.06458	-7.78201	-14.1473	-1.37177	-6.36255	-0.878222	7.4125	-6.68549	3.49846	-7.11466	5.56266	-4.21784	-2.55761	-5.01545	-3.31616	-4.54603	-2.64269	-3.84702
BH9_96	BH876	22.46	21.5064	21.3981	21.4742	16.7322	23.1691	20.3612	25.1413	15.5804	15.4482	15.5465	15.5456	15.6098	13.6658	13.6146	17.9827	17.9713	12.6262	12.2927	12.5761	12.309	11.7816	12.0916	10.0024	9.95936	14.2284	14.038	11.7728	12.7646	8.83398	8.54515	9.02752	14.8632	24.9699	24.8624	25.0455	14.7008	14.3419	20.6458	20.6283	20.0008	19.6742	20.6715	20.6434	20.3815	20.3723	20.3324	20.3243
BH9_97	BH876	8.1	6.63693	4.87404	4.13934	3.61975	8.13781	7.74404	4.94496	2.59784	-1.96234	-1.71343	3.08916	3.45549	7.14713	5.03101	10.0601	3.43139	10.1931	-2.74569	8.7158	-2.98167	18.6932	-6.32063	22.9596	6.46881	13.0658	-4.47693	27.8607	-8.71069	21.302	-0.689873	1.45362	-11.9514	7.78973	1.63915	8.21597	20.8607	3.31157	14.8278	2.09908	19.4151	8.06245	5.7793	3.72559	7.2976	6.48309	6.9285	6.1386
BH9_98	BH876	43.77	44.7204	43.4319	43.5821	33.6731	49.5823	41.302	40.3042	30.3182	29.4591	29.4188	32.4955	32.6245	29.7995	29.4403	34.9711	33.599	28.1047	25.7443	28.8051	26.7446	28.7821	25.7409	25.5254	23.2321	32.3267	28.5283	31.9043	28.0898	23.9191	20.3476	19.8623	31.1766	41.2601	40.2215	41.4345	33.5816	30.5101	44.2596	41.4359	43.706	41.5337	40.5347	40.1571	40.5638	40.561	40.3053	40.3088
BH9_99	BH876	8.85	7.4687	5.69907	4.94084	5.00155	8.99297	8.89153	5.93659	3.88142	-0.756462	-0.507132	4.19208	4.5658	8.82266	6.68026	11.6832	4.87658	11.4871	-1.76421	10.1584	-1.82999	20.2232	-5.65229	24.6638	7.65194	14.7061	-3.25593	29.517	-8.42699	22.9596	0.329209	2.51889	-10.622	8.76859	2.46155	9.20273	22.387	4.37039	16.0963	3.04533	20.7143	9.10708	6.39802	4.33994	8.09612	7.28226	7.52866	6.7395
BH9_100	BH876	43.49	44.386	43.0899	43.2016	33.8032	49.2613	41.24	40.1702	30.2349	29.3218	29.2776	32.1811	32.3052	30.1352	29.7737	35.2811	33.695	28.1564	25.4559	29.0103	26.6283	29.1413	25.1079	26.0662	23.168	32.7511	28.5198	32.4189	27.0339	24.4538	20.1481	19.7523	31.0456	41.1061	39.8813	41.2665	33.9857	30.3863	44.3796	41.2246	43.8407	41.4052	39.9062	39.5629	40.1638	40.1889	39.7579	39.789
BH9_101	BH876	11.45	10.1539	8.12846	7.35062	5.51591	11.3622	11.0951	15.3694	5.09841	0.429736	0.692966	5.43084	5.88524	8.22904	6.04253	12.2684	5.96508	12.1243	-0.63723	10.0169	-1.45256	20.0156	-3.40698	24.5153	8.91911	14.3591	-2.8591	29.0681	-4.84433	23.0005	1.86436	3.33707	-10.6184	10.6931	4.72651	11.2255	23.2194	6.14255	17.7919	5.01533	22.5527	11.2328	10.2893	8.1292	11.2719	10.4532	10.9728	10.1807
BH9_102	BH876	47.83	49.167	47.376	47.5001	36.6251	54.0658	45.8851	51.9667	35.1139	33.9141	34.0861	35.9142	36.1333	32.6422	32.1095	38.4437	37.2107	32.9014	29.9302	34.0971	31.5312	34.877	31.0644	31.7822	29.0609	37.3419	33.5345	38.7426	33.7007	29.2152	24.8956	25.0957	35.1258	46.1664	44.9104	46.4545	38.95	35.1963	49.7978	46.7856	48.7662	45.9835	46.7522	46.2911	46.4384	46.3932	45.644	45.6069
BH9_103	BH876	10.15	8.51744	6.56736	5.8029	3.95274	9.61773	9.41708	8.53522	3.51656	-1.17906	-0.919769	3.80705	4.27132	6.52484	4.32716	10.5627	4.19879	10.6945	-2.0893	8.41848	-3.05925	18.3818	-4.80947	22.6992	7.20785	12.7951	-4.61277	27.3576	-6.10293	21.2601	0.187291	1.56752	-12.1802	9.17239	3.20649	9.71436	21.4714	4.40246	16.0292	3.19287	20.7443	9.38529	8.60444	6.41176	9.38597	8.56318	9.26198	8.46661
BH9_104	BH876	47.06	48.0909	46.4498	46.5915	36.0212	52.897	44.8498	45.8176	34.7753	33.4455	33.6234	34.8721	35.1342	32.0433	31.4484	37.7505	36.2825	32.8972	29.6381	34.0247	31.2194	34.7178	30.7734	31.3296	28.4422	37.4466	32.9171	38.5047	33.4687	28.9177	24.2454	24.3379	35.393	45.462	44.1023	45.8037	38.4016	34.3062	48.954	45.5892	47.9877	44.925	45.7175	45.1689	45.0894	45.0392	44.6759	44.6353
BH9_105	BH876	26.57	27.4187	25.7591	25.6971	23.759	28.3273	26.7768	24.989	19.0115	18.8394	18.8697	26.7761	26.746	26.0461	26.0146	25.5	25.5258	17.1778	15.9357	16.6572	15.4201	19.3765	14.1588	22.9223	19.9626	17.4258	17.6238	21.7973	12.8374	22.4279	19.257	20.1781	9.04961	24.1608	23.4619	24.1221	25.8748	23.769	28.0556	26.9818	28.7901	27.8907	25.2726	25.3353	28.0438	28.0618	27.2383	27.2551
BH9_106	BH876	93.72	95.0189	94.4727	94.899	93.3963	99.9318	94.8572	93.8166	91.4235	91.3688	91.2471	95.0738	95.108	90.2325	90.1994	92.3278	91.7047	87.294	87.3376	88.8933	88.9766	86.4563	87.736	83.3905	84.017	94.6586	93.1055	89.6018	92.1524	80.4657	80.8778	79.7751	97.8428	95.3619	95.425	95.398	90.095	90.2701	99.798	99.2705	96.8204	96.7899	95.7556	95.6463	93.9737	93.9571	95.4204	95.4053
BH9_107	BH876	26.77	28.3327	26.1782	26.0838	23.0786	28.8439	27.7767	34.4434	18.7147	18.5402	18.58	25.223	25.2039	25.2413	25.2127	24.6813	24.51	17.0497	15.7798	16.9919	15.7395	19.8123	14.6372	23.68	20.7617	17.3538	17.1539	22.2195	13.375	23.3431	20.1521	21.0582	9.19567	24.0613	23.3535	24.0307	26.7465	24.6172	28.0718	27.016	29.7646	28.845	26.8653	26.9573	29.4828	29.5068	28.7882	28.811
BH9_108	BH876	62.05	64.1492	62.5287	62.8589	60.755	68.7611	64.0548	70.5351	58.1615	58.0823	57.9345	62.6033	62.6357	57.374	57.3388	60.9941	60.2446	54.3889	54.2894	56.4336	56.3779	54.5149	55.3324	51.9911	52.3049	60.6105	58.7731	57.4213	59.2378	49.3149	49.4099	48.1917	63.8	62.1836	62.1705	62.2172	58.3139	58.2632	66.1364	65.39	65.3489	65.2055	63.3795	63.2691	62.5055	62.4992	63.5718	63.567
BH9_109	BH876	19.07	20.2345	18.3398	17.8316	12.2543	20.6015	18.9619	29.5651	10.451	8.56224	8.66002	10.7285	10.8473	11.9925	11.3176	14.1703	10.8797	12.8735	6.19354	12.5591	6.48666	18.6205	4.63317	22.8824	13.8307	13.4641	5.23954	24.5385	3.75633	21.5293	9.54682	11.0709	-0.987365	33.0197	29.726	33.1175	23.6529	14.2912	19.4885	13.0421	25.8886	20.2242	18.7664	18.2654	19.0627	19.0908	17.1667	17.2018
BH9_110	BH876	39.4	42.5516	40.7726	40.8612	23.5409	46.472	36.3468	52.6237	22.4303	21.6192	21.6565	22.7993	22.889	18.5841	18.2655	25.1841	23.6528	21.2141	18.9658	22.0286	20.0779	22.7459	20.1774	18.6118	16.6683	24.2309	20.1795	26.5736	23.6161	16.0215	12.8004	12.7631	23.4202	53.2413	52.2119	53.3277	26.4366	23.6026	38.876	36.5468	38.6902	36.6333	37.497	37.1446	35.9872	35.9622	35.6751	35.6555
BH9_111	BH876	12.2	12.3944	10.0198	9.64753	8.3602	13.4245	11.444	13.8712	5.26211	4.54908	4.61677	9.93176	9.95033	10.5694	10.3591	12.266	10.2419	6.682	3.18389	7.20836	3.90282	11.6498	1.28701	15.7291	9.53677	7.01336	2.61377	16.0485	-0.409607	14.9108	7.34406	8.77346	-4.14218	9.66081	7.83021	9.66529	15.7871	10.368	13.1379	9.95449	16.7946	14.0652	9.07857	9.10168	11.8925	11.9069	10.1426	10.1577
BH9_112	BH876	36.77	37.4013	36.5748	36.8658	25.7891	41.4903	33.5825	37.5416	24.0388	24.1281	24.1047	26.5965	26.5925	22.1528	22.1528	26.8315	27.0096	21.1089	21.8727	21.7055	22.4572	19.7728	22.9326	15.0349	16.807	23.4294	23.7885	20.6024	25.9636	13.6143	15.5403	15.0289	28.3024	34.2838	34.7066	34.2919	22.1993	23.4715	35.6771	36.2443	32.3464	32.8797	33.2311	33.174	33.146	33.1076	33.2443	33.2067
BH9_113	BH876	17.83	18.0723	15.9808	15.4722	14.0185	19.5234	17.3607	27.9689	10.9793	9.23806	9.37195	13.41	13.5479	14.8669	14.2711	17.0095	13.7169	13.9266	7.29438	14.0361	7.93676	19.7747	4.03528	24.0439	14.1955	15.4813	7.53972	25.8196	1.70081	23.1576	10.5043	12.4288	0.612553	15.7017	12.3917	15.8049	24.4264	14.8369	20.7817	14.531	25.3614	19.8533	15.706	15.42	17.0629	17.088	15.7163	15.7467
BH9_114	BH876	47.85	50.0908	48.4087	48.7354	38.233	54.6673	46.1142	57.6207	34.8575	35.0464	35.0364	40.4154	40.3801	34.7887	34.8439	38.9208	39.2751	30.8843	31.6529	32.1788	32.8903	30.002	32.1756	25.8557	27.1202	34.4213	35.3035	31.0958	34.6083	24.2429	25.7883	25.6953	39.008	45.2549	45.6335	45.2235	34.3339	35.4616	48.5691	49.3178	45.505	46.1212	45.6959	45.7074	45.9959	46.0012	46.2252	46.2298
BH9_115	BH876	19.75	19.4808	17.8297	17.243	16.9641	20.8991	19.6273	27.6147	14.9669	12.1344	12.2873	15.0242	15.268	17.9582	16.7592	20.6408	16.38	18.8254	9.98235	18.4579	10.4113	25.6271	6.97392	29.9518	17.9459	21.2629	10.1143	32.8987	5.00714	28.8877	13.1753	14.9197	2.92994	18.8015	14.5268	19.0477	29.3701	17.0929	24.8327	16.2304	29.1803	21.5752	17.9354	16.8897	19.3895	19.072	17.9684	17.6643
BH9_116	BH876	50.92	53.3031	51.6629	52.02	41.6168	57.8594	49.2638	59.8476	37.6767	38.1567	38.0833	42.488	42.3678	38.3836	38.6135	41.9954	42.1245	33.8429	35.088	35.0007	36.1138	32.6317	35.3693	28.36	29.989	37.5429	38.3679	33.4573	37.8716	26.7921	28.9317	28.7117	42.5567	48.3622	48.8902	48.2083	37.0342	38.7114	51.294	52.5024	48.3504	49.456	48.0585	48.3032	48.5931	48.6789	48.9631	49.0442
BH9_117	BH876	23.08	22.7121	21.1078	20.4653	20.3267	24.3338	22.7387	31.6704	18.7019	15.7291	15.8692	17.1774	17.4488	20.4555	19.1938	23.5807	19.2585	22.2193	12.9869	22.4347	14.0375	30.3823	10.7717	35.445	22.9276	25.1012	13.5913	38.4958	8.99708	33.894	17.4966	19.1958	5.25349	22.4511	17.9986	22.7273	34.1788	21.3806	28.6172	19.5918	33.474	25.539	21.8911	20.6974	22.7987	22.4626	20.7254	20.4056
BH9_118	BH876	45.7	47.83	45.9934	46.2927	35.6897	52.6272	43.1098	55.3827	32.508	32.7515	32.6958	35.7748	35.7208	32.2647	32.334	35.4889	35.6433	28.8142	29.8166	30.5254	31.4435	29.0027	31.2108	25.4769	26.9216	32.728	33.2622	30.4395	33.7848	23.7068	25.584	25.1705	35.666	43.2213	43.7043	43.1768	33.3611	34.8087	46.6098	47.4902	43.9013	44.7307	43.2062	43.2257	43.4458	43.4403	43.1685	43.1618
BH9_119	BH876	24.51	24.256	22.6196	22.1115	21.9832	25.6546	24.5145	31.9648	18.9585	17.0467	17.188	20.884	21.0112	21.9219	21.2415	24.8606	21.3526	21.7726	14.7104	21.693	15.2115	28.1923	11.8561	33.0497	22.761	23.0462	14.5355	34.9265	10.0051	31.7131	18.4283	20.3334	6.74418	23.0965	19.5806	23.2	32.4906	22.3528	27.7595	21.05	32.5095	26.6056	22.5492	22.1532	23.8325	23.8407	22.0004	22.0148
BH9_120	BH876	44.87	47.0478	45.2075	45.4796	35.1707	51.8804	42.2152	53.2993	31.7975	32.0712	31.9797	35.2316	35.1657	32.2078	32.3118	35.2535	35.1532	28.2881	29.236	30.0369	30.8937	28.5135	30.4604	24.9657	26.2094	32.2967	32.3941	29.9804	32.9784	23.3719	25.0426	24.4136	35.1705	42.4413	42.8776	42.3729	32.8296	34.1454	45.8637	46.5587	43.3191	44.1189	41.7292	41.8057	42.3492	42.3381	42.0564	42.0439
BH9_121	BH876	24.9	24.5923	22.8959	22.3699	23.171	26.1446	24.6385	27.3219	19.4499	17.9369	17.9783	22.2712	22.3829	24.0217	23.5241	25.6035	22.6281	22.0086	15.9266	22.0081	16.3789	27.4744	12.2705	31.7998	22.373	23.818	16.7022	33.4655	9.86362	30.8548	18.9353	20.5423	9.14604	23.2308	20.166	23.3057	31.9401	23.0098	28.3373	22.3908	32.118	27.1191	22.185	21.9339	23.6756	23.6788	21.9192	21.9276
BH9_122	BH876	60.92	62.3253	61.6275	61.8398	54.9671	67.2302	59.9899	63.2101	51.3198	51.0303	50.9758	56.5687	56.5695	51.2507	51.1457	54.8762	54.6447	47.6159	46.7312	48.254	47.4758	46.9714	45.9887	43.2242	42.4166	51.8495	51.1458	49.5179	48.3903	41.1943	39.9024	39.7396	53.5698	59.7526	59.3257	59.747	50.7268	49.5803	63.3612	62.2626	60.2085	59.3924	59.1187	58.9859	58.6874	58.6651	58.2177	58.197
BH9_123	BH876	21.97	21.9944	20.1455	19.604	20.728	23.5322	22.5536	25.0378	17.4973	15.4489	15.5817	21.5627	21.7368	22.7707	21.961	23.7421	20.453	20.4538	13.4015	20.1508	13.6749	26.3949	9.89073	30.74	20.4005	22.5468	14.28	32.8512	7.46194	29.4704	16.2471	17.8793	5.97596	20.9714	17.4982	21.1284	30.2664	20.1848	26.7832	19.9058	30.1377	24.1975	20.2131	19.6932	21.9696	21.8507	20.5257	20.4141
BH9_124	BH876	60.48	62.1382	61.1581	61.3518	54.6766	67.0703	59.7335	63.1095	50.9587	50.6775	50.652	56.3979	56.399	50.956	50.8588	54.595	54.4842	47.1498	46.23	47.9459	47.1329	46.3912	45.3219	42.701	41.8121	51.4413	51.0703	48.7464	47.4885	40.8457	39.4502	39.4537	53.6506	59.1611	58.7172	59.1595	50.485	49.2634	63.2285	62.1484	60.1129	59.2689	58.8537	58.7809	58.5594	58.5664	58.1483	58.1558
BH9_125	BH876	25.29	24.9956	23.616	23.0095	22.552	26.6315	24.8466	31.8457	19.4115	16.9542	17.0453	21.5329	21.7338	23.4477	22.4723	25.209	20.6669	23.7927	15.2634	22.9839	15.1656	30.7625	11.1016	35.3412	22.9957	25.358	14.1646	38.7492	8.84585	33.897	17.9764	19.6552	5.44742	24.4137	20.2156	24.6132	34.514	22.3607	29.4908	21.1845	34.2601	27.1091	22.7486	22.0991	23.8997	23.7656	22.2075	22.0823
BH9_126	BH876	60.68	62.255	61.5419	61.7969	52.5017	67.067	59.1967	66.6855	48.6795	48.4936	48.4518	53.9457	53.931	48.6526	48.5863	52.3746	52.0908	45.6069	44.9788	45.6737	45.1223	44.5485	43.9021	40.5901	40.0271	49.0074	48.3715	46.902	46.3655	38.4938	37.5567	37.5123	50.5958	59.1	58.7844	59.0823	48.7413	47.9232	62.4848	61.809	59.0512	58.4983	58.6045	58.6082	58.0515	58.0703	58.1177	58.1357
BH9_127	BH876	23.43	24.2966	22.0695	21.7285	21.5639	25.4665	23.6173	30.6558	17.2965	16.4627	16.604	23.7747	23.8103	23.7774	23.4985	24.5902	23.0303	18.0694	14.3155	18.3218	14.7791	22.5854	11.3476	26.8736	20.2318	18.2478	14.7669	26.9392	8.84331	26.2055	18.1663	20.0988	7.07842	21.1608	19.2199	21.1947	27.4721	21.7094	25.7491	22.5592	28.7714	25.8107	20.9191	20.8842	23.9693	23.9561	22.2242	22.2124
BH9_128	BH876	53.32	54.8757	53.967	54.2336	44.963	59.4291	51.7695	59.4892	41.7277	41.5762	41.5885	46.3972	46.3906	40.9842	40.9344	46.034	45.8746	38.6973	38.3314	38.8493	38.5575	37.1846	37.6124	33.073	33.1069	41.5892	41.189	38.898	40.0813	31.3287	31.0592	31.0626	44.8174	51.3601	51.1983	51.3556	40.9621	40.5766	54.5968	54.2341	51.2912	50.9047	51.1191	51.0965	50.5276	50.5452	50.8294	50.8469
BH9_129	BH876	15.27	15.8179	13.7301	13.3457	13.8165	16.8486	15.0236	19.1223	8.98511	8.43053	8.39212	12.7354	12.6907	14.6411	14.5025	15.1575	13.3768	9.31523	6.17333	9.84159	6.82952	13.1272	2.97944	17.5632	11.5368	10.6732	7.0316	16.2694	-0.020085	17.5238	10.433	11.6011	0.83651	12.6098	10.9028	12.5382	18.8337	13.8596	17.3564	14.4156	20.0864	17.7093	12.3185	12.4136	15.4546	15.4887	13.3188	13.3521
BH9_130	BH876	59.46	60.7021	60.0712	60.2754	53.8993	65.54	58.1221	62.9068	50.2193	49.782	49.7177	55.0728	55.1365	49.6752	49.4819	55.6348	54.8582	47.4667	46.1533	47.6401	46.4685	46.3899	44.2796	42.1242	40.6188	51.1157	49.1195	49.3906	46.6148	40.0155	37.8093	37.3059	53.0598	58.5032	57.8996	58.5803	49.5144	47.7155	62.3794	60.667	58.7587	57.596	56.8112	56.6676	56.1922	56.1538	56.4425	56.4061
BH9_131	BH876	19.86	20.3595	18.2607	17.9395	18.9671	21.3545	20.4223	24.8367	14.4753	13.8892	13.9182	19.5629	19.5526	20.7118	20.5393	20.8348	19.5896	14.0828	11.1275	14.2616	11.452	16.898	7.95476	20.9954	15.6135	15.0357	12.4314	19.483	5.14571	20.815	14.3829	15.6342	6.91524	17.1762	15.6106	17.1487	22.6791	18.0794	22.1507	19.4155	24.2175	21.9149	17.837	17.8719	20.8999	20.9002	18.9763	18.977
BH9_132	BH876	70.4	71.9085	71.1635	71.4733	65.1452	77.0885	69.0481	75.2221	61.0149	60.8824	60.8136	67.274	67.2683	61.2618	61.2065	65.5971	65.4107	56.9808	56.6095	57.399	57.0666	55.9097	55.4561	52.0079	51.6528	60.9426	60.484	58.5534	57.9452	49.6102	49.0524	48.5899	63.0843	69.4666	69.2813	69.4512	59.8435	59.352	73.6749	72.9751	69.401	69.0472	68.4278	68.3542	67.876	67.8593	67.8437	67.8275
BH9_133	BH876	22.04	24.4052	20.4311	20.0466	17.1318	25.9662	22.1548	34.2332	13.9513	13.2627	13.3197	18.8759	18.7872	18.8985	18.824	20.7713	18.6943	14.7438	10.4359	15.7903	11.7087	20.8835	8.24742	25.4585	17.8546	15.5598	11.4589	26.3281	6.2657	23.8469	14.4967	16.5866	3.28675	19.056	16.7054	18.9008	26.1188	19.3958	24.364	20.5396	28.7755	25.457	20.971	21.2344	23.1576	23.3409	21.3263	21.5061
BH9_134	BH876	59.33	61.9023	59.9852	60.2683	48.039	66.7988	57.3698	71.2296	45.7662	45.2537	45.2642	47.194	47.2722	42.854	42.6522	47.6127	47.0929	42.8988	41.558	43.633	42.4954	43.6074	42.4177	39.8974	38.9672	46.7239	45.0541	46.9265	45.6852	37.2707	35.4946	35.2807	46.9864	57.3602	56.7801	57.4549	47.7511	46.1196	60.6244	59.1617	59.1741	57.9155	58.4668	58.2801	57.1845	57.2249	56.7642	56.8064
BH9_135	BH876	19.1	21.0494	17.4824	17.1339	16.9245	22.3718	19.9647	27.0536	12.814	11.9453	12.0264	19.1805	19.1866	19.7526	19.5036	20.7965	18.8512	13.276	9.15366	14.0695	10.1803	18.3829	6.28673	22.7831	15.5436	14.5827	10.2863	23.1005	3.74189	21.7863	13.0052	14.7004	3.08723	16.3306	14.1736	16.3165	23.7091	17.3821	22.3014	18.5632	25.6694	22.4143	17.0723	17.0488	20.4674	20.5287	18.8849	18.9467
BH9_136	BH876	56.89	59.9166	58.4499	58.6523	49.2828	64.6925	56.4256	65.0229	46.306	45.3013	45.3216	49.2902	49.4103	44.5616	44.1464	49.6703	48.4957	43.6075	41.0037	44.2063	41.9179	43.9896	40.3175	40.1555	37.5253	48.0619	44.545	47.339	42.4395	38.0541	34.1449	33.9822	47.8776	56.1499	54.9716	56.2793	47.9083	44.5707	61.1491	58.3256	58.3784	55.9772	56.2264	55.7443	55.6966	55.6136	55.4964	55.4203
BH9_137	BH876	12.4	12.8567	11.1166	10.8375	11.394	13.636	12.6316	9.29492	6.72806	6.48019	6.49197	11.3859	11.376	13.4317	13.3784	11.6185	11.2906	6.19086	4.55374	6.25614	4.65689	8.11071	2.06994	12.1918	8.66652	6.9715	6.33295	9.37324	-0.695307	12.8432	8.89385	9.75603	0.26637	9.50359	8.6096	9.48166	14.0347	11.3404	13.3764	11.8801	15.7242	14.5186	10.128	10.2004	13.2856	13.3405	11.6215	11.6751
BH9_138	BH876	62.14	63.4664	62.6265	62.8562	56.5765	68.7878	60.6898	60.2377	52.6716	52.4909	52.4003	58.6537	58.6578	54.2724	54.1985	58.1188	57.6299	49.7047	49.0451	50.0755	49.4658	49.166	47.6431	45.413	44.4366	53.6599	52.5182	52.1067	49.8143	42.9343	41.6557	41.2527	54.3499	61.4794	61.1469	61.4824	52.4965	51.5241	65.7344	64.7473	61.6225	61.0636	59.1375	59.093	59.5152	59.5067	59.5397	59.531
BH9_139	BH876	8.83	8.63851	7.60888	7.45169	6.66152	9.10408	8.76622	7.33418	2.10647	2.00403	2.03141	7.51931	7.50168	9.88044	9.85778	7.27742	7.47913	1.83509	1.10172	1.01651	0.268607	2.36539	-1.05068	5.79206	3.83474	1.39294	1.89056	2.73758	-3.21317	6.42105	4.45311	5.08869	-3.98522	5.95073	5.53166	5.92359	8.10734	6.83191	8.43711	7.84739	10.0027	9.48096	5.97354	5.9816	9.28142	9.27172	8.24931	8.23965
BH9_140	BH876	68.85	70.4769	68.7352	69.034	66.502	75.6138	68.1335	67.3558	62.7002	62.6333	62.5134	67.6168	67.6087	62.2905	62.2726	66.6177	66.224	59.9612	59.7107	60.888	60.668	60.44	59.9503	56.7003	56.4935	64.6593	63.7806	64.3056	63.5099	53.8843	53.4474	52.6717	64.4092	68.5819	68.4492	68.5666	62.3134	61.9665	72.8486	72.1759	69.6273	69.4056	66.1844	66.1356	65.2584	65.2532	65.8636	65.8589
BH9_141	BH876	24.81	25.3027	23.6283	23.2484	23.277	26.527	24.7074	26.4235	18.6039	17.9098	17.9008	22.2456	22.2494	24.9025	24.7262	23.9423	21.9757	19.2984	15.5922	19.4118	15.9002	23.1402	12.0141	27.9424	21.2885	20.2232	16.0374	26.9908	9.20092	27.9161	19.8507	21.0615	9.49454	22.5918	20.6314	22.5662	29.2356	23.4671	26.8075	23.2339	30.546	27.6728	21.8337	21.9318	24.4633	24.5594	22.2211	22.3164
BH9_142	BH876	57.02	58.3788	57.4513	57.6972	51.963	63.5378	55.728	58.4564	48.3042	48.1522	48.1352	52.5757	52.5688	50.0337	49.9781	51.4963	51.1818	45.4581	44.9152	46.5265	46.0281	45.3355	44.1535	41.8854	41.1186	49.7997	49.1245	47.6122	45.7986	39.9674	38.9616	38.9777	51.1073	56.2888	56.0095	56.2732	48.5318	47.7471	60.231	59.5698	57.0378	56.5595	53.8047	53.8033	54.4537	54.4452	54.0822	54.0727
BH9_143	BH876	26.62	26.5524	25.832	25.5467	25.4394	27.9074	26.7798	28.3782	20.9151	19.7839	19.7622	25.7635	25.826	27.1688	26.7751	26.2611	24.3074	21.8201	17.4081	21.1407	17.0416	25.8535	14.4851	29.9949	22.9687	23.1713	18.3871	30.527	12.7114	29.3671	20.656	21.5814	10.1372	25.4856	23.262	25.5426	31.2374	24.7438	29.6725	25.1952	32.1739	28.5457	24.417	24.1361	26.7454	26.7066	25.1694	25.1352
BH9_144	BH876	73.95	75.1322	74.2174	74.4865	70.7072	80.1773	73.3239	75.3711	66.593	66.5971	66.5181	72.0178	72.0167	65.8154	65.8052	69.5023	69.4579	62.8127	63.0189	63.4406	63.6604	61.903	63.307	58.254	59.0029	66.7866	66.6251	64.4427	66.9752	56.1062	56.7786	56.1042	68.9841	73.0443	73.1638	73.0391	65.4457	65.8358	76.5315	76.4003	73.8138	73.9277	72.1301	72.0607	70.8822	70.8513	71.381	71.3507
BH9_145	BH876	23.55	23.5457	21.8874	21.467	22.4825	24.8389	23.7407	21.7754	17.8057	16.7218	16.775	23.2323	23.2995	24.2639	23.9338	24.2288	22.08	18.7801	14.092	18.8347	14.47	23.8602	11.4192	28.6194	21.0036	20.5269	15.4961	29.0161	9.43839	27.7669	18.28	19.7221	6.80764	21.5993	19.2166	21.6537	29.0959	22.0901	26.5355	22.0343	29.6408	25.8432	20.8052	20.7154	23.3392	23.4269	21.4244	21.5143
BH9_146	BH876	54.52	56.2507	54.8637	55.0993	48.4926	61.0951	53.2603	52.487	45.211	45.0288	45.0341	48.466	48.4814	45.3903	45.3123	49.2047	48.8076	40.9477	40.4476	43.2642	42.8291	42.1998	41.6973	38.837	38.4295	46.3664	45.3562	44.6565	44.1518	37.2685	36.5458	36.5933	47.7521	53.2807	53.051	53.2969	45.9417	45.2996	56.9637	56.463	54.9487	54.483	52.1193	52.0317	52.0658	52.0474	52.0288	52.0114
BH9_147	BH876	27.83	27.9242	26.2646	25.8228	27.3493	29.2088	28.5431	26.5004	23.071	21.7176	21.8272	26.8342	26.9319	28.8567	28.4317	29.1554	26.5246	23.9467	18.3315	24.3661	19.164	29.6028	15.2172	34.6418	25.7968	26.2142	19.9868	35.0585	12.5602	33.7449	22.6094	24.5475	12.0912	26.1638	23.3341	26.2479	34.8725	26.5786	31.1062	25.8981	35.1098	30.5212	25.4188	25.2782	27.7091	27.8042	25.7241	25.8225
BH9_148	BH876	47.79	49.4812	48.1855	48.4106	41.5371	54.0396	46.7045	45.9392	37.9516	37.6655	37.685	42.1754	42.1934	38.9492	38.8344	42.4022	41.7779	35.1001	34.1578	36.4792	35.6272	35.4681	33.7207	31.8743	30.6822	39.519	38.024	37.7745	35.3329	30.2064	28.5554	28.8164	40.8099	46.516	46.0586	46.5357	38.6828	37.3677	50.3933	49.5042	47.5967	46.7775	44.8985	44.8216	45.3331	45.3204	45.2464	45.2346
BH9_149	BH876	29.6	29.4635	27.9043	27.4554	28.6191	30.7747	30.0838	30.1909	24.4144	22.9128	23.04	28.2748	28.4073	29.6708	29.1766	30.1957	27.5081	25.3705	19.4796	25.6509	20.2206	31.0649	16.4343	36.1702	27.1699	27.3971	20.8766	36.7307	13.8742	35.227	23.785	25.6455	12.9681	27.826	24.8933	27.9492	36.4407	27.8456	32.6796	27.1806	36.7846	31.9147	27.2265	27.0193	29.383	29.4669	27.2402	27.3285
BH9_150	BH876	50.22	51.7729	50.6124	50.8399	43.5171	56.3976	49.1439	50.268	39.724	39.4201	39.4445	45.3545	45.3845	41.292	41.1657	44.2496	43.8731	36.9453	36.0805	37.8643	37.0986	36.6851	35.4171	32.959	32.0451	40.8795	39.8742	38.8839	37.1411	31.2132	29.8623	30.0386	42.5837	48.7482	48.3505	48.783	40.202	39.0555	52.7989	51.9221	49.5149	48.7157	47.1888	47.0914	47.7584	47.7299	47.7734	47.7462
BH9_151	BH876	21.69	24.0633	21.4233	21.1627	23.6505	24.2641	24.7383	32.0695	19.8693	19.5077	19.5243	23.9914	23.9718	26.4653	26.3765	24.9963	24.1773	19.9086	17.7991	19.2592	17.2233	21.7298	14.7729	26.3942	22.1776	19.8745	18.2236	23.4447	12.2735	26.8529	21.991	22.9417	11.9003	19.7603	18.6197	19.7275	27.6362	24.2402	25.0329	23.0712	28.1503	26.5531	22.3042	22.3997	25.25	25.2848	24.0706	24.104
BH9_152	BH876	38.32	39.7309	38.389	38.5097	30.7218	43.9692	37.2126	47.4138	27.5399	27.5137	27.384	34.2944	34.3089	27.72	27.6928	32.7259	32.6152	26.4201	26.5228	26.2016	26.3216	25.0573	26.0752	21.0387	21.5454	28.2244	27.8672	26.9335	28.8298	19.4379	19.8664	18.8412	30.6006	36.1744	36.2515	36.1914	27.6192	27.8453	39.8391	39.3484	36.6309	36.6641	35.3847	35.3163	35.2478	35.2266	36.4807	36.4601
BH9_153	BH876	1.65	2.97608	0.117924	-0.414409	1.6242	3.41547	5.26657	-0.294734	-1.12152	-4.36707	-4.24922	2.45023	2.63483	4.88447	3.37623	7.62417	2.43028	4.40036	-5.34019	3.29958	-5.6094	12.0003	-9.16622	16.8104	3.36128	8.27703	-5.03606	19.7877	-12.0235	15.6261	-1.74432	0.42104	-15.2381	2.2354	-2.52803	2.42628	15.875	2.38947	10.8015	1.59758	13.7287	5.40592	1.54721	0.0724796	3.13479	2.46933	3.26445	2.61492
BH9_154	BH876	35.57	35.6462	35.2142	35.3366	31.6281	39.6523	34.0015	32.6269	27.9983	27.7902	27.8535	33.0875	33.0748	29.184	29.1096	31.7583	31.2422	26.7514	25.846	26.906	26.0596	26.3104	24.2896	22.8138	21.4406	27.9971	26.8876	28.0987	25.1756	21.7553	19.9772	20.795	29.2955	33.2475	32.774	33.2282	27.2075	25.8525	35.0625	34.4354	33.7063	32.9626	30.7834	30.7604	31.803	31.7979	30.9554	30.9503
BH9_155	BH876	7.98	9.06251	6.91067	6.47203	7.37508	9.92965	10.5281	6.37077	4.68439	1.77167	1.78449	8.56557	8.71553	10.4179	9.04173	12.2643	7.50733	8.74814	0.0846376	7.91133	-0.0275733	15.7676	-3.19165	19.781	7.6706	12.9419	0.897865	23.1873	-5.28672	18.6654	3.13675	4.33505	-8.60558	8.79023	4.55091	8.95633	20.0206	7.98094	17.1981	8.47639	18.7632	11.3433	8.10138	6.77742	9.57801	8.91777	9.51618	8.87047
BH9_156	BH876	55.02	54.3494	54.9738	55.13	54.4155	58.3405	52.2878	52.8803	51.3343	51.5701	51.4792	56.6843	56.6467	51.7588	51.8312	52.8219	52.5463	50.1027	50.8785	49.6642	50.3752	48.2262	50.42	43.2076	44.443	49.7757	49.4975	49.3231	53.1496	41.6938	43.1364	42.4565	54.1459	53.4701	53.8391	53.4335	46.062	47.1399	53.4167	53.8381	51.2579	51.9176	50.1177	50.2417	50.5434	50.4925	49.919	49.866
BH9_157	BH876	15.12	15.839	13.5935	13.0265	15.5688	16.7849	18.6163	13.0494	14.2364	9.93704	10.0972	17.2412	17.5308	19.207	17.0874	21.0764	15.4216	18.8544	7.27642	17.6688	7.18974	25.9945	3.67245	29.8553	15.0994	23.6433	8.53463	34.1151	1.48089	28.9195	9.42	10.8221	0.59693	16.2583	10.7682	16.637	30.1017	14.5018	26.5499	14.808	28.3273	18.1048	16.7816	14.7948	17.7072	16.8086	18.0658	17.189
BH9_158	BH876	36.68	35.5258	36.6135	36.6717	35.159	38.9192	34.3664	34.1741	32.8525	32.8847	32.8629	38.8707	38.9261	32.7991	32.7664	34.9975	34.7442	33.5228	34.3012	31.5486	32.3519	29.091	33.2791	22.7361	24.9458	31.2816	30.5129	28.4257	35.8894	21.9205	24.1634	23.2195	38.3908	34.4914	34.9798	34.5721	25.6173	27.0157	34.5489	34.92	31.0232	31.5182	32.1222	32.0385	32.2928	32.2787	33.0212	33.0086
BH9_159	BH876	6.61	7.92186	5.47663	4.98788	6.51984	9.12036	8.25797	5.13163	3.18196	0.755823	0.756035	6.08706	6.19772	9.10684	8.11687	10.4212	5.66041	7.54293	-0.718018	7.24473	-0.345993	15.233	-3.91393	19.2627	7.27546	12.1647	0.583923	22.8181	-6.30111	17.8889	2.51797	4.14345	-9.69857	7.39067	3.27584	7.49275	18.8917	7.16352	15.7475	7.6695	17.3503	10.4265	6.17531	5.34	7.88771	7.60745	7.77612	7.50579
BH9_160	BH876	54.79	53.4937	54.4097	54.5555	49.9155	57.6999	51.4478	51.8256	47.2646	47.0966	47.0803	51.2372	51.2463	45.4859	45.4051	49.0363	48.5931	45.6459	45.3131	44.8772	44.6117	43.4623	43.9886	38.4052	38.4786	46.1363	45.0718	44.784	46.2266	37.4808	37.2496	36.9864	49.5502	52.5179	52.3818	52.5322	43.523	43.1761	53.1123	52.6089	50.6322	50.2768	49.7069	49.6303	49.3715	49.3346	48.5762	48.5402
BH9_161	BH876	11.62	13.0024	10.8749	10.7648	10.353	13.9407	12.4127	21.7802	7.57098	6.5777	6.59235	13.5477	13.6047	12.4628	12.1008	13.2929	11.3445	8.99168	5.21702	8.87098	5.37343	12.7466	2.62995	15.2132	9.18812	10.4431	5.8686	17.3346	1.26177	13.9468	6.42811	7.30066	0.0453602	9.83185	7.93453	9.89807	15.5149	9.96594	15.6637	11.9548	16.617	13.5249	11.7177	11.5893	14.5159	14.516	14.5908	14.5925
BH9_162	BH876	53.25	54.8279	53.0134	53.2342	43.5011	59.3768	51.2973	60.5256	41.3567	41.138	41.0416	45.315	45.354	38.5022	38.3973	45.3189	44.5583	36.9822	36.5138	38.3132	37.9295	36.0549	36.4601	31.7665	31.6754	41.9517	40.063	37.9015	39.2994	30.208	29.7509	28.884	46.3842	49.8236	49.6416	49.8721	41.0438	40.5069	55.471	54.4899	52.167	51.6832	52.8319	52.7288	52.4268	52.41	53.1145	53.0986
BH9_163	BH876	18.28	17.5915	16.6559	16.4756	17.5754	18.2021	17.937	17.636	15.6591	14.6887	14.7308	16.9683	17.0207	17.6402	17.2642	18.3963	16.9843	16.4028	13.0874	16.3782	13.3372	19.5935	11.9981	21.5136	16.7149	17.7532	14.1404	22.5975	10.9709	21.0757	14.9558	15.9222	8.91735	18.0971	16.4536	18.1431	21.8898	17.1925	20.8037	17.6772	21.4269	18.6248	17.3291	17.0228	18.1659	18.1008	18.3792	18.3182
BH9_164	BH876	30.48	31.4178	30.2396	30.5833	25.5444	33.4917	29.5919	29.6441	23.6808	24.5978	24.4738	28.06	27.8938	24.0283	24.4124	25.0617	26.1684	20.4703	23.0574	21.3427	23.6144	18.9117	23.1906	17.6036	20.4033	23.3534	26.4919	18.9541	25.183	16.7663	20.9169	20.4802	27.9556	29.4991	30.6348	29.2816	22.8478	26.291	30.6464	33.3094	28.6495	31.0139	29.9846	30.2225	31.0968	31.1167	31.4544	31.4701
BH9_165	BH876	16.53	15.8217	14.9901	14.8307	15.5998	16.2597	16.2759	15.9232	13.8026	12.8567	12.9121	14.9338	15.0021	15.8481	15.4732	16.4885	15.1686	14.7025	11.5914	14.3453	11.5085	16.889	10.1412	18.4896	14.1606	15.5784	12.1358	19.0807	8.91834	18.4029	12.7894	13.6942	8.22936	16.2674	14.7461	16.3337	19.3608	15.0039	18.9089	15.9967	19.2033	16.5492	15.792	15.4929	16.7175	16.6483	17.2381	17.173
BH9_166	BH876	29.81	30.5226	29.6545	29.974	24.4386	32.4319	29.201	29.0178	23.4183	23.8616	23.8023	26.951	26.889	23.2009	23.3682	24.1561	24.746	20.8391	22.3455	21.1161	22.4802	18.7382	22.1054	17.0445	19.1051	23.4031	24.9761	18.6357	23.8547	16.2851	19.0316	18.561	27.9559	29.1264	29.842	29.0539	22.3121	24.4334	30.29	31.6982	28.1813	29.465	29.9809	30.0772	30.6643	30.666	31.3668	31.3663
BH9_167	BH876	15.49	14.973	13.9133	13.7559	13.3133	15.3674	14.8843	14.5338	11.6153	10.8033	10.8368	13.2624	13.3163	13.4108	13.0881	14.6038	13.4611	12.2039	9.51234	11.8	9.34706	14.1105	8.31878	15.3836	11.6656	12.8269	9.86415	16.229	7.51627	15.0686	10.227	10.9582	6.38592	14.8343	13.5146	14.8848	16.5919	12.8264	16.8521	14.299	17.2581	14.9635	14.7319	14.4797	15.4786	15.4291	16.0976	16.0511
BH9_168	BH876	33.65	34.5754	33.8092	34.1693	28.75	36.5263	33.1753	33.1618	27.7952	28.3975	28.3126	31.3428	31.2556	27.1229	27.3675	27.9847	28.8052	24.605	26.5557	24.9002	26.6686	22.2011	26.5852	20.4284	23.1246	27.1975	29.3859	21.9465	28.7199	19.6029	23.1576	22.5599	32.5099	33.2203	34.1406	33.1164	25.8802	28.6208	33.8801	35.6942	31.8921	33.5592	34.5076	34.6574	34.7734	34.8009	35.4789	35.5033
BH9_169	BH876	17	16.5813	15.4257	15.2661	15.063	17.187	16.2762	16.0909	13.2438	12.5277	12.553	15.0815	15.1217	15.0139	14.7372	16.2662	15.1419	13.5862	10.9982	13.5865	11.201	16.3188	10.0772	17.8278	13.9484	14.5205	11.7453	19.0601	9.39517	17.1716	12.2535	13.0145	7.25419	16.4796	15.1862	16.5149	18.5841	14.8595	18.3625	15.9129	19.062	16.9091	16.074	15.8887	16.8332	16.783	17.0086	16.9609
BH9_170	BH876	34.43	35.6291	34.5654	34.9757	29.9214	37.6812	33.639	33.882	27.9666	29.2397	29.0773	33.1677	32.9462	28.1853	28.7418	28.8858	30.3925	23.9745	27.4877	24.7775	27.878	21.5538	27.6907	20.0188	23.9878	26.6389	30.9607	20.9467	29.9955	19.205	24.9197	24.3051	33.0651	33.5724	35.123	33.283	25.7141	30.4023	34.2144	37.7817	31.8977	35.0909	34.6791	35.0646	35.5437	35.6005	35.9877	36.0386
BH9_171	BH876	22.73	24.1313	20.769	20.4953	18.452	25.0767	23.7459	19.6774	14.6978	13.1506	13.269	20.5792	20.6879	20.57	19.8948	21.7392	19.4385	15.5825	10.4975	15.2298	10.5497	20.5826	8.01438	24.1464	16.5048	16.9282	11.1653	25.7056	5.97095	22.7768	13.1392	14.6028	2.43984	19.9225	17.4268	20.0601	26.203	18.9313	26.7319	21.9626	28.3976	24.1208	22.3852	21.9243	25.2711	25.0898	24.6083	24.4325
BH9_172	BH876	36.09	37.4712	35.5224	35.7217	29.6745	41.1787	35.8651	20.755	27.4458	27.4013	27.2563	31.8407	31.8646	23.6422	23.6243	31.9189	30.9988	24.4556	24.2951	25.7468	25.6116	24.0766	24.2564	21.0827	21.0294	29.4609	27.3928	26.9166	27.627	18.9524	18.7213	17.6946	32.7048	34.3248	34.2625	34.3498	28.0603	27.8339	38.9588	38.2122	36.3175	36.165	35.1987	35.1597	34.7158	34.6974	35.8978	35.8799
BH9_173	BH876	37.42	39.2617	35.5958	35.3664	32.1281	39.7901	37.6286	48.6477	28.1795	27.0257	27.2164	33.4757	33.5827	34.658	34.1735	33.6302	32.3569	28.0973	24.1472	27.1236	23.4967	31.8711	21.8498	36.1865	30.1984	27.9842	24.7391	35.6041	19.6345	35.5132	27.9208	29.5492	14.8382	33.9384	32.0187	34.0909	39.4356	33.7391	39.306	35.8301	42.3774	39.071	38.0859	37.8928	40.585	40.5421	40.3326	40.293
BH9_174	BH876	39.32	40.9503	38.6196	38.799	30.808	44.3351	37.7994	36.9348	28.6141	28.923	28.8212	31.3655	31.3454	24.9762	25.1055	30.8758	30.7428	25.5361	26.3904	26.634	27.4036	24.7639	26.5884	22.7263	23.852	29.4797	29.4293	26.3651	29.2893	21.2407	22.6818	21.8723	33.098	36.9602	37.3612	36.9261	30.3449	31.4913	40.2244	40.719	39.0077	39.7675	38.8334	38.953	38.0793	38.0862	39.3608	39.3659
BH9_175	BH876	14.26	13.9783	12.2679	11.6609	11.7614	14.9143	13.9003	13.2724	12.2431	9.02301	9.18175	8.04894	8.28376	14.906	13.4525	15.9419	10.8283	16.9111	7.27896	18.2334	9.46316	26.7293	6.81692	31.5838	18.5931	21.2878	8.04191	34.6765	5.11585	30.5537	13.592	15.1968	0.589585	15.2568	10.6101	15.5124	28.4779	15.15	21.3869	11.6821	26.0326	17.6676	13.4831	12.0997	14.5266	13.9623	13.8615	13.3123
BH9_176	BH876	27.77	28.1008	27.187	27.3518	19.8352	31.5825	25.6122	25.3938	16.4613	16.6895	16.6108	21.6116	21.6011	15.8481	15.9016	20.819	21.1059	14.8908	15.9499	14.1673	15.1514	12.1119	15.2948	8.53217	10.3152	16.2876	16.9514	12.3457	17.6197	8.49614	10.6761	9.88931	19.576	25.008	25.5556	25.0035	16.2758	17.8455	27.9654	28.6501	24.5694	25.401	24.2102	24.2152	24.32	24.302	25.124	25.1049
BH9_177	BH876	28.06	29.1014	27.5252	26.9643	27.8562	29.8102	30.0075	35.2132	27.8648	24.6506	24.9465	26.8993	27.1505	31.9202	30.4994	32.6383	28.215	32.1655	22.639	32.2702	23.6274	39.6385	20.4632	44.46	31.9505	35.643	23.7545	46.4104	18.1579	43.5738	27.0883	29.3481	16.8346	29.6777	25.0963	29.9374	42.4951	29.4704	37.0715	28.1048	40.6712	32.405	29.5893	28.1839	30.3561	29.8464	30.902	30.4085
BH9_178	BH876	31.78	32.2841	31.757	31.8088	23.0659	36.0123	30.1353	36.701	18.8801	18.768	18.8065	27.0193	27.0353	18.8054	18.7385	24.7316	25.0211	17.9282	17.9822	15.8495	15.9367	15.3154	16.5007	12.3992	12.9671	17.0127	17.4434	16.3745	18.5069	11.364	11.8884	11.9586	17.252	28.72	28.7921	28.7459	19.7884	20.0261	31.3364	31.4157	28.4525	28.3909	28.2768	28.1323	28.0026	27.9473	28.4353	28.3823
BH9_179	BH876	8.58	8.63732	6.24613	5.60786	8.08193	10.2368	8.9775	6.11486	5.52906	2.9198	2.92446	6.78393	6.89971	10.9385	9.89279	11.5389	6.62233	8.91444	0.00209935	9.18499	0.991049	16.9576	-2.93933	21.6395	8.71387	12.8841	0.920978	24.4155	-5.58985	20.4252	3.93599	5.60296	-7.36589	7.84542	3.42475	7.95272	19.9643	7.24309	14.1127	4.92439	18.6009	11.0111	6.88826	6.05732	8.44981	8.19161	7.30611	7.0579
BH9_180	BH876	47.74	48.8303	47.8373	48.1381	42.1819	52.8549	46.0047	45.6556	39.5387	39.2338	39.2361	42.2827	42.2992	40.0737	39.9565	42.1946	41.3587	37.9101	36.8746	39.1257	38.1866	38.1542	36.2295	34.0643	32.7311	42.31	40.3925	40.2926	37.6104	32.9065	31.0774	31.2167	43.2754	46.9617	46.4574	46.98	39.9625	38.5035	52.514	51.4013	47.2971	46.3925	44.6739	44.6274	45.3552	45.3451	45.2749	45.2651
BH9_181	BH876	16.35	16.8717	14.4892	13.8709	16.7585	18.6896	17.4588	17.8084	13.6404	11.0953	11.0779	16.599	16.7056	19.6676	18.6441	20.0245	15.5799	15.9241	7.25938	16.0379	8.06776	23.257	4.05751	27.9766	15.411	20.1525	9.22263	30.7315	1.84038	26.633	10.6384	12.1884	0.86184	15.636	11.3378	15.7329	27.2672	14.9009	22.0474	13.006	26.7013	19.3058	15.6015	14.7507	17.2473	16.9624	15.6378	15.3633
BH9_182	BH876	48.76	50.2816	49.0326	49.2981	43.7419	54.7201	47.6063	50.5273	40.5551	40.2884	40.296	44.7677	44.781	41.7519	41.645	44.1476	43.6049	37.8525	37.0065	38.9838	38.2182	37.784	36.3882	33.8805	32.8301	42.5282	41.2537	40.0317	38.1806	32.394	30.956	31.0828	43.7521	47.8159	47.4101	47.8329	40.4551	39.2765	53.2492	52.3168	48.6358	47.8751	46.3734	46.319	47.2607	47.2363	46.8152	46.7914
BH9_183	BH876	16.64	16.8452	14.7929	14.2178	15.4492	18.4062	17.205	19.4919	12.1595	9.88887	9.907	15.7491	15.8376	18.0214	17.1139	18.8057	14.7982	14.6884	6.87924	14.1386	6.94765	20.9937	3.54657	25.4359	14.0361	17.9085	8.07353	27.8956	1.64286	24.1825	9.71134	11.4003	-0.342639	15.4898	11.6033	15.5643	25.2643	14.1028	21.0872	13.1362	25.3113	18.6723	15.4054	14.6515	17.099	16.8407	15.6775	15.4278
BH9_184	BH876	53.18	54.202	53.3546	53.6168	47.5454	58.4899	52.1039	56.3885	43.7738	43.5816	43.594	49.2129	49.2233	44.7839	44.6989	47.8824	47.6205	41.4079	40.9352	41.1107	40.6972	39.6423	39.4273	35.9806	35.6021	44.942	44.2555	41.3954	41.4765	34.7455	34.1277	34.1597	46.1553	51.8096	51.5983	51.8232	43.6808	43.0823	56.3775	55.8178	52.1592	51.6887	50.9015	50.8276	51.3523	51.3197	51.2029	51.171
BH9_185	BH876	16.98	16.6472	15.5855	15.1717	15.5253	18.1797	15.8071	20.4316	11.3556	9.85075	9.7275	15.0108	15.0614	16.3426	15.7748	17.1158	13.5023	13.3051	7.58253	13.2491	7.91505	19.5693	5.1493	23.8261	14.6908	16.2296	7.72244	25.8313	3.55464	22.8784	11.6247	12.2899	-0.387744	15.706	12.805	15.7404	23.1727	14.743	20.0451	13.8255	23.2553	18.5238	13.4827	13.0458	15.1934	15.0736	13.5906	13.4758
BH9_186	BH876	59.46	60.7462	60.6301	60.8945	56.2519	65.2194	58.8094	63.9306	53.591	53.374	53.2963	58.4204	58.4299	54.0136	53.9294	57.3303	56.5692	51.133	50.3999	52.0575	51.3925	50.6343	49.5091	46.0107	45.1289	55.4054	53.6289	53.0245	51.6504	44.1507	42.88	42.4575	57.6853	60.0287	59.6722	60.0375	51.9243	50.8826	64.7388	63.5932	59.3056	58.651	57.5931	57.5082	58.06	58.04	58.2449	58.2259
BH9_187	BH876	26.48	26.362	24.8113	24.2505	25.5813	27.7982	26.9545	35.9038	21.8444	19.7602	19.8746	24.3906	24.5784	26.4953	25.6908	26.5421	23.5412	23.9206	16.9223	23.3258	16.946	28.7181	13.5492	33.8301	24.0447	26.1376	18.3283	34.1881	11.321	33.7167	21.0074	22.4906	10.7249	24.686	21.2898	24.8849	34.7772	24.9151	30.5082	23.6438	35.0869	29.1105	25.1042	24.5527	26.5517	26.5104	24.8579	24.8246
BH9_188	BH876	51.36	53.1526	52.142	52.3665	44.4764	57.9341	50.2011	60.3576	40.843	40.6519	40.6335	45.8904	45.9063	40.89	40.8265	44.6096	44.4707	37.6904	37.0936	38.5586	38.0384	37.1563	36.5535	33.4424	32.9117	41.3164	40.8952	39.4057	38.7454	31.5961	30.7204	30.6946	43.7956	49.795	49.5202	49.8131	40.8368	40.058	52.9585	52.2708	50.6209	50.064	48.9917	48.9637	48.8014	48.8366	48.6016	48.6372
BH9_189	BH876	-1.34	-2.45201	-3.77973	-4.09283	-3.24101	-1.75581	-2.43636	-3.94997	-3.81179	-5.94412	-5.96083	-2.44657	-2.37938	-2.76047	-3.73908	-0.0229328	-3.28502	-1.10614	-7.30845	-1.24268	-6.88436	3.74601	-8.55699	5.13019	-3.03539	2.40615	-5.88679	8.9514	-8.96408	4.71096	-5.98223	-5.30708	-10.981	-1.98509	-5.0108	-1.90136	4.89241	-3.59238	3.96183	-2.49513	3.86313	-1.54551	-1.85411	-2.77509	-1.46627	-1.87596	-1.40733	-1.80712
BH9_190	BH876	88.51	88.9395	90.2611	90.5971	89.5139	94.2113	85.9696	87.578	88.0259	88.3444	88.2241	90.6396	90.6382	84.1695	84.2387	84.9013	85.2347	84.3609	86.0718	83.9392	85.5796	80.8339	86.9561	74.2266	77.6809	83.8128	84.4835	81.2469	91.6219	72.768	76.6874	75.1897	92.8166	88.3059	89.2141	88.3083	79.2596	81.9664	88.413	89.5244	85.9957	87.3075	88.1868	88.1295	86.9088	86.844	86.4817	86.4171
BH9_191	BH876	1.98	0.368199	-1.20547	-1.61186	-0.249734	1.18833	0.747477	-1.35725	-0.311809	-3.12547	-3.04973	1.2947	1.44729	1.88311	0.524467	4.19658	0.803665	2.42018	-5.2572	2.36401	-4.5888	7.84433	-6.87373	9.66621	-0.187219	5.99824	-3.08934	13.5333	-7.91244	9.34443	-3.63054	-2.66429	-8.55028	0.614826	-3.04355	0.830192	9.01072	-1.38808	8.25518	0.291414	8.03097	1.22627	1.28728	0.050741	2.18803	1.63475	1.89216	1.35267
BH9_192	BH876	86.44	88.1825	87.9776	88.3296	84.0054	93.4638	84.5875	84.8062	81.3327	81.5799	81.4303	85.8561	85.8872	77.592	77.6237	80.4734	80.9254	77.3641	78.8727	76.9756	78.4333	74.0749	79.4519	67.9787	71.078	78.2131	79.0425	74.9473	83.945	66.5253	69.998	68.2268	85.3816	85.4262	86.2573	85.478	75.7223	78.1226	87.8363	88.5487	84.7319	85.8738	86.4558	86.374	85.2803	85.2193	85.5662	85.5063
BH9_193	BH876	13.95	13.032	11.11	10.3394	10.5855	14.62	13.4557	17.628	9.32303	5.00092	5.15627	8.7747	9.13921	13.5127	11.4637	14.7359	9.00258	14.5832	2.57929	13.5759	2.72454	22.5695	-0.582343	27.1846	11.8894	18.1623	2.68177	31.306	-2.62973	26.555	6.24508	7.63883	-5.1832	12.8313	7.15253	13.2608	26.464	10.2324	20.655	8.53784	25.7478	15.1797	12.0088	10.0757	13.2378	12.456	11.7137	10.9542
BH9_194	BH876	47.2	49.2362	47.89	48.0963	38.5842	54.0235	45.6842	59.6555	36.2914	35.7608	35.7568	39.8297	39.8922	35.7234	35.497	40.4093	39.3631	34.0807	32.557	35.2705	33.9188	34.77	32.268	30.6298	28.9172	38.1089	35.4954	37.8408	34.4005	28.4917	25.9851	25.8853	39.061	45.7639	45.0671	45.8505	37.385	35.3309	49.7027	47.9866	47.1469	45.7762	44.9948	44.8222	44.9601	44.9385	44.6082	44.5898
BH9_195	BH876	18.44	18.2582	16.6641	16.4869	18.5895	18.9893	18.4743	15.1782	16.1401	15.6551	15.8554	16.6708	16.7062	21.6409	21.4851	19.1528	18.7853	13.2981	11.2058	16.4926	14.5277	18.9736	12.5385	23.0345	19.3216	17.3546	16.4654	21.2891	10.6216	22.4841	18.0795	19.7835	9.56612	17.5213	16.4526	17.5549	23.3199	20.165	21.1131	19.7475	22.895	21.235	18.4895	18.5332	21.0788	21.1536	20.575	20.6494
BH9_196	BH876	35.48	37.0393	35.166	35.2617	30.4479	40.1724	35.5945	32.7585	26.1658	25.9209	25.922	35.3093	35.3177	27.1091	27.0089	34.2664	33.7645	26.0052	25.1485	23.2493	22.4613	23.0584	21.1761	19.9828	18.7402	26.084	24.9114	25.748	22.9174	18.0656	16.463	16.714	25.1981	33.6295	33.2068	33.6429	26.9591	25.7185	39.1572	38.2945	34.2712	33.5332	33.0662	32.9875	35.2187	35.1894	34.2735	34.2452
BH9_197	BH876	-1.95	-3.96605	-4.90786	-5.30067	-2.97206	-2.89444	-3.40628	-6.98377	-4.66161	-6.70873	-6.61252	-3.09309	-2.9262	1.09654	0.163018	2.70958	-0.83417	-3.92781	-10.2611	-1.54261	-7.34465	7.72509	-7.10508	12.0026	2.9735	0.817623	-8.4133	15.414	-7.62743	8.01456	-3.4943	-2.14121	-21.1133	-0.685799	-3.78021	-0.523894	6.69226	-2.10843	2.52889	-3.24469	2.92596	-2.40664	-4.01329	-5.08007	-1.41443	-1.87982	-1.91401	-2.36811
BH9_198	BH876	24.26	24.1076	22.9991	22.9145	18.1251	27.5172	23.2525	21.4003	14.1576	12.3811	12.2811	26.7829	26.9375	15.6255	14.7419	26.6967	23.6989	17.1184	12.4194	12.5602	8.32279	18.6733	9.79584	15.741	10.0039	17.1273	8.96881	26.37	13.3555	10.5615	2.84289	2.49583	2.83842	24.2888	22.0705	24.4519	18.2289	12.015	30.0332	25.0938	22.959	18.8278	20.6714	19.4468	22.7268	22.1408	22.0312	21.4582
BH9_199	BH876	12.39	11.7246	10.5248	10.1608	12.1017	12.2119	13.5117	11.4692	10.2281	7.83533	7.93996	13.4207	13.5199	14.9201	13.8283	17.6201	13.6436	13.7155	6.45625	13.0482	6.40581	20.2085	4.29228	24.0098	13.9565	16.1485	6.0848	26.6827	2.67112	22.2118	9.27305	11.1183	-2.18184	12.0229	8.43944	12.1082	21.8964	11.8617	18.165	11.4446	19.5627	13.3764	12.6807	11.5896	13.2331	12.7371	13.963	13.4786
BH9_200	BH876	36.11	38.8249	36.5904	36.6895	30.1104	41.9008	37.8721	42.1724	26.259	25.9582	25.9696	34.8205	34.844	26.4309	26.3046	33.6487	32.8969	25.149	24.2278	23.044	22.21	22.5492	20.8932	20.32	19.1429	26.1138	24.2785	24.5819	22.3132	18.7007	17.1152	17.2957	25.8314	33.1441	32.7014	33.1665	28.3355	27.062	39.7994	38.8859	36.6072	35.7974	36.9123	36.7799	38.1857	38.134	36.9651	36.9152
BH9_201	BH876	10.45	8.00237	7.63812	7.12966	10.1959	8.61821	10.538	0.898821	9.05713	6.00846	6.24147	10.8805	11.0624	14.642	13.2999	16.6333	12.0618	13.4369	4.32307	13.5212	5.25677	21.3259	2.99107	24.8765	12.9442	16.6672	4.85347	28.2585	1.19751	22.9869	7.21498	9.29958	-3.04444	11.5814	7.17041	11.7814	21.4989	9.02973	16.211	7.55199	17.8764	9.97108	8.61046	7.40062	9.41187	8.99095	10.8322	10.4253
BH9_202	BH876	35.89	37.1695	35.5189	35.5907	29.0256	40.2197	35.953	33.134	25.3502	24.9072	24.9668	32.0837	32.1164	25.4337	25.2655	33.2021	32.0664	23.9662	22.5072	22.9441	21.6327	22.8852	20.2136	20.6565	18.8351	25.9365	23.2775	25.3749	21.6479	19.0123	16.4785	16.827	24.8433	33.919	33.2192	33.962	27.8718	25.8481	38.4597	37.0595	35.571	34.2998	33.843	33.7573	35.2356	35.2467	34.3499	34.3622
BH9_203	BH876	-0.12	-1.92675	-2.03552	-2.3851	-0.505503	-2.02591	-1.49475	-3.58206	-0.25155	-2.92393	-2.75064	0.780849	0.847643	5.02967	3.62693	5.33406	2.12726	2.85772	-4.15346	4.14878	-2.27167	12.6805	-2.54382	15.5891	6.0736	4.80598	-3.80278	18.8347	-4.51331	13.0107	0.944907	3.05815	-15.0538	-0.247396	-3.68117	-0.176365	9.74593	0.291263	5.11731	-1.21137	4.60527	-1.49799	-1.28738	-2.82246	-0.356835	-1.23589	2.03378	1.16854
BH9_204	BH876	26.38	26.8012	25.3746	25.4888	21.3487	28.6652	26.0562	24.9191	18.8031	18.9554	18.8159	25.6043	25.5771	17.3047	17.3782	22.8125	22.6959	17.6374	17.9911	15.9389	16.245	15.164	15.7532	13.9289	14.2775	17.8133	17.6603	16.8366	17.7673	12.144	12.6517	11.8967	19.2782	25.1764	25.3249	25.1391	19.5722	20.0037	26.6933	26.6208	24.9587	25.2846	26.0304	26.0358	27.5608	27.5507	25.8396	25.8293
BH9_205	BH876	12.65	13.2317	11.5953	11.4133	11.4796	14.0908	13.8989	11.4186	9.70103	8.19624	8.07976	15.5016	15.5576	14.5552	13.8379	17.8153	15.4653	11.5143	7.16505	10.2655	6.28497	15.6197	6.17938	17.6487	11.6622	13.1436	7.019	20.7604	6.55042	15.3409	7.68391	7.7462	-0.514942	12.818	10.6783	12.8701	17.2228	11.2612	17.8977	13.3127	17.227	13.4978	14.5427	13.7308	15.5873	15.1759	16.9295	16.5263
BH9_206	BH876	52.78	56.2259	52.2736	52.3776	48.0889	60.199	54.226	48.1581	44.5528	44.6005	44.4338	51.0958	51.0846	39.6444	39.6594	48.4955	48.0076	40.6756	40.7542	41.6369	41.6962	39.0852	39.6865	35.714	35.7844	45.8044	44.8075	41.6495	43.1623	34.3667	34.4433	33.4741	49.9469	48.6676	48.6974	48.6538	45.4475	45.4894	59.7979	59.251	55.0008	55.0652	54.4336	54.4412	54.5854	54.5559	54.9397	54.9096
BH9_207	BH876	11.6	12.0428	10.7334	10.6134	10.5963	12.8823	12.7867	10.6492	8.6145	7.25837	7.15876	14.6105	14.6445	13.7429	13.0921	16.6515	14.7663	10.2586	6.34854	8.59031	5.00497	13.8679	5.28998	15.7663	10.3268	11.4845	6.51937	18.7965	5.78439	13.6056	6.70351	6.85625	-2.13304	11.9688	10.0382	12.0018	15.6213	10.2479	16.8353	12.6769	15.578	12.2153	13.4398	12.6996	14.6072	14.2143	15.9231	15.5377
BH9_208	BH876	91.82	96.3054	92.2649	92.6233	90.7407	100.33	95.0626	88.6546	87.586	87.9301	87.716	95.6964	95.6684	82.1589	82.274	90.1022	90.2538	82.8826	84.2031	82.8917	84.119	79.1913	83.2405	75.0701	77.286	88.0146	88.5016	81.6862	88.5954	72.5708	75.2252	73.6159	94.8085	89.8153	90.4795	89.786	84.8991	86.8179	102.036	102.51	94.5471	95.6053	96.676	96.7337	95.0532	95.0078	97.5355	97.488
BH9_209	BH876	8.1	8.73522	6.87094	6.67599	8.23293	9.76643	9.80039	7.06513	6.91888	4.88253	4.78831	11.3662	11.4269	11.8632	10.8569	15.0636	12.1795	9.04144	3.37311	7.99382	2.80885	14.8201	2.53026	17.2217	9.4581	11.4677	3.92886	21.519	2.8835	14.5353	4.61917	4.8803	-5.7252	9.03785	6.26123	9.11199	15.6346	7.889	14.6863	8.69153	14.411	9.50262	9.93237	8.84873	11.0129	10.4435	11.6976	11.1393
BH9_210	BH876	84.96	90.1364	85.3516	85.6654	82.8891	94.4772	87.746	81.5993	79.662	80.1184	79.7008	86.1702	86.0741	74.2803	74.4892	82.2894	81.7042	75.4656	76.633	75.8571	76.8843	73.6748	76.0173	70.141	71.5706	80.9697	80.0224	77.6209	81.4863	66.9195	68.8238	66.6004	84.6674	82.8835	83.3644	82.7267	79.0146	80.5575	94.9957	94.9949	88.6027	89.6653	88.9629	88.9962	87.4318	87.3628	88.9072	88.8368
BH9_211	BH876	15.43	16.3352	14.6997	14.5163	14.7822	17.3645	16.5767	14.3679	12.0501	10.8968	10.82	17.8606	17.8855	17.7026	17.2306	20.311	18.0627	13.5571	9.54361	12.6432	8.93417	18.1836	8.15945	20.5158	14.4279	15.6197	10.1791	23.5287	7.92712	18.101	10.4491	11.0203	1.21192	15.6688	13.639	15.687	20.2474	14.5015	20.8818	16.8371	20.1586	16.8415	16.9629	16.531	18.308	18.1356	19.3155	19.1478
BH9_212	BH876	68.29	71.4909	68.239	68.4433	64.0886	75.0469	70.6366	63.8632	61.2919	61.3211	61.2177	67.684	67.6916	54.6868	54.681	63.6163	63.329	57.2505	57.6255	57.1327	57.5103	54.0248	56.2291	50.0747	51.1124	62.3277	61.6252	56.0498	60.1998	48.7957	49.8525	48.8548	67.209	64.6242	64.8428	64.633	60.1462	60.7885	75.6682	75.5281	69.7614	69.9938	70.5679	70.4994	69.2666	69.2196	69.9429	69.8966
BH9_213	BH876	15.3	16.0512	14.592	14.4005	14.2906	17.0575	16.2385	14.4547	11.778	10.5381	10.4499	16.9317	16.9684	16.9862	16.4844	19.7726	17.3201	13.5403	9.24069	12.5794	8.61581	18.339	7.81449	20.6608	14.2431	15.7459	9.76643	23.9178	7.61835	18.2445	10.1203	10.6625	0.797462	15.8635	13.6985	15.8928	20.2947	14.1662	20.7544	16.4049	20.1159	16.5527	16.8298	16.3554	18.093	17.9184	19.1857	19.0166
BH9_214	BH876	67.99	71.0276	67.9088	68.1093	63.322	74.5401	70.1275	63.6993	60.5759	60.6099	60.5039	66.9066	66.9086	53.7824	53.7775	62.7375	62.4582	56.7037	57.109	56.4163	56.8234	53.3348	55.6493	49.3412	50.4432	61.6086	60.9277	55.3609	59.6934	48.0598	49.1967	48.2016	66.4414	64.4373	64.6695	64.4411	59.4429	60.1391	75.1272	75.0276	69.1162	69.3718	70.2601	70.1872	68.9552	68.9074	69.645	69.5978
BH9_215	BH876	5.93	5.95827	4.44373	4.20319	4.17749	6.85055	6.44804	4.83778	3.85274	1.80256	1.73416	5.85574	5.98621	6.61949	5.62817	10.6344	7.71245	6.09754	0.502767	5.07089	-0.00812168	11.6095	0.233745	13.4763	6.18527	8.5518	0.652852	17.9692	1.00696	11.0706	1.55736	1.66151	-7.7117	6.68393	3.99455	6.82065	12.3142	4.77974	11.9749	6.09449	11.4435	6.55791	7.68336	6.53883	8.29388	7.76119	9.16834	8.64901
BH9_216	BH876	86.94	91.4866	87.0478	87.3627	85.5933	95.5361	90.2885	83.2942	82.6301	83.0479	82.7656	90.1326	90.1139	77.3556	77.4821	84.5924	84.6837	78.2444	79.9704	77.7681	79.368	73.2594	78.6809	68.6643	71.5449	82.8526	83.136	74.682	83.9841	66.4228	69.9527	67.7801	91.556	84.25	85.1292	84.2238	79.0059	81.5369	96.7087	97.2609	89.1263	90.4977	92.2391	92.2162	90.8164	90.723	93.3212	93.2279
BH9_217	BH876	0.41	-0.264707	-0.992623	-1.1526	-1.21769	0.70905	-0.012318	-0.351696	-1.07344	-3.07163	-3.16346	-0.457476	-0.37373	1.9405	1.0263	1.22041	-2.28319	2.29354	-3.72127	2.21657	-3.2784	7.66103	-5.22993	9.07335	0.862161	5.92593	-2.98405	13.5356	-5.66657	7.66942	-2.94789	-2.35402	-7.59663	2.08292	-0.879066	2.1584	7.3879	-0.881855	7.09628	1.05769	6.18517	1.05256	-0.0142971	-0.976311	1.60678	1.18217	2.00734	1.59237
BH9_218	BH876	56.6	54.9795	56.0541	56.3514	46.3758	59.0354	52.1172	54.0578	45.5568	45.7749	45.6426	48.6642	48.6585	41.0029	41.0588	45.3192	45.6412	42.1681	43.3228	41.8307	42.9383	38.323	42.8381	33.1396	35.5175	44.4078	45.0464	38.9039	46.7265	31.752	34.4704	33.1905	52.3879	55.0452	55.661	55.0385	41.6685	43.4995	55.8168	56.3921	51.1817	52.0367	54.2942	54.2542	53.9882	53.9555	54.6757	54.6423
BH9_219	BH876	3.87	3.86739	2.54395	2.37637	3.15201	4.97135	4.31261	2.96505	2.60878	0.574392	0.472489	4.20121	4.28049	6.46092	5.54955	6.09086	2.30698	5.74765	-0.635498	5.84959	-0.00569429	11.9408	-2.44067	13.9303	4.91078	9.81233	0.370216	18.5779	-3.13238	12.1773	0.618749	1.3163	-5.46757	5.47771	2.30842	5.54491	12.1787	3.28525	11.5384	5.13771	10.9314	5.54276	4.03608	3.11154	5.7769	5.36833	6.26565	5.86674
BH9_220	BH876	58.42	57.3067	57.8219	58.1143	49.1415	61.4483	55.1516	55.203	47.8634	47.8836	47.7707	52.5216	52.5377	44.3632	44.3446	48.9472	48.9741	44.3566	44.7807	44.0049	44.4433	41.0476	43.7558	36.3118	37.6016	46.9575	46.86	42.391	47.3858	34.5553	35.858	34.8134	53.4674	56.8655	57.1259	56.8892	44.8398	45.608	58.9263	58.8113	54.3116	54.5621	56.9967	56.916	56.8056	56.7775	57.6697	57.642
BH9_221	BH876	16.87	17.1963	15.8906	15.9512	17.1348	17.6347	18.6037	16.5617	15.2393	15.3508	15.3903	18.8843	18.8266	19.7948	19.8875	18.796	18.5274	12.5825	12.0835	14.2702	13.7147	15.3963	11.8215	18.2273	16.3584	14.7288	14.53	17.0635	10.8175	17.5545	15.6737	16.7684	11.5126	16.3957	16.0385	16.3205	18.983	17.907	19.0221	18.9799	19.6813	19.4717	17.7511	17.9515	20.1773	20.2392	20.8148	20.8736
BH9_222	BH876	41.5	41.3219	40.8691	41.1191	34.6379	44.9887	39.8934	39.0192	32.7462	32.7785	32.7305	38.0415	38.042	32.1097	32.115	34.7845	34.7169	31.0326	31.2511	30.6748	30.8976	28.5304	30.018	24.3626	25.022	33.4705	33.2949	30.1573	32.9961	22.5485	23.2072	22.8248	38.0288	40.3999	40.5245	40.3974	31.0306	31.4122	43.8216	43.8439	38.9171	39.0528	39.6746	39.6658	40.73	40.7265	41.9021	41.8983
BH9_223	BH876	5.38	5.92075	4.15902	4.12942	4.76553	6.54705	6.28145	4.61819	2.80971	2.49052	2.46273	6.63739	6.6253	7.45456	7.36565	5.99869	5.10235	2.21857	0.528087	3.35649	1.74148	5.54922	-0.140468	7.61837	4.35974	4.62045	2.72402	8.38091	-0.969336	6.82146	3.01631	3.56955	-1.52583	4.87307	3.96384	4.85053	7.9951	5.34514	9.19362	7.60015	8.58138	7.30275	5.41041	5.45685	8.1529	8.19462	8.23738	8.27823
BH9_224	BH876	50.91	50.4209	50.2935	50.5687	42.4206	54.3632	48.1656	48.2106	41.0296	41.05	40.9216	45.9583	45.9627	38.0851	38.0823	43.0674	42.8918	38.3696	38.6452	38.0029	38.2901	35.5196	37.5127	30.6293	31.5403	40.9036	40.3882	37.2397	41.004	28.7354	29.6266	28.6368	46.4032	49.5283	49.6929	49.53	38.3498	38.8562	52.183	51.9241	47.255	47.4084	49.1184	49.0395	49.2796	49.2693	50.3134	50.3034
BH9_225	BH876	8.08	8.06465	6.64429	6.66338	7.23829	8.87479	8.21723	7.25939	5.15419	5.1749	5.13445	9.98243	9.89905	10.6046	10.7068	9.18555	8.16079	5.05885	3.59911	6.15391	4.67468	8.33886	1.66765	10.482	6.78266	6.84092	5.22059	11.506	0.363211	9.35199	5.21915	6.30507	1.03108	7.76491	6.86757	7.64992	10.3801	7.73016	11.5966	10.425	10.7499	9.84688	6.8482	7.16285	10.0983	10.1904	9.97183	10.0596
BH9_226	BH876	56.87	55.6409	56.2684	56.6159	47.4975	59.6699	53.5426	53.2916	46.4607	46.4701	46.3516	50.3684	50.384	42.9353	42.9177	47.3683	47.1676	43.6885	44.0173	43.0319	43.3813	40.112	42.6074	35.2362	36.3769	45.9432	45.3603	41.5062	46.2381	33.4525	34.552	33.5396	52.5965	55.5631	55.7708	55.5827	43.3901	44.0089	56.9078	56.7086	52.6622	52.8413	55.0326	54.9496	54.6983	54.6757	55.6704	55.6486
BH9_227	BH876	6.79	5.80022	5.20579	5.13437	4.82713	6.71769	6.14194	6.00246	4.2934	3.54063	3.55684	6.13701	6.153	7.17129	6.95517	6.34896	4.39197	5.60548	2.27733	6.19519	3.10858	9.15206	0.63879	10.546	5.34088	7.40076	2.97864	13.1516	-0.0532425	9.24412	2.62483	3.72049	0.348951	7.18673	5.47482	7.18444	9.82535	4.90287	9.92438	6.81394	9.74775	7.06184	5.92786	5.8744	7.59259	7.67023	7.51528	7.59388
BH9_228	BH876	55.77	53.9852	55.3526	55.6774	46.046	57.9957	51.2076	53.4752	45.3359	45.6337	45.4812	48.5113	48.5053	40.7133	40.8028	45.0114	45.2483	42.2567	43.6397	41.6126	42.9297	38.0147	43.0358	32.5603	35.2611	44.1171	44.627	38.5122	47.1317	31.025	34.1425	32.703	52.58	54.5471	55.2757	54.5399	40.6251	42.7682	54.5556	55.2944	49.8428	50.8974	53.4439	53.4243	52.782	52.7507	53.6609	53.6293
BH9_229	BH876	6.93	6.73838	5.45608	5.16943	2.28227	7.8001	8.01675	6.00657	3.96435	0.344641	0.440549	4.25616	4.50362	6.84515	4.90948	11.5386	7.37997	6.92147	-1.66119	6.56075	-1.14789	13.6499	-0.904523	15.7784	5.81624	9.96005	-1.83556	20.4348	-0.0737766	12.2741	-1.13483	-1.09536	-6.37644	9.00835	5.01535	9.3128	14.1263	3.0495	12.6454	3.82536	14.2465	6.4923	9.46193	7.38202	10.1377	9.10837	10.777	9.76777
BH9_230	BH876	34.09	36.8279	33.5111	33.7368	22.6956	40.0372	33.5269	29.0007	20.3372	20.4063	20.2148	26.5618	26.5719	13.9847	14.0079	23.8172	24.0955	17.4241	18.0707	16.792	17.4396	14.4058	17.612	10.5473	12.1793	20.508	20.8318	16.184	21.8156	8.58716	10.3923	9.02268	25.4439	29.4084	29.7791	29.416	20.2571	21.3923	35.289	35.2583	31.8162	32.2329	33.8177	33.6814	33.6355	33.6258	33.4172	33.4089
BH9_231	BH876	8.7	8.52722	7.30122	6.98915	4.62916	9.50047	10.0433	7.9683	6.0707	2.36111	2.41916	5.96848	6.26668	8.69109	6.74217	14.3308	9.90805	8.99051	-0.0063111	8.84117	0.766659	16.0264	0.796116	18.2268	7.75447	12.421	-0.157658	23.2236	1.85873	14.8496	0.688279	0.559101	-4.22166	11.0086	6.83716	11.3661	16.765	5.08733	14.5338	5.15229	16.7136	8.60668	11.236	9.13164	11.9205	10.9364	12.7815	11.8188
BH9_232	BH876	35.15	37.7575	34.4053	34.5948	23.9181	40.9396	34.6916	29.8765	21.0967	21.143	20.9421	27.6238	27.638	14.9154	14.9308	25.4641	25.5288	18.2393	18.7166	17.4671	17.9592	15.2473	18.0891	11.4595	12.8399	21.2575	21.1291	17.3266	22.4963	9.43446	10.89	9.45662	25.8317	30.3292	30.6116	30.3383	21.3733	22.2483	36.2736	36.0395	32.9589	33.2497	34.7206	34.6128	34.4481	34.4557	34.0876	34.0955
BH9_233	BH876	13.35	13.402	12.0706	11.7519	9.56482	14.3956	14.8094	12.4822	10.7381	6.94637	7.11365	10.9801	11.2725	13.4637	11.5164	17.515	13.1687	13.7069	4.23129	13.2318	4.70879	20.5867	3.59611	22.9726	11.6305	17.2606	4.91136	28.0362	3.59133	20.0715	4.84879	5.87655	-0.704837	15.6943	11.2613	16.0394	21.9242	9.51975	18.9572	9.64798	21.7892	13.3275	16.2818	14.2591	16.8439	15.9129	17.7637	16.8538
BH9_234	BH876	38.42	41.0285	37.5303	37.7228	27.9052	44.3485	38.7637	33.7194	25.4331	25.2272	25.1407	31.5996	31.6748	20.0381	19.9296	29.1128	28.9645	22.9033	22.8806	22.0019	22.0673	19.821	22.1858	16.131	17.1191	26.3412	25.5198	21.8667	26.4559	14.2469	15.0402	13.9048	30.2625	34.2373	34.331	34.3246	26.1385	26.4079	40.5931	40.0159	37.3651	37.1616	39.0322	38.8252	38.7616	38.7422	39.0625	39.0458
BH9_235	BH876	33.3	33.8354	32.5868	32.3106	36.1983	34.6659	36.8877	45.1833	35.2786	32.7202	33.0594	34.9134	35.2698	39.3509	38.1696	38.7527	36.4182	35.2822	28.4288	34.9092	28.8018	38.2446	25.964	42.0513	33.8358	38.9639	31.8506	42.1624	24.217	41.9102	30.6443	32.2765	27.7231	33.8275	30.7473	34.3084	43.8231	34.6644	41.2387	34.7112	43.301	37.1307	37.7168	36.8015	39.0824	38.8848	39.4717	39.2869
BH9_236	BH876	41.8	44.2776	41.857	41.9414	36.5475	47.9125	42.2342	49.9896	31.859	31.8374	31.8278	41.149	41.1506	31.8443	31.8317	37.3828	37.347	31.1254	31.1564	29.2443	29.2812	28.2294	28.6145	24.6859	24.8281	31.7022	31.6148	30.2471	30.9655	22.8247	22.9613	22.9073	32.8005	38.1065	38.136	38.1155	32.0168	32.0772	44.9686	44.9182	40.6148	40.5995	40.1161	40.0877	40.598	40.5739	41.4226	41.3991
BH9_237	BH876	34.78	35.3139	33.8872	33.6644	36.9691	36.1423	38.3724	50.5461	35.9403	33.7528	34.1063	35.7037	35.9622	40.2846	39.3618	39.5246	37.3476	35.4098	29.142	35.3559	29.7576	38.2458	26.8532	42.1126	34.4849	39.1541	32.9013	41.8586	25.2572	41.9548	31.4756	33.4077	29.2045	34.6829	31.7995	35.0276	44.327	35.8561	41.8649	36.1094	44.2679	38.6777	39.2439	38.6267	40.5477	40.5152	40.9634	40.9407
BH9_238	BH876	40.16	42.631	39.9527	40.0372	33.1405	46.4448	40.2903	52.214	29.0292	28.777	28.7584	36.9696	36.968	28.1455	28.0715	34.1096	33.3805	28.6297	27.7976	27.2886	26.5463	26.894	25.6062	23.5813	22.6296	29.7913	28.1388	29.5974	27.931	21.4743	20.1055	20.154	29.8888	36.2191	35.8112	36.216	30.8621	29.7306	43.237	42.3349	39.8499	39.1001	38.5208	38.4839	38.665	38.6759	39.4846	39.4959
BH9_239	BH876	26.38	29.4611	27.0426	27.1083	28.2986	30.0473	29.9291	35.7954	24.3886	24.9803	24.8999	32.2996	32.147	32.5931	32.928	32.1392	31.6599	23.1035	23.217	23.084	22.9956	25.6627	21.173	28.7083	26.6825	23.9726	24.0514	28.6485	20.2701	26.7123	25.032	25.7824	16.4947	26.1194	25.93	25.9108	29.1666	28.5928	29.962	30.4229	30.1597	30.6979	27.978	28.5071	30.8323	30.9224	30.659	30.7412
BH9_240	BH876	51.44	53.6369	51.2364	51.344	44.6447	57.8762	51.2683	56.497	41.4642	41.1567	41.0537	47.5983	47.6543	38.7953	38.6497	45.0036	44.2205	39.633	38.9879	38.8716	38.3374	37.9025	37.7416	33.9598	33.6582	42.1005	40.0922	40.3856	40.6522	32.0945	31.3657	30.5349	43.2176	47.7102	47.4547	47.7793	41.9519	41.2112	55.1308	53.9785	51.1976	50.5486	50.9499	50.8038	50.0004	49.9642	50.9944	50.9601
BH9_241	BH876	10.06	9.41956	8.43401	7.96477	9.24338	10.0163	10.7628	8.50368	7.72386	4.8873	5.04141	10.4535	10.6307	11.5448	10.1877	13.232	9.32717	11.4556	3.54858	10.214	3.04159	16.9683	1.1275	20.2242	9.96501	13.6058	3.26024	23.2682	-0.110085	19.3762	5.90391	7.53907	-4.02939	10.298	6.49806	10.4984	19.3405	8.65847	16.4837	9.05602	17.7553	10.8626	9.84847	8.53795	10.9736	10.3793	11.3194	10.7393
BH9_242	BH876	45.53	46.3298	45.7928	46.0747	37.6083	49.7006	43.6173	43.1267	35.4882	35.6739	35.7319	39.5132	39.4938	32.5279	32.5747	37.8566	38.1926	31.884	32.833	31.5669	32.468	29.2841	32.8081	25.7904	27.6361	33.9161	34.6901	29.7564	35.8731	25.0619	27.2317	27.4092	38.0974	43.4972	43.9927	43.4796	34.3029	35.7851	45.1751	46.3004	43.0079	43.7215	44.7385	44.7262	44.3805	44.3476	45.0049	44.9719
BH9_243	BH876	27.86	27.5191	26.0087	25.8425	22.8299	27.3764	27.854	25.8965	21.856	21.4955	21.5792	23.4611	23.4597	22.9195	22.8159	25.5558	24.7115	19.4911	17.8848	20.5371	19.0435	22.4247	18.0475	26.141	23.5248	19.638	17.8147	23.85	16.9945	26.0169	22.7626	23.8594	15.4193	25.1092	24.2745	25.101	28.1719	25.7874	26.1595	24.9567	30.0337	28.7518	29.2403	29.2624	29.4385	29.4734	30.164	30.199
BH9_244	BH876	26.23	27.0388	25.7902	25.9857	16.0063	29.6889	24.1007	23.6548	14.7064	14.7743	14.7924	19.0904	19.1245	12.6018	12.598	16.8316	17.0016	13.4801	14.2029	12.4054	13.1247	10.864	14.1924	7.47299	9.19612	13.6038	13.8107	11.53	17.3415	6.52262	8.41961	8.04318	17.4575	23.7819	24.2124	23.8316	14.5924	15.8156	25.3174	25.9037	23.1246	23.6042	25.1583	25.0877	25.2974	25.2817	26.1814	26.1669
BH9_245	BH876	9.79	9.19795	8.10316	7.56891	8.98695	9.81972	10.7354	8.03237	7.8779	4.49606	4.6891	10.1046	10.3236	11.393	9.74805	13.7758	9.18786	11.9577	2.71301	10.7719	2.39196	18.0345	-0.263771	21.4896	9.60828	14.3176	2.05788	24.8034	-2.14853	20.6204	4.99638	6.88657	-4.53432	10.2233	5.79563	10.4695	20.4071	7.97808	16.8218	8.16238	18.6052	10.5193	9.9003	8.26196	10.9248	10.1736	11.419	10.6854
BH9_246	BH876	41.83	42.6528	42.0402	42.2973	33.9251	45.941	40.0217	39.1822	31.4938	31.5916	31.6608	36.2645	36.252	28.9649	28.9786	34.2889	34.3944	28.4128	29.0182	27.9841	28.5602	25.7525	28.2072	22.2115	23.4253	30.2497	30.5069	26.3962	30.7661	21.3681	22.7982	23.111	34.4886	39.7005	40.0224	39.6916	30.5085	31.4645	41.7528	42.5635	39.1913	39.6271	40.6983	40.6803	40.7732	40.7423	41.2464	41.2155
BH9_247	BH876	20.35	20.8487	18.7307	18.5902	15.8391	20.7834	20.671	21.8616	13.6715	13.405	13.5383	18.1563	18.1308	17.2399	17.1826	18.0479	17.7023	12.2568	10.771	12.8563	11.4392	14.6476	9.83347	17.8831	15.0801	12.1351	11.4947	16.0539	8.2006	17.6615	14.3674	16.019	7.58772	17.5176	16.7108	17.4785	19.9848	17.6656	20.7792	19.944	22.2476	21.1152	20.6908	20.7485	22.5402	22.5817	22.5575	22.5985
BH9_248	BH876	37.37	38.0455	36.985	37.2134	26.2323	41.0043	34.6655	37.9104	24.6166	24.6246	24.6897	29.4928	29.526	21.8405	21.8134	27.2978	27.479	22.8216	23.4042	21.6822	22.2817	19.8852	23.1652	16.068	17.7015	23.2231	23.4228	20.6418	26.4801	15.121	16.8579	16.7795	27.4267	34.5892	34.9558	34.6382	24.3049	25.3641	35.9036	36.5051	33.7517	34.0878	35.8595	35.7664	35.6266	35.6133	36.3912	36.3795
BH9_249	BH876	6.99	6.4077	5.17187	4.64661	5.70107	7.02123	7.89226	5.04841	4.95567	1.34317	1.58442	7.68337	7.91116	7.97947	6.13304	10.9802	6.51006	8.81557	-0.550407	7.63354	-0.845604	14.5631	-3.35352	17.7032	5.9283	11.0119	-1.12876	21.1244	-5.02369	16.8571	1.34417	3.23844	-6.86332	7.28592	2.83105	7.55078	16.8754	4.4223	14.039	5.28617	15.5319	7.26123	7.49275	5.65529	8.4165	7.47687	8.86385	7.94313
BH9_250	BH876	46.28	47.661	46.6012	46.9356	38.4554	51.0912	44.6623	43.5216	35.7165	36.0441	36.1171	40.8645	40.827	32.9164	33.024	38.2655	38.9473	31.3251	32.5965	31.4953	32.667	28.6332	32.4419	25.0021	27.0286	33.7325	35.4191	28.9171	35.3186	24.2416	26.8048	27.1704	39.4657	43.8755	44.5118	43.8393	34.1271	35.9769	45.8759	47.3779	43.5853	44.601	45.8625	45.9496	45.6707	45.667	46.1383	46.1329
BH9_251	BH876	19.13	19.9229	17.3714	17.181	14.9897	20.1376	19.8449	21.9122	13.0405	12.4966	12.6701	16.1881	16.151	16.85	16.7139	16.8337	15.8399	11.6427	9.19423	12.4941	10.2228	14.8833	8.52073	18.5875	14.733	12.1695	10.1155	16.754	6.76191	18.2867	13.4704	15.3939	5.86161	16.2869	14.9954	16.224	20.5449	16.9609	19.8058	18.2118	22.516	20.5414	20.3682	20.436	21.8334	21.9058	21.3823	21.4541
BH9_252	BH876	38.27	39.1902	38.0446	38.2507	27.7161	42.1626	35.9435	40.2559	25.9718	25.8529	25.9508	30.975	31.0169	22.8701	22.7966	28.9886	28.9067	24.5356	24.6352	23.0285	23.1863	21.4781	23.663	17.6286	18.5762	24.7643	24.3432	22.6912	26.8766	16.4631	17.2886	17.516	28.4135	35.6562	35.7848	35.7179	25.7255	26.0886	37.4707	37.7202	35.1337	35.0698	36.9675	36.852	36.642	36.6291	37.3363	37.3254
BH9_253	BH876	1.94	0.839601	-0.142169	-0.636697	0.240412	1.31353	2.66015	-0.199955	0.227052	-3.67049	-3.49133	2.06848	2.34348	3.1153	1.07066	5.99285	1.19017	4.85682	-4.95167	3.37269	-5.49598	10.4127	-7.77057	13.0493	0.95263	7.00688	-6.21528	16.9795	-9.25908	12.2696	-3.73738	-2.28489	-10.8793	2.37103	-2.25715	2.68739	11.9007	-1.04132	8.61666	-0.837041	10.3109	1.60073	2.17634	0.033663	2.87686	1.74327	3.70255	2.59021
BH9_254	BH876	42.25	43.0358	42.2387	42.4744	33.8252	46.6165	39.6902	39.271	31.4419	31.6579	31.6543	35.5128	35.4767	29.3444	29.4157	33.9698	33.9529	27.7657	28.4703	28.0976	28.7325	25.638	27.8039	21.868	22.8786	30.2148	30.4101	26.478	30.4082	20.9125	22.2203	22.287	35.2907	39.8595	40.1975	39.8252	30.464	31.4225	41.8629	42.5478	39.5333	40.1142	40.228	40.3162	40.7857	40.7883	40.7244	40.7251
BH9_255	BH876	28.38	29.0011	26.9278	26.7464	24.7007	29.3161	29.3431	28.0468	22.3003	21.4635	21.6499	28.7328	28.7302	25.3313	25.091	28.3653	26.9663	21.7293	18.0288	22.0062	18.5704	25.3706	15.8313	28.6507	22.8658	21.6543	18.5208	29.1776	14.2157	27.413	20.0871	22.3877	13.8028	26.3678	24.446	26.3316	29.9675	24.5178	30.1286	27.3418	31.9665	28.9874	28.9453	28.9182	29.886	29.9419	29.9628	30.0202
[truncated: 7,441 more rows]
[truncated: 17 more columns]

## Sheet: errors
Reaction	Dataset	Reference	ωB97M-V	ωB97M(2)	ωB97M(2)_noFC	B97M-V	ωB97X-V	CF22D	revDSD-PBEP86-D4	r2SCAN	r2SCAN-D4	r2SCAN-D3(BJ)	MN15L	MN15L-D3(0)	M06L	M06L-D4	M11L	M11L-D3(0)	revTPSS	revTPSS-D4	PBE	PBE-D4	revPBE	revPBE-D4	B97	B97-D4	N12	N12-D3(0)	OLYP	OLYP-D4	BLYP	BLYP-D4	BLYP-D3(BJ)	SPW92	DSD-PBEPBE	DSD-PBEPBE-D4	DSD-PBEPBE-D4(3B)	B3LYP	B3LYP-D4	BMK	BMK-D3(BJ)	CAMB3LYP	CAMB3LYP-D4	M052X	M052X-D3(0)	M062X	M062X-D3(0)	M08HX	M08HX-D3(0)
[truncated: 8,377 more rows]
[truncated: 18 more columns]
