# Supplementary material for: Gold-Standard Chemical Database 137 (GSCDB137): A Diverse Set of Accurate Energy Differences for Assessing and Developing Density Functionals
Source: J Chem Theory Comput. 2025 Dec 1;21(24):12601–21. doi: 10.1021/acs.jctc.5c01380 (PMC12746454; doi:10.1021/acs.jctc.5c01380)
Supplement: Supplementary file 3 [file ct5c01380_si_003.xlsx]

## Sheet: RMSE
Dataset	Datatype	ωB97M(2)	ωB97M(2)_noFC	ωB97M(2)_FC	revDSD-PBEP86-D4	DSD-PBEPBE-D4(new)	ωB97M-V(3B)	ωB97X-V(3B)	B97M-V	r2SCAN-D4	r2SCAN-D3(BJ)	MN15L-D3(0)	M06L-D4	M11L-D3(0)	revTPSS-D4	PBE-D4	revPBE-D4	B97-D4	N12-D3(0)	OLYP-D4	BLYP-D3(BJ)	SPW92	ωB97M-V	ωB97X-V	CF22D	MN15-D3(BJ)	M062X-D3(0)	M052X-D3(0)	M08HX-D3(0)	PW6B95-D4	SOGGA11X-D3(BJ)	B3LYP-D4	CAMB3LYP-D4	BMK-D3(BJ)	PBE0-D4	r2SCAN0-D4
BH28	Barrier Height	0.748396	0.816736	0.748396	3.15293	3.11844	1.28925	2.91159	3.11396	5.73258	5.78387	3.99035	5.51114	4.47793	6.15989	7.89803	8.03078	6.57995	6.40174	7.23543	8.43519	14.3195	1.28516	2.91157	1.10081	1.82443	3.03514	4.27833	2.48507	1.79174	1.74959	3.64278	2.35294	1.66776	4.0993	3.08866
BH46	Barrier Height	0.877483	0.877772	0.877483	2.21202	2.18515	1.84094	2.21808	4.89156	7.72913	7.75457	2.18475	4.61577	2.64781	9.48453	10.8202	9.17722	7.66346	8.80253	8.87363	10.2855	17.9186	1.84139	2.21808	1.96004	1.78431	1.58476	1.96638	1.2158	3.97581	2.37913	5.79997	4.00698	1.96502	4.85488	3.93666
BH876	Barrier Height	1.83913	2.01379	1.83913	4.64823	4.22365	1.76	2.94869	6.65892	9.06058	9.03176	5.62285	7.92358	5.73851	10.2126	11.4097	11.4578	9.81222	10.6968	11.0152	12.0158	15.1711	1.80477	2.95029	2.20176	2.56583	2.24668	2.4157	2.08926	4.54469	2.87014	6.77032	2.7352	3.48321	5.3251	4.21101
BHDIV7	Barrier Height	0.949514	0.967228	0.949514	0.960194	1.7781	1.84846	1.05796	3.19076	6.456	6.4685	2.13874	3.74289	4.56267	6.27044	9.48174	8.83477	6.21716	7.85989	8.35056	6.79743	15.1782	1.85292	1.05808	1.49875	2.11113	1.46526	1.48304	1.47963	2.92503	2.14233	3.468	1.80183	2.3054	5.24037	3.42646
BHPERI11	Barrier Height	0.623036	0.940583	0.623036	3.91085	3.90991	1.67437	3.46699	1.19715	5.13109	5.18548	1.61917	2.14916	1.96415	7.19575	7.4451	9.75193	2.53842	6.22333	11.0125	4.21169	14.1339	1.62902	3.46677	1.51059	1.73863	1.55932	1.73479	1.38207	1.63653	1.91351	1.47694	3.10375	1.72524	4.13625	2.60192
BHROT27	Barrier Height	0.193125	0.231534	0.193125	0.151945	0.281325	0.297864	0.424956	0.963473	1.05313	1.05338	1.16814	1.2916	0.927679	0.68387	0.657108	0.57929	0.56592	1.12807	0.730061	0.555865	1.40047	0.298766	0.424969	0.360701	0.67206	0.525151	0.653309	0.602078	0.78594	0.529236	0.61574	0.65141	0.836412	0.779654	1.06928
CRBH14	Barrier Height	1.45696	1.15406	1.45696	0.594939	1.44591	1.35253	3.00479	7.83758	6.68391	6.78995	7.6924	14.182	10.408	8.71393	7.80366	9.3549	13.6068	7.43683	5.99646	16.9953	3.20111	1.34603	3.00485	2.32995	1.05245	1.41504	2.53977	1.09438	3.83708	1.08366	7.87707	1.38697	2.82545	1.33218	0.850813
DBH22	Barrier Height	0.644009	0.658562	0.644009	1.38334	1.59287	1.52474	1.78377	5.09425	7.80204	7.82453	3.36682	5.45802	3.63485	9.62959	10.5398	9.05103	7.30449	8.7414	8.94441	9.67643	17.0006	1.52481	1.78377	1.85491	1.89699	1.12471	1.61288	1.28702	3.53832	1.91052	5.30139	3.30144	1.78719	4.72464	3.87122
INV23	Barrier Height	0.970317	1.02988	0.970317	3.13777	2.06912	1.47108	1.96736	1.84064	1.78411	1.79737	2.50804	2.13266	2.4288	2.01675	2.75594	2.36426	2.61902	3.20066	2.2672	2.60792	3.38305	1.42879	1.96628	1.77794	3.3006	2.16098	2.16388	2.23104	1.67888	2.42391	1.29902	1.84381	1.96344	1.656	2.14649
ORBH35	Barrier Height	4.33489	4.33109	4.33489	6.87806	6.8386	3.91925	3.73432	5.04193	6.51151	6.50577	4.98513	4.73463	4.38613	7.53362	9.24907	8.04479	6.67499	7.04779	7.41353	8.3059	14.3365	3.91925	3.73432	3.9786	4.2618	4.63576	4.11816	4.84541	4.1291	3.83875	4.71379	3.72072	3.91536	4.50466	3.94146
PX9	Barrier Height	0.649054	0.570988	0.649054	1.40665	1.93226	2.02705	2.72249	1.21367	9.1751	9.19466	6.87589	1.08206	2.3976	6.36546	12.2535	9.39993	7.10341	8.56105	8.18425	7.98983	25.5154	2.02995	2.72234	1.17451	2.2616	5.66965	8.26733	3.16528	1.72841	0.957045	4.28071	4.96436	0.891667	6.65741	5.17867
WCPT26	Barrier Height	0.799278	0.901509	0.799278	1.18582	1.73552	1.55058	1.67142	2.16589	8.5706	8.64538	4.46578	2.31468	2.63623	5.71402	11.5455	8.79639	5.07256	9.2005	7.33169	7.22885	25.159	1.56062	1.67147	1.53264	2.24924	3.47516	4.07546	1.702	2.24404	1.6703	4.12355	4.1035	1.43931	6.4274	5.07693
Dip146	Electric field	0.0625541	0.0635038	0.0625541	0.140615	0.120033	0.109842	0.0900975	0.239942	0.154931	0.154931	0.194957	0.193284	0.225131	0.18392	0.225871	0.217335	0.182908	0.239677	0.2281	0.243003	0.262177	0.109842	0.0900975	0.177078	0.208955	0.109893	0.102342	0.0902832	0.113827	0.0754969	0.145628	0.102442	0.136318	0.102759	0.0925774
HR46	Electric field	0.131178	0.143504	0.131178	0.124406	0.0982522	0.222404	0.125575	0.309455	0.246581	0.246581	0.419659	0.164697	0.501066	0.328124	0.438701	0.425608	0.403151	0.33828	0.415164	0.486218	0.484236	0.222404	0.125575	0.249404	0.208007	0.131004	0.128136	0.129306	0.198144	0.147675	0.261378	0.165557	0.125866	0.191096	0.145781
OEEF	Electric field	0.187294	0.266467	0.187294	0.794598	0.309365	0.416479	0.407325	1.84096	1.78836	1.78822	2.20249	2.86475	3.65934	2.99074	3.47363	3.64849	3.47769	7.63382	3.63506	3.55808	2.97878	0.416482	0.407325	0.616638	0.552697	0.392897	0.730038	0.954635	1.35775	0.550813	1.73803	0.506373	0.570578	1.69191	0.698347
Pol130	Electric field	1.07128	0.8189	1.07128	9.90436	20.3937	0.799282	0.895218	1.1396	0.459203	0.459203	0.899891	20.4873	1.86784	0.719795	0.827845	0.761146	0.756276	1.16339	0.993288	1.01543	0.899257	0.799282	0.895218	1.41257	0.852372	1.10728	0.863712	1.16716	0.781124	0.806392	0.887635	0.950562	0.951204	0.68651	0.489786
T144	Electric field	0.200012	0.210074	0.200012	2.49041	8.24632	0.365754	0.252467	0.636281	0.628327	0.628327	0.727316	0.517671	0.950409	0.748944	0.891167	0.876137	0.838354	0.749143	0.841686	0.95931	0.930384	0.365754	0.252467	0.432021	0.371734	0.274506	0.279893	0.294095	0.450275	0.339376	0.560712	0.32803	0.320257	0.452882	0.392458
V30	Frequency	45.0209	64.4285	45.0209	15.0666	31.6233	48.2079	58.476	63.0934	52.2813	51.9802	125.546	45.6333	97.3549	178.268	189.693	191.133	117.279	103.329	113.031	196.814	213.35	48.2086	58.476	128.854	80.6218	47.0188	59.355	55.0604	69.2441	54.4446	63	59.8793	49.4157	32.8063	76.9203
ACONF	Intramolecular Noncovalent	0.0782918	0.0442076	0.0782918	0.0391045	0.0281268	0.0293078	0.0203752	0.131988	0.194411	0.192996	0.820499	0.563268	0.186565	0.166924	0.0975401	0.274071	0.413244	0.10272	0.198684	0.148817	0.442151	0.0716913	0.0202028	0.0464552	0.563232	0.282302	0.0776969	0.451538	0.271564	0.307924	0.0892782	0.106672	0.556974	0.0639208	0.225104
Amino20x4	Intramolecular Noncovalent	0.112683	0.135333	0.112683	0.157874	0.217397	0.25177	0.241411	0.302825	0.249011	0.258782	1.1962	0.444411	0.695993	0.332197	0.420047	0.409205	0.539177	0.593907	0.432002	0.400058	1.35417	0.240236	0.240841	0.382326	0.689675	0.377322	0.370856	0.523999	0.413529	0.312344	0.314121	0.273678	0.482722	0.32902	0.298324
BUT14DIOL	Intramolecular Noncovalent	0.0572691	0.0319948	0.0572691	0.0564173	0.0423063	0.0496618	0.0396262	0.187193	0.257484	0.241691	1.19297	0.253316	0.470245	0.201058	0.553217	0.336232	0.339378	0.658912	0.202944	0.405727	2.12478	0.0427943	0.039611	0.264359	0.481721	0.188093	0.26022	0.336692	0.260266	0.325159	0.471285	0.481459	0.297436	0.290807	0.126184
ICONF	Intramolecular Noncovalent	0.167949	0.177824	0.167949	0.16546	0.152411	0.204287	0.36241	0.413624	0.476292	0.470141	0.72562	0.335202	0.599432	0.278132	0.414715	0.333549	0.571935	0.725439	0.424237	0.435802	0.866914	0.20448	0.362423	0.3332	0.643757	0.399845	0.361526	0.641221	0.306901	0.313887	0.415746	0.496126	0.515104	0.412434	0.505994
IDISP	Intramolecular Noncovalent	2.4857	3.34198	2.4857	14.4493	15.5766	2.30503	3.87718	5.34044	4.31282	4.59943	8.57816	8.66388	5.28327	4.66074	3.39372	3.8045	10.6889	3.52066	5.86412	8.04904	3.73179	2.79376	3.90055	2.2449	4.25503	2.78494	1.66841	3.38226	3.46412	1.9707	4.57156	2.97144	3.80754	1.9541	2.61152
MCONF	Intramolecular Noncovalent	0.388382	0.566666	0.388382	0.16832	0.566223	0.177358	0.24351	0.420314	0.570123	0.522383	1.68857	1.26494	0.913253	0.538115	0.531236	0.55464	1.23395	0.602843	0.605789	0.452611	1.31573	0.381944	0.255425	0.232754	0.572978	0.518898	0.387896	0.671703	0.451245	0.493396	0.314743	0.139517	1.2775	0.307561	0.36993
PCONF21	Intramolecular Noncovalent	0.443035	0.656961	0.443035	0.180766	0.486823	0.426907	0.33673	0.906134	0.452025	0.46453	4.61455	1.78717	1.98953	0.719512	1.25379	0.817763	2.01453	0.971144	0.675804	0.882148	2.3064	0.6668	0.34958	0.317776	1.19494	1.11382	0.326511	1.01762	0.685027	0.84836	0.419163	0.54276	1.77793	0.890808	0.339594
Pentane13	Intramolecular Noncovalent	0.173207	0.18854	0.173207	0.0730596	0.0958098	0.093292	0.0598278	0.34975	0.288183	0.290981	0.474314	0.413422	0.315535	0.453493	0.410684	0.450872	0.277099	0.111474	0.206948	0.461452	0.272985	0.109178	0.0598796	0.168686	0.306202	0.134929	0.219739	0.278539	0.242771	0.214121	0.250795	0.0801043	0.309158	0.100065	0.398691
SCONF	Intramolecular Noncovalent	0.16352	0.217418	0.16352	0.112024	0.127189	0.165377	0.208047	0.247269	0.560516	0.535621	1.1911	0.630689	0.485484	1.42335	1.01544	0.983501	0.540021	1.5031	0.491041	0.8395	3.36857	0.207322	0.208466	0.193604	0.639852	0.307346	0.298238	0.395489	0.399821	0.489858	0.563391	0.388967	0.543532	0.420747	0.15413
UPU23	Intramolecular Noncovalent	0.470687	0.563284	0.470687	0.531248	0.493668	0.64289	0.667787	0.605775	0.499816	0.494216	2.3202	1.27557	1.4447	0.468433	0.669902	0.654822	1.75613	0.637021	0.555656	0.747827	0.670709	0.601675	0.665522	0.589354	0.721444	0.654802	0.71646	0.890735	0.787793	0.955818	0.709728	0.833941	1.0115	0.657931	0.476684
AlkIsomer11	Isomerization	0.0421077	0.103786	0.0421077	0.357354	0.20218	0.292402	0.689897	0.249598	0.548827	0.557854	1.77569	0.716601	0.254939	0.451854	1.0307	0.0724475	2.12336	0.931617	0.362894	1.11915	0.658202	0.192918	0.687603	0.117571	0.722689	0.172759	0.0984722	0.346517	0.766173	0.691891	1.05842	1.20015	0.408	1.18833	0.838285
C20C246	Isomerization	6.44856	6.64257	6.44856	38.7688	46.7083	8.38376	8.95653	29.2426	23.1988	23.6634	31.4346	46.5996	24.1258	24.7633	21.0957	20.149	40.709	23.8428	31.8201	51.799	25.1073	8.31982	8.95257	17.9914	17.9111	27.2938	20.6544	22.6597	18.6272	10.9023	32.3311	20.8147	12.7165	15.7792	18.1411
C60ISO7	Isomerization	2.30667	2.29338	2.30667	39.6048	39.7907	12.2544	14.2365	5.70788	6.57295	6.34765	6.80254	6.6455	7.54755	11.5973	12.4005	13.2163	11.222	10.3727	12.9892	10.3823	11.2709	12.44	14.2902	4.55929	1.98564	8.078	10.1912	8.78364	1.90018	7.62424	2.64041	10.0194	5.09692	2.1027	4.7276
DIE60	Isomerization	0.35043	0.384691	0.35043	0.41656	0.648189	0.647719	0.822523	1.92563	1.9247	1.91558	2.08463	2.61352	1.97529	1.73049	1.99524	1.79066	1.96267	1.74969	1.80572	1.53942	2.39826	0.653768	0.822556	0.837496	0.970679	0.837154	0.605758	0.966611	1.39921	1.15501	1.28803	0.775449	0.52851	1.57029	1.52283
EIE22	Isomerization	0.23831	0.24534	0.23831	0.45016	0.568217	0.242143	0.262	2.28807	2.20491	2.20023	2.07598	2.63561	1.76086	2.0713	2.18708	1.97629	2.12773	2.16455	1.91497	2.00635	2.68928	0.240887	0.261997	0.616396	0.861415	0.377281	0.442274	0.521904	1.38726	0.984028	1.5254	0.796415	0.648601	1.47877	1.50992
ISO34	Isomerization	0.522029	0.524682	0.522029	0.501384	0.756989	0.817974	1.54711	2.19304	2.04417	2.04232	2.32915	2.96598	1.64651	4.13192	2.06219	1.96234	3.2702	1.7277	1.92552	3.81109	2.97777	0.807381	1.54692	0.828623	1.86056	1.71597	1.58875	1.32137	1.51045	1.55719	2.57011	1.62326	1.47842	1.87603	1.8574
ISOL23	Isomerization	1.31427	1.79125	1.31427	7.33112	8.38556	1.99546	3.90687	5.84574	5.86515	6.0303	4.7174	8.70255	4.87522	5.99229	5.95557	4.66816	13.2681	5.22115	3.64757	12.8221	7.0675	2.13378	3.91802	2.4582	3.76158	4.67086	4.19529	3.7676	4.29011	2.0147	7.65818	3.9807	4.74644	2.9888	3.57025
ISOMERIZATION20	Isomerization	1.28489	1.41528	1.28489	3.7406	3.49801	1.90588	1.59262	2.85148	3.41254	3.41173	2.92767	3.86761	4.52786	4.97272	4.31485	4.21808	3.80588	3.81522	4.13385	3.9758	5.68942	1.90592	1.59262	1.64694	1.91892	1.49879	1.85216	1.77679	1.82708	1.87475	2.34462	1.92634	2.40553	2.34139	2.91364
PArel	Isomerization	0.686824	0.718341	0.686824	0.65976	0.788996	0.918663	0.942998	2.1898	2.23095	2.22886	2.88713	2.29751	3.1327	2.01789	2.51341	2.30495	2.37408	2.58865	2.22627	2.71664	4.24566	0.916387	0.94299	1.5402	2.05545	1.50072	1.58779	1.42658	1.57885	1.39979	1.73041	1.13653	1.17668	1.78279	1.887
Styrene42	Isomerization	1.33033	1.47206	1.33033	5.94557	5.33077	1.73198	3.62202	4.35344	3.99968	4.02807	4.60757	5.90701	3.01125	3.96426	3.73406	3.32242	6.30528	3.79654	4.41737	8.65418	6.61023	1.74131	3.62236	1.46492	3.20255	2.98476	4.27321	2.32329	2.65091	3.7562	6.43124	3.7883	3.25709	3.71022	4.0447
TAUT15	Isomerization	0.371378	0.3731	0.371378	0.627009	0.578778	0.448418	0.836135	1.20269	2.12426	2.12295	0.954464	1.77437	1.59847	1.61612	2.33206	1.83644	1.75306	2.85452	1.86512	1.93923	5.28259	0.443733	0.836132	1.01741	1.61055	0.959334	1.52636	0.951813	1.26551	0.607098	1.40254	1.10365	1.51586	1.6368	1.65734
3B-69	Noncovalent	0.0832851	0.0866099	0.0832851	4.35168	3.27669	0.0864653	0.102709	0.0926899	0.0927856	0.0823175	0.620177	0.444492	0.715325	0.075161	0.15292	0.120622	0.107197	0.183403	0.169925	0.106488	0.168236	0.129474	0.109138	0.100948	0.240152	0.18933	0.0932267	0.212542	0.0813783	0.329996	0.0648877	0.0444229	0.574316	0.0778181	0.0739394
3BHET	Noncovalent	0.109339	0.111138	0.109339	0.0746763	0.114092	0.152313	0.137488	0.141727	0.180134	0.17182	0.771392	0.674709	0.752203	0.239401	0.383843	0.416497	0.344752	0.411473	0.547381	0.307314	0.442129	0.184097	0.140805	0.176662	0.326048	0.315065	0.18748	0.307702	0.220881	0.433092	0.284089	0.198057	0.79801	0.265288	0.157642
A19Rel6	Noncovalent	0.0699926	0.0665371	0.0699926	0.0589534	0.0867894	0.0648154	0.0596689	0.147441	0.265212	0.274289	0.577541	0.253924	0.444745	0.161122	0.273351	0.214988	0.557377	0.39294	0.337724	0.132782	1.51972	0.0641409	0.0596741	0.16844	0.302583	0.226864	0.204241	0.264259	0.0987615	0.320048	0.116484	0.20846	0.381667	0.186194	0.208734
A24	Noncovalent	0.125191	0.0976073	0.125191	0.0577461	0.0940471	0.0976374	0.0841003	0.154652	0.277404	0.291665	0.569555	0.280126	0.488447	0.13325	0.319939	0.253711	0.651015	0.40674	0.407083	0.159562	1.65535	0.0936533	0.0840828	0.185173	0.305635	0.245817	0.290091	0.21737	0.133478	0.31827	0.138167	0.272575	0.477993	0.199573	0.238753
ADIM6	Noncovalent	0.333319	0.133613	0.333319	0.201635	0.0816999	0.188897	0.160254	0.191944	0.36139	0.29324	4.39904	1.13824	1.58261	0.437106	0.103942	0.483656	2.48932	0.382161	0.738573	0.110321	1.089	0.12463	0.171856	0.0657217	1.42087	0.328531	0.306977	0.246631	0.423472	0.45654	0.25293	0.11497	0.671244	0.202779	0.350438
AHB21	Noncovalent	0.357006	0.415682	0.357006	0.331222	0.540484	0.305609	0.485782	0.627038	1.57892	1.60604	2.52475	0.639443	1.5879	0.961402	1.47815	1.56817	1.52487	2.05744	2.02511	1.43617	5.72936	0.305048	0.485781	0.277837	0.434442	1.33133	1.69138	0.624199	0.507724	0.847679	0.561007	1.07708	0.467275	1.49214	1.9403
Bauza30	Noncovalent	0.686311	0.780462	0.686311	3.36345	3.49798	0.597235	0.814641	2.06692	3.83949	3.85766	2.06587	1.98258	1.39601	3.42007	4.26839	2.74177	2.30278	4.55949	2.22775	2.32302	9.63156	0.59752	0.814644	0.610145	0.805637	1.30541	2.04574	1.15096	2.25034	1.97265	1.78045	1.12467	1.60894	3.19384	3.06189
BzDC215	Noncovalent	0.192913	0.322907	0.192913	0.233435	0.446781	0.165724	0.20685	0.21908	0.289095	0.324675	0.751038	0.193466	0.726026	0.232595	0.236529	0.27185	0.927464	0.458189	0.357801	0.213219	1.28093	0.189935	0.207076	0.237645	0.521241	0.379959	0.467147	0.526291	0.302703	0.401465	0.206195	0.190779	0.527938	0.262122	0.299692
CARBHB8	Noncovalent	0.144126	0.131493	0.144126	0.338341	0.537244	0.327682	0.211952	0.198342	0.99858	1.04485	1.54284	0.330795	1.46665	0.53914	1.45081	0.80909	0.56237	1.594	0.751678	0.653997	3.89899	0.318726	0.211813	0.426779	0.387871	0.106174	0.129533	0.417048	0.196052	0.581204	0.503999	0.511628	0.299548	1.10725	0.820739
CHB6	Noncovalent	0.817307	1.54211	13.9026	0.823819	1.48117	1.09918	1.01608	1.0749	0.538555	0.5235	0.888415	2.10199	0.970275	0.774055	0.82244	1.17606	1.67463	1.54022	2.09565	1.05917	2.76716	1.09964	1.01608	0.712507	0.371785	1.59811	2.31371	2.75266	1.70218	2.28815	1.23208	1.88323	0.570676	1.49762	0.956215
CT20	Noncovalent	0.163927	0.212065	0.163927	0.145871	0.137113	0.106706	0.109373	0.294153	0.362263	0.35856	0.333376	0.347846	1.01472	0.354763	0.502992	0.342905	0.594563	0.33275	0.216358	0.430785	1.31787	0.107257	0.109375	0.136458	0.186657	0.181802	0.12472	0.306562	0.121016	0.686993	0.242266	0.253057	0.955817	0.234526	0.170337
DS14	Noncovalent	0.136714	0.0990188	0.136714	0.0715784	0.226162	0.158049	0.106918	0.121015	0.213509	0.236833	0.680913	0.245309	0.688275	0.163506	0.458423	0.249648	0.879316	0.356399	0.389538	0.198933	1.95857	0.144987	0.106329	0.212961	0.247769	0.182689	0.209221	0.130203	0.122343	0.303577	0.156488	0.207075	0.437282	0.278386	0.175973
FmH2O10	Noncovalent	0.161306	1.2525	0.161306	1.31682	2.80308	0.142021	0.173949	0.174063	12.0211	12.6105	17.8982	4.94936	0.677287	3.53022	4.2647	15.3831	25.1759	16.3364	26.984	6.23148	66.2077	0.431804	0.177603	2.14546	3.27536	9.58298	10.1705	4.02196	2.54324	6.32046	0.611966	9.59032	3.26082	5.64854	12.3563
H2O16Rel4	Noncovalent	0.332153	0.276979	0.332153	0.728507	1.06978	0.0473011	0.417478	0.457032	0.230653	0.228557	5.60671	2.51171	2.7908	1.94919	2.27284	2.29622	3.54057	1.05585	2.77757	1.21799	1.13706	0.0407076	0.427106	0.0663113	1.2525	1.88702	0.550116	0.957443	1.03498	1.8146	1.29997	1.10855	3.32086	1.93335	0.38811
H2O20Rel9	Noncovalent	0.134957	0.120616	0.134957	0.259016	0.403281	0.186762	0.113953	0.340347	0.415138	0.476685	2.59234	1.33942	1.4254	0.709213	0.741461	0.725969	1.35992	0.408814	0.942222	0.382486	0.805838	0.128554	0.120143	0.185222	0.977998	1.28128	0.410628	0.736654	0.399381	1.44071	0.456651	0.436559	2.06189	0.686139	0.185498
HB262	Noncovalent	0.110188	0.118654	0.110188	0.388292	0.346686	0.209088	0.176176	0.313938	0.353884	0.37013	1.39381	0.42288	0.80178	0.345973	0.435242	0.479634	1.61541	0.806878	0.698888	0.296569	2.97447	0.196487	0.175521	0.474237	0.574363	0.288059	0.285173	0.412216	0.316296	0.319173	0.238387	0.503185	0.402788	0.387164	0.391951
HB49	Noncovalent	0.154596	0.118986	0.154596	0.154973	0.243043	0.235415	0.286039	0.471721	0.811792	0.832225	1.99518	0.572485	1.4276	0.492718	1.20948	0.806646	1.29836	1.25698	0.989271	0.624441	4.59536	0.233723	0.286057	0.375433	0.573433	0.531825	0.632473	0.382158	0.370418	0.309621	0.553807	0.919553	0.404347	0.857357	0.683115
HCP32	Noncovalent	0.900612	1.00747	0.900612	1.01419	1.44838	0.716911	0.663996	1.86548	3.89323	3.93563	1.13987	1.88293	1.0906	3.80388	4.8904	4.05923	2.82406	3.54339	3.21762	3.19351	8.4603	0.716989	0.663998	1.36889	1.09001	0.872069	1.38511	0.708571	1.88819	2.38064	1.96932	0.980389	1.75284	3.09925	2.65449
HEAVY28	Noncovalent	0.484751	0.125344	0.615817	0.132846	0.290378	0.195593	0.188335	0.31299	0.333396	0.2818	0.693001	0.542438	0.476545	0.345445	0.504763	0.342833	0.263732	0.315537	0.565978	0.404885	1.2303	0.196291	0.188327	0.252318	0.394422	0.377183	0.33159	0.456933	0.276075	0.921669	0.245741	0.178366	0.893724	0.321209	0.278744
HSG	Noncovalent	0.148984	0.0947483	0.148984	0.0885414	0.166792	0.1321	0.155669	0.116806	0.326087	0.320651	0.812812	0.351883	0.621071	0.254639	0.20005	0.500677	1.45741	0.395702	0.789226	0.407229	2.01316	0.110445	0.156106	0.189556	0.283399	0.250865	0.28542	0.340436	0.242126	0.419235	0.210705	0.265292	0.477368	0.15281	0.308392
HW30	Noncovalent	0.125805	0.185163	0.125805	0.114316	0.165645	0.156345	0.144421	0.128536	0.383023	0.41728	0.55184	0.424706	0.575763	0.226929	0.312493	0.359397	0.835457	0.377923	0.578933	0.261402	1.57042	0.168246	0.144488	0.243342	0.431569	0.380482	0.454117	0.362962	0.181362	0.361942	0.167654	0.201313	0.515156	0.257861	0.333201
HW6Cl5	Noncovalent	0.309111	0.954034	0.309111	0.173459	0.242906	0.192688	0.370359	0.198724	3.90132	4.18285	5.65128	1.38682	1.93789	0.253098	2.95381	3.71261	7.56492	5.11886	8.51429	1.01923	23.0634	0.236326	0.370755	0.892014	2.26511	3.25043	3.25618	2.64511	0.456035	2.07621	0.473039	2.6751	0.945911	2.35175	3.54248
HW6F	Noncovalent	0.283564	0.145547	0.283564	0.50682	1.18098	0.163804	0.128844	0.591192	4.28775	4.47835	5.86915	1.59365	0.545084	2.14278	0.631513	7.11447	9.50415	4.83372	11.7131	3.80164	22.2836	0.14354	0.128653	1.20517	2.31218	4.22051	4.53257	2.16112	0.669695	2.21614	0.858124	3.14769	1.14368	1.8763	4.92385
He3	Noncovalent	0.319498	0.390824	0.319498	0.217433	0.1607	0.568885	0.387262	0.231309	1.01875	1.01872	1.09061	1.50362	1.67542	0.897538	0.76317	0.662599	0.633005	1.50478	0.678088	0.952627	0.847746	0.568887	0.387262	0.834887	0.453646	0.483457	0.640655	0.650543	0.410656	0.465881	0.767503	0.716018	0.693668	0.505514	0.663247
IHB100	Noncovalent	0.176632	0.264594	0.176632	0.638125	0.618921	0.337237	0.361131	0.437459	0.983307	1.02135	2.18873	0.641029	1.13365	0.537139	1.22569	0.948299	1.36596	1.73604	1.50962	0.824	4.83153	0.338233	0.361542	0.561155	0.737905	0.619397	0.75199	0.63869	0.418225	0.568105	0.708937	0.939476	0.420974	1.09255	1.078
IHB100x2	Noncovalent	0.256735	0.401003	0.256735	0.614243	0.712874	0.426497	0.458222	0.56007	1.20518	1.23873	2.79839	0.663554	1.49896	0.817898	1.41115	1.07872	1.34984	2.59029	1.49539	1.04222	5.54754	0.428343	0.458513	0.739608	0.846538	0.642101	0.755551	0.650803	0.467543	0.608333	0.683781	0.883501	0.63058	1.33436	1.38089
IL16	Noncovalent	0.307547	0.123504	0.307547	0.384544	0.35194	0.881869	0.978803	0.511967	0.650453	0.742227	2.58987	0.928104	1.37335	0.857947	0.634508	1.13269	2.62753	1.80452	2.216	0.962079	5.68348	0.869316	0.978527	0.955215	1.05873	0.454174	1.10086	1.13826	1.11954	0.382062	1.10871	0.967688	1.1469	0.409365	0.414436
NBC10	Noncovalent	0.0910769	0.315313	0.0910769	0.2952	0.90073	0.223364	0.326407	0.308861	0.195339	0.163036	1.17265	0.354836	1.14871	0.404353	0.292668	0.547367	1.14952	0.484922	0.610529	0.350048	0.772462	0.164646	0.325213	0.556713	0.350474	0.298631	0.424152	0.448751	0.268474	0.595408	0.382599	0.247523	0.961323	0.195634	0.237487
NC11	Noncovalent	0.0368421	0.0470848	0.0368421	0.0381991	0.0475406	0.0601782	0.0594776	0.0697415	0.148851	0.140227	0.0986319	0.227048	0.506912	0.0860333	0.248233	0.0573616	0.199362	0.174938	0.165162	0.10181	0.761719	0.0602985	0.0594778	0.068221	0.0942366	0.134824	0.0895366	0.142897	0.136443	0.284766	0.0693196	0.142646	0.560298	0.140666	0.0935714
O24	Noncovalent	0.839991	1.56087	0.839991	0.993637	0.981645	1.77493	1.90126	2.03282	2.10605	2.11037	0.994023	1.48422	1.29994	2.43184	2.59863	2.12516	2.03635	2.70172	2.09245	2.32712	4.56355	1.7749	1.90126	1.35352	1.45306	1.11145	1.84785	1.22984	1.84332	2.03827	2.57602	2.04063	1.79571	1.90921	1.62724
O24x4	Noncovalent	0.607372	2.4806	0.607372	0.74701	0.744811	1.39662	1.4778	2.79168	2.56609	2.56961	1.83937	2.37376	2.18122	3.31422	3.54854	3.36385	3.43131	3.46894	3.3894	3.63482	4.64301	1.39658	1.4778	1.25853	1.30022	0.907633	1.44427	1.03674	2.04821	1.82699	2.39857	1.73112	1.5447	1.93701	1.41243
PNICO23	Noncovalent	0.210051	0.179445	0.210051	0.0772955	0.343903	0.284081	0.242919	0.253758	1.30977	1.356	0.479278	0.328517	0.597197	1.38785	1.87598	1.50778	0.753188	1.21497	1.08494	0.805119	4.29071	0.285763	0.24308	0.40048	0.341505	0.294854	0.435434	0.557233	0.456672	1.0749	0.401538	0.235519	0.706864	1.2137	0.914683
RG10N	Noncovalent	0.138279	0.353503	0.138279	0.212416	0.219309	0.286652	0.41813	0.439598	0.358813	0.352678	1.5055	0.610836	1.36606	0.524077	0.604055	0.896001	0.975918	1.25912	1.00662	0.711898	2.48726	0.286652	0.41813	0.419264	0.470307	0.291126	0.506485	0.591934	0.323422	0.309691	0.503016	0.380612	0.846997	0.362097	0.258881
RG18	Noncovalent	0.106085	0.0810136	0.106085	0.105408	0.0966735	0.0863618	0.0989779	0.0892743	0.217096	0.212264	0.281882	0.316169	2.07948	0.086254	0.282565	0.10566	0.394841	0.408035	0.398457	0.379252	0.591976	0.0867226	0.0990088	0.16098	0.105179	0.304707	0.189382	0.569322	0.29486	1.02669	0.233189	0.0846093	2.01	0.0883668	0.130539
S22	Noncovalent	0.209192	0.4439	0.209192	0.251265	0.74797	0.240737	0.287684	0.319362	0.419584	0.436093	2.4364	0.449263	0.937659	0.309181	0.509077	0.504724	1.98808	1.16964	0.755219	0.281454	3.18408	0.287354	0.287154	0.747281	0.793603	0.386171	0.469099	0.411684	0.295171	0.741429	0.557273	0.694473	1.25041	0.580114	0.573822
S66	Noncovalent	0.137496	0.245071	0.137496	0.178885	0.449906	0.131336	0.135035	0.188306	0.325195	0.332133	2.1157	0.401099	0.885122	0.306578	0.379516	0.460494	1.75632	0.777319	0.708931	0.233895	2.49169	0.150319	0.13604	0.401649	0.623009	0.249884	0.290404	0.268415	0.222945	0.433525	0.354104	0.515921	0.700673	0.397236	0.406478
S66Rel7	Noncovalent	0.0804598	0.154694	0.0804598	0.147722	0.285454	0.0896362	0.169952	0.136894	0.200808	0.203066	1.40887	0.222944	0.950199	0.202787	0.235135	0.287509	1.07653	0.628365	0.430179	0.183988	1.57516	0.0996751	0.170022	0.250745	0.496138	0.300706	0.175312	0.454696	0.162522	0.593096	0.230125	0.293579	0.816842	0.247144	0.242728
SW49Bind22	Noncovalent	0.436735	0.243053	0.436735	0.407507	0.678105	0.367984	0.336198	0.444856	1.75723	1.87575	2.59378	0.678329	0.68096	0.451312	1.59539	1.44965	3.75377	2.27799	3.4132	0.741489	11.233	0.310957	0.335242	0.324551	0.227213	0.784404	0.541113	0.563431	1.17815	0.925567	0.422778	1.39641	0.639633	0.789183	1.11884
SW49Rel28	Noncovalent	0.0639357	0.0903929	0.0639357	0.192332	0.147295	0.11866	0.242679	0.106298	0.817941	0.831856	0.70121	0.48253	0.320706	0.457238	1.06003	0.295836	0.329859	0.778665	0.541969	0.837683	2.94301	0.140672	0.24246	0.134343	0.188367	0.182893	0.106981	0.401748	0.187527	0.316436	0.506179	0.616239	0.229903	0.611812	0.484932
Shields38	Noncovalent	0.164006	0.511686	0.164006	0.380428	0.573792	0.315565	0.644445	0.767181	4.80953	4.99649	10.6001	1.0074	5.32284	1.31247	5.95931	2.62828	8.10991	6.80386	7.3036	1.42293	33.3023	0.434369	0.64672	0.607833	0.592266	2.18365	3.24191	0.672113	1.07787	1.03879	2.44619	6.51153	0.820346	3.83742	3.97543
TA13	Noncovalent	1.11173	1.12154	1.11173	1.26343	1.2593	2.74584	2.88108	4.12251	4.5161	4.53072	1.76547	3.80138	2.68357	5.52801	6.51995	5.24515	5.07219	5.93834	4.91286	6.09988	11.48	2.74591	2.88108	2.29255	2.11836	1.38844	2.55929	1.65801	3.27571	2.80384	3.78854	3.49181	2.33789	3.29093	2.42684
WATER27	Noncovalent	0.709732	0.397802	0.709732	0.720443	1.91684	0.541635	0.934306	1.92816	7.65112	7.95951	17.929	2.3646	9.67946	2.32878	9.70899	5.22434	14.5788	10.121	12.8701	2.91893	53.8972	0.480167	0.942748	0.999943	1.73187	3.46248	5.26542	1.4517	3.22609	1.29322	3.69102	9.98988	2.34618	5.75822	5.82959
X40	Noncovalent	0.162603	0.316598	0.162603	0.19569	0.505788	0.162434	0.215385	0.223858	0.528508	0.543009	1.00557	0.400117	0.789524	0.308891	0.60655	0.464611	0.989935	0.852314	0.535047	0.359989	2.30312	0.176718	0.215531	0.312542	0.360758	0.230107	0.368526	0.375157	0.263788	0.665332	0.320794	0.453944	0.861256	0.482279	0.50354
X40x5	Noncovalent	0.370636	0.592102	0.370636	0.324843	0.735101	0.360277	0.615903	0.574918	0.807693	0.826256	1.47278	0.618986	0.866044	0.576904	0.929704	0.744847	1.7068	1.27664	0.941758	0.602949	3.88757	0.345807	0.615573	0.490872	0.565186	0.443293	0.564173	0.589146	0.380729	0.828621	0.579093	0.843165	0.806778	0.809978	0.825492
XB25	Noncovalent	0.237065	0.223958	0.237065	0.251923	0.325484	0.507696	0.5991	0.83415	1.72152	1.74363	0.823697	0.812449	0.860582	1.91843	2.30265	1.66524	1.1692	1.83541	1.14492	1.70968	5.15142	0.515961	0.599502	0.387773	0.474498	0.60714	0.518399	0.794448	0.536887	0.520187	0.881418	0.417498	0.43343	1.00112	0.777789
AE11	Thermochemistry	166.935	166.935	518.092	613.326	597.076	464.523	496.33	781.596	290.255	290.255	306.219	394.935	600.116	1249.89	570.55	437.936	3678.34	4534.57	1990.46	210.532	4086.14	464.523	496.33	211.456	784.676	251.522	63.6997	293.938	1300.86	358.202	218.342	68.6427	3825.48	460.381	242.754
AE18	Thermochemistry	18.8202	62.3609	18.8202	39.4784	40.2032	6.01944	17.2826	33.4007	6.56054	6.56054	8.54358	8.34408	23.6445	41.7874	62.2378	20.1451	13.9364	16.8522	14.0164	14.5634	549.04	6.01944	17.2826	9.87477	11.1389	2.63663	11.8914	5.33958	133.773	6.59085	20.6768	13.3586	32.5284	49.95	7.61158
AL2X6	Thermochemistry	1.43465	0.623877	1.43465	1.69052	0.800051	1.46193	1.25219	1.89603	1.80393	1.93661	1.44298	0.795684	6.68111	2.17027	2.47507	3.63611	6.66277	2.19319	4.94029	4.75441	6.25161	1.43371	1.25103	1.31139	1.66996	1.48641	1.26874	2.34657	0.726423	2.19143	3.28466	2.68878	3.04455	1.42931	1.90571
ALK8	Thermochemistry	3.03292	1.52033	3.03292	4.36859	2.46964	3.27896	1.24398	3.73841	3.90544	4.75446	4.33938	6.31578	10.919	1.14404	3.34952	3.32226	9.98131	7.02369	9.18598	2.5948	8.9822	3.27621	1.24406	4.69025	4.86122	3.20157	3.17717	3.35184	3.15738	11.5536	7.39484	7.49266	11.2784	3.32196	3.49754
ALKBDE10	Thermochemistry	7.76511	4.65728	7.76511	15.9542	7.91559	5.16005	4.89301	4.75967	7.83928	7.82713	4.99025	6.86253	12.2738	6.68153	10.6613	8.26485	8.49478	8.8525	8.47682	9.03065	25.6651	5.16005	4.89301	4.41383	3.75219	5.47411	6.26114	4.89135	4.18776	6.60553	4.78115	5.32193	3.87935	5.6293	8.11841
AlkAtom19	Thermochemistry	0.203991	6.66515	0.203991	3.22807	3.36895	0.968542	1.68535	1.04015	0.777959	1.14677	17.0722	8.64505	26.005	8.27317	23.4433	11.6838	10.214	8.44247	30.9566	15.3492	228.255	0.905628	1.68515	2.85052	14.6701	7.75755	3.09038	7.11852	1.47366	3.49123	1.5848	6.22832	4.81086	8.59896	11.3149
AlkIsod14	Thermochemistry	0.656456	0.417613	0.656456	1.32081	1.01216	1.09272	1.83566	0.584936	0.808877	0.773555	0.79373	3.48194	0.681517	2.38877	1.96836	0.828918	3.51502	1.84204	0.258219	2.1281	0.607158	1.04862	1.8357	0.57352	1.21868	1.46712	0.834944	1.67708	2.50993	2.10917	2.11388	2.13222	0.729185	2.33395	1.46502
BDE99MR	Thermochemistry	3.65905	3.49654	3.65905	12.1929	10.6782	4.33024	4.86183	3.04052	5.21746	5.21413	2.41994	4.29962	4.46511	7.04678	14.1006	9.6517	6.42437	6.6725	9.30445	9.63762	32.6091	4.33022	4.86183	3.95386	4.27398	7.33017	8.80247	7.62351	3.97154	7.29525	3.58191	5.97297	6.10673	3.59156	10.5993
BDE99nonMR	Thermochemistry	1.58032	1.98538	1.58032	3.64596	4.21503	2.50039	3.13661	3.55856	5.79029	5.7887	3.80528	5.71796	4.87844	5.13444	9.27351	5.89829	4.16002	6.13386	6.08537	5.14604	28.0407	2.50039	3.13661	2.80624	3.2323	2.7752	3.34194	3.51657	3.34218	4.2786	3.26282	3.21062	3.58401	4.54594	7.83719
BH76RC	Thermochemistry	0.883155	0.952745	0.883155	0.996693	1.44708	1.07016	1.77573	2.52021	4.03351	4.03647	3.10807	4.07144	4.28653	5.92741	6.06191	4.77796	3.91667	4.90507	4.61877	4.30227	10.6993	1.07034	1.77573	1.18795	1.90028	1.24694	1.71493	1.37324	1.78166	2.27869	2.55766	2.15252	1.84267	3.03774	3.52701
BSR36	Thermochemistry	0.775751	1.40468	0.775751	1.38056	0.640558	0.685379	2.2547	0.513824	0.658509	0.791797	4.13646	5.47114	0.509949	1.92062	2.75413	1.4472	4.59012	3.29846	4.78512	3.39946	2.06341	0.51154	2.25254	0.279054	0.613597	3.45128	1.11028	2.49238	2.35881	3.29044	2.8355	3.51223	1.1099	3.1285	1.87337
CR20	Thermochemistry	0.59241	0.558723	0.59241	2.87348	1.94868	0.563937	2.89551	2.15384	1.18033	1.2013	1.69102	12.4062	8.09874	2.18456	1.79042	2.12639	10.5916	3.11202	2.35412	9.7717	14.264	0.562843	2.89557	0.75817	1.71818	1.99964	0.934075	2.48341	3.30651	2.18174	6.10936	2.28929	3.16158	2.74059	1.45657
DARC	Thermochemistry	1.60336	2.28135	1.60336	0.571302	3.03033	0.838916	4.37487	3.97903	3.02293	3.01713	3.08381	8.22904	2.84208	3.3242	3.43191	2.52717	14.1153	2.30331	4.22171	14.0409	12.0646	0.89231	4.37537	1.6563	2.08568	2.47594	1.29387	1.90145	3.0445	4.40094	7.8864	3.37805	4.3094	4.65889	3.67394
DC13	Thermochemistry	2.62404	3.06413	2.62404	18.8447	20.7938	6.55072	7.89202	7.67834	11.3922	11.4635	10.2849	12.8611	11.1486	12.0764	12.2171	11.2925	15.5107	9.88146	14.289	18.8806	23.4577	6.54993	7.89219	5.52821	6.9221	9.87389	10.5029	9.66556	8.1884	8.46983	11.3417	8.78348	11.9453	10.5972	10.0928
DIPCS9	Thermochemistry	3.13439	3.62254	3.13439	7.25355	4.25043	6.04511	5.3986	5.77445	6.19826	6.19616	12.6531	11.3884	8.83114	5.9005	6.31274	6.66995	6.5848	9.72576	8.81564	9.07303	8.3225	6.04515	5.3986	6.93262	5.94713	3.7254	5.04797	4.20455	3.55523	6.17395	6.14042	5.72085	7.02004	3.97134	5.71608
EA50	Thermochemistry	3.11571	2.2532	3.11571	5.4191	3.00279	2.82907	3.31307	3.80979	4.42502	4.42502	4.0206	5.72444	8.22581	4.01472	3.85338	4.14447	3.77263	5.19488	4.84632	3.93322	6.94874	2.82907	3.31307	2.5187	2.45797	3.12592	3.92462	4.41727	2.3076	3.2272	2.73509	2.81687	3.19648	3.39612	5.08104
FH51	Thermochemistry	0.887688	0.987188	0.887688	3.0877	3.2112	1.36718	2.82428	2.95637	3.40443	3.4148	3.64635	3.44823	3.00896	6.78071	4.37855	4.39299	5.9556	4.09239	4.16443	6.19198	8.82303	1.36579	2.82414	1.46984	2.11295	1.48565	2.23199	1.61771	2.1573	2.88827	3.38704	2.36698	2.51579	3.64122	3.46822
G21EA	Thermochemistry	1.99635	0.994465	1.99635	5.45791	1.9124	2.00608	2.30379	3.6229	4.0244	4.0246	3.15792	4.32014	7.02547	2.40145	4.3299	3.52173	3.0379	3.51072	3.10902	4.15273	8.65721	2.00608	2.30379	1.945	1.8749	2.21857	2.53971	2.78661	1.61651	2.51325	3.40282	2.95149	2.17488	2.91561	5.2924
G21IP	Thermochemistry	2.61129	1.94214	2.61129	2.74732	2.43811	3.88999	3.59635	3.63728	5.63134	5.63124	4.22258	5.46444	5.1708	4.98728	4.83426	5.13352	4.70204	6.28602	5.4246	5.78915	6.11701	3.88999	3.59635	3.65622	3.30561	3.65159	4.46206	4.4268	3.42609	3.81091	4.75201	4.90177	4.32512	4.33256	5.83512
G2RC24	Thermochemistry	1.57701	1.6909	1.57701	1.7755	2.87149	2.65874	4.63897	5.66052	6.72934	6.74758	8.34318	7.55821	7.82037	13.2821	8.07766	8.1017	6.32903	7.60288	8.87862	6.38224	15.5997	2.65977	4.63898	2.64307	2.99627	2.38724	4.96596	4.35662	3.84856	7.01294	3.20257	3.81068	5.69733	8.23447	7.46968
HAT707MR	Thermochemistry	3.20489	3.28612	3.20489	11.0547	10.6126	4.17735	4.82017	3.32667	6.05692	6.05329	3.36886	5.27413	5.87466	8.47149	8.98667	8.7212	7.16049	6.24891	7.46014	8.91719	10.4159	4.17735	4.82017	4.2546	5.42061	6.15911	7.16646	6.57248	3.8305	5.21531	3.76202	4.53282	6.47059	4.24572	6.2159
HAT707nonMR	Thermochemistry	1.695	1.79131	1.695	3.60958	3.84792	2.6448	3.84001	3.88206	5.99307	5.99089	4.17126	5.42142	5.91971	6.67577	7.58199	6.46243	5.11174	8.15307	5.90807	6.28207	12.5413	2.6448	3.84001	2.91109	3.45807	3.27453	4.45493	3.80484	3.34717	4.10487	3.68656	4.15273	3.91175	5.07787	7.96628
HEAVYSB11	Thermochemistry	0.894516	1.12817	0.894516	1.94626	1.17335	3.04188	1.60791	2.65799	4.08558	3.95986	7.56467	3.28352	3.31789	3.04676	4.00306	4.00077	5.20085	6.24477	5.73573	4.20652	13.8441	3.01462	1.60732	2.64128	5.7925	9.74006	4.28172	4.27903	3.0529	2.94911	3.756	4.75229	2.5741	1.83785	5.10752
HNBrBDE18	Thermochemistry	0.508945	0.951559	0.508945	1.44727	2.149	2.62494	2.54754	4.21178	4.20685	4.1637	4.1909	5.08518	2.60945	1.84605	3.30935	2.33406	5.22677	4.43517	2.14701	3.60859	19.2921	2.62342	2.54753	1.92135	2.49806	3.05918	2.50043	0.955785	2.19384	2.32084	4.46702	4.8825	1.69359	2.4621	7.59794
IP23	Thermochemistry	2.12151	1.9798	2.12151	6.96883	3.67259	3.70685	3.49056	3.61868	4.92039	4.92039	5.03712	6.29219	6.63549	5.58913	5.72639	6.30156	5.39521	7.31817	7.22016	6.53217	8.24487	3.70685	3.49056	3.74826	3.73563	4.4015	5.53433	6.01014	3.40767	4.48098	3.15376	4.12969	4.4822	4.16603	5.86182
IP30	Thermochemistry	3.46203	2.37258	3.46203	4.58613	4.37551	6.26449	5.97409	11.4995	12.6087	12.6087	11.4168	14.4419	10.9292	15.451	14.9771	16.267	14.8921	14.32	16.6895	16.228	12.2964	6.26449	5.97409	5.1721	5.23504	2.84002	3.90573	3.9681	6.6005	4.45979	7.92894	5.01724	4.38578	8.24737	8.15897
MB08-165	Thermochemistry	5.02186	4.54578	5.02186	5.50446	4.63	4.89198	10.1747	11.7403	9.8383	9.86793	16.1769	17.2426	14.1568	20.8178	12.207	14.2133	14.5658	11.8148	16.0635	11.8132	26.5575	4.8912	10.1747	5.26591	8.64398	6.53885	9.94345	6.34622	6.33817	8.43091	7.69975	10.4443	8.1533	11.1729	11.6506
MB16-43	Thermochemistry	15.2598	15.2598	25.7727	24.2907	7.37703	19.4246	39.5115	42.904	18.4096	18.6945	25.7634	66.3581	49.4307	45.6407	31.1937	36.7461	48.2914	35.2608	39.5781	37.3341	78.9925	19.3647	39.5099	11.5918	22.9549	17.7232	31.1132	20.0578	11.9249	16.8551	33.0264	40.9466	35.0974	20.6457	18.7566
MX34	Thermochemistry	18.4971	18.4971	53.4534	23.4726	15.4213	18.8822	17.1578	30.2132	37.8377	38.4076	32.0386	39.3435	75.1476	32.3407	31.6573	39.443	24.8283	37.2573	41.0266	23.3204	118.338	18.8734	17.1586	19.7474	11.0344	18.2432	12.452	12.534	23.0619	35.1829	31.4391	21.3317	35.7457	34.9803	34.4621
NBPRC	Thermochemistry	0.850924	0.833755	0.850924	1.0279	1.48446	1.30504	1.9716	2.19519	2.10297	2.13898	2.99037	4.79898	4.8767	2.25044	2.91422	2.58293	5.78369	2.42114	3.6888	4.85603	11.1782	1.28125	1.97171	1.52976	2.09954	1.15597	1.9951	2.23313	1.52736	2.84331	2.96674	2.40736	2.01926	3.39406	2.69087
P34AE	Thermochemistry	0.990948	1.73671	0.990948	12.9824	5.52636	4.98756	2.33877	3.87767	3.28362	3.24957	13.6202	6.22091	12.4884	6.08652	11.8282	10.7964	6.61458	9.53561	8.1722	9.6732	83.3077	4.98016	2.3387	5.20928	12.4664	12.2829	6.78902	5.46216	3.59528	6.38265	6.42576	5.66451	5.79858	5.92845	10.9903
P34EA	Thermochemistry	1.31956	1.35324	1.31956	1.32067	2.6565	3.38339	4.23812	3.32313	1.6197	1.6197	3.08512	5.54644	12.6253	1.51795	1.74097	2.27704	3.47943	6.64434	6.42021	4.22697	4.83236	3.38339	4.23812	2.4083	2.55851	4.12598	2.21636	4.39491	2.80493	1.74908	2.76322	2.8481	4.89796	1.52448	1.50349
P34IP	Thermochemistry	1.31833	1.28404	1.31833	2.22355	2.30853	3.66973	3.70473	5.01584	3.73207	3.73095	7.72409	8.75546	9.67076	4.06626	4.33638	5.46139	5.2495	8.10592	8.56631	6.86486	3.47444	3.66977	3.70473	2.33201	4.69145	5.09727	2.0425	4.65347	3.18848	2.19553	3.27525	2.81789	5.83769	2.94617	2.98812
PA26	Thermochemistry	1.4918	1.53481	1.4918	3.16438	2.26883	1.81471	3.14258	4.08179	3.27903	3.29701	2.91522	5.79722	4.99095	5.18766	2.78767	5.39901	5.9534	4.48053	7.05686	3.77001	5.73817	1.81437	3.14258	1.63937	1.92948	1.55244	1.50497	1.25119	3.06465	4.3928	3.51945	1.90488	2.76202	3.26992	3.18548
PlatonicRE18	Thermochemistry	4.33016	4.02952	4.33016	4.5149	2.52835	4.88189	5.69801	12.7983	8.67617	9.11874	28.4087	42.7893	13.7188	35.9646	7.02862	18.0486	15.664	6.55462	30.6224	9.0199	17.8303	4.66522	5.69476	4.62651	12.2832	11.48	16.0968	14.8079	11.7399	9.07242	12.1903	17.5499	10.5171	8.17605	14.0096
PlatonicTAE6	Thermochemistry	4.30009	17.1762	4.30009	6.46045	28.1534	3.87699	7.54916	5.00843	8.02653	8.12456	17.1116	16.1569	49.7116	12.7144	84.2063	22.1096	31.2412	10.1125	68.5129	33.3554	401.576	4.0687	7.55438	4.48746	14.5561	13.1856	6.18064	17.7298	15.5627	25.9103	16.8415	1.77972	25.988	49.0618	18.2892
RC21	Thermochemistry	1.36739	1.6342	1.36739	2.15331	2.15166	2.12552	3.99357	4.11439	5.50325	5.52883	2.49412	3.74329	2.67197	5.63453	7.77904	6.55047	3.83336	8.22685	8.31973	4.76794	18.8077	2.13146	3.9936	1.84045	2.10133	1.94339	2.93274	1.87457	3.76621	5.18267	2.95774	2.93126	3.83138	6.42824	5.31501
RSE43	Thermochemistry	0.518761	0.590632	0.518761	1.76795	1.58097	0.950366	1.12408	2.48112	1.83227	1.82063	1.52905	3.08172	2.72648	2.06911	3.31315	2.65556	3.4828	2.92242	3.01328	3.15887	5.63554	0.948971	1.12408	0.922199	1.5497	0.770058	1.02946	0.727078	2.41453	1.48181	2.06846	1.47254	1.35955	1.70254	1.03323
SIE4x4	Thermochemistry	6.50463	6.51957	6.50463	5.23958	4.73739	13.204	13.7864	18.6379	20.562	20.5694	13.3726	20.0606	13.4788	23.9226	26.2101	26.1592	26.8496	23.9816	28.5167	28.1871	30.511	13.2047	13.7864	12.9905	13.4705	10.1338	10.1144	9.86286	17.3973	12.0558	20.3938	16.1932	11.7565	16.0073	12.8874
SN13	Thermochemistry	0.977297	1.08506	0.977297	1.15459	1.03027	0.583496	0.98257	1.37474	3.05338	3.02632	2.63733	1.60129	3.72397	3.63259	5.382	2.22366	4.13413	5.28595	1.93962	3.93023	14.3153	0.583822	0.98257	0.783852	3.021	0.904934	1.33508	0.903728	0.774499	3.24346	1.65054	1.79389	0.95677	1.56366	2.58056
TAE_W4-17MR	Thermochemistry	4.87169	4.56877	4.87169	14.1284	10.8854	5.7408	6.25073	6.83991	12.3859	12.3831	4.66651	6.4704	10.4993	16.1299	34.57	20.8104	13.3652	20.9875	22.2099	20.5276	88.149	5.74083	6.25073	4.74076	4.70211	7.77058	10.1864	9.10278	4.38925	10.1637	4.59669	7.6984	7.91801	3.93151	16.5656
TAE_W4-17nonMR	Thermochemistry	1.64676	2.94523	1.64676	4.59746	4.26967	2.2562	2.91	3.79432	5.01999	5.04533	5.17667	6.0344	9.02693	6.90491	23.2073	10.4507	5.35743	10.0101	14.2185	10.4548	91.6445	2.25653	2.91	3.04685	4.16775	3.31289	4.21996	3.48486	3.74514	5.53238	4.97453	4.3262	4.45021	6.47615	13.1169
WCPT6	Thermochemistry	0.54343	0.542593	0.54343	0.664356	0.715437	0.358338	1.06789	0.989524	1.22548	1.22745	0.986396	2.27788	0.849284	1.88136	1.19901	1.25225	1.16836	2.31631	1.36605	1.22192	2.72703	0.358289	1.06789	0.64398	1.36217	0.874366	1.35055	0.829377	0.949374	0.839208	1.07911	0.961958	1.64354	1.13339	1.19796
YBDE18	Thermochemistry	1.21904	1.10269	1.21904	3.55346	3.22674	3.69594	2.26841	5.47134	3.84778	3.78079	5.06678	5.90756	5.53173	4.74418	5.74373	4.63723	8.01698	4.77424	4.40895	9.26855	16.2947	3.67813	2.26825	3.28038	3.96677	2.83443	1.09761	2.58141	3.53275	3.11219	5.80305	4.10493	2.99175	1.42451	4.47448
3d4dIPSS	Transition Metal	9.53211	9.53211	11.9246	9.92661	9.83498	9.53478	10.3906	16.0151	16.0205	16.0205	10.7821	11.0586	12.3733	13.4367	14.2253	13.7147	15.322	17.1978	12.1078	13.4521	16.452	9.53478	10.3906	9.94653	11.7514	12.1035	13.2395	9.14916	10.9994	10.7725	12.0796	10.8637	16.3569	13.0839	24.2081
CUAGAU83	Transition Metal	5.01928	5.01928	4.67552	6.20591	5.68798	8.46788	9.18691	5.57605	6.82236	6.86876	6.46675	8.81242	11.9776	10.0534	8.50237	6.79895	7.23336	5.6864	10.0587	7.41681	23.296	8.46741	9.1869	4.84787	5.16002	16.9313	9.24358	15.2521	6.78362	7.05234	7.02575	8.02877	5.57421	7.04955	6.46431
DAPD	Transition Metal	2.3632	2.3632	5.51175	8.49431	5.83256	7.9941	8.00817	8.84458	14.2779	14.2971	9.5383	6.2542	13.4711	14.9927	15.8334	11.4547	7.31659	8.05791	7.01936	12.8396	31.3082	7.9941	8.00817	3.50336	3.46411	14.7533	10.6947	18.0564	3.45931	6.73903	3.81486	5.81555	17.0789	3.69705	5.40151
MME52	Transition Metal	7.78131	7.78131	7.78131	5.02546	4.06882	4.48036	4.85046	8.67365	9.96708	9.85456	6.44248	9.42503	10.637	11.4765	11.6068	11.4763	10.4958	11.6332	10.7622	11.3611	14.2727	4.47755	4.85	4.18922	4.79196	5.43592	4.91424	5.10742	5.29444	4.38382	7.24217	5.50877	6.15808	6.06117	5.25809
MOBH28	Transition Metal	1.71597	1.71597	1.60035	4.96318	5.23952	2.21217	2.89891	2.54686	3.52361	3.46663	2.9915	2.9472	3.40913	3.86369	4.9302	5.18502	5.13635	4.39385	5.48001	5.58005	7.58834	2.19685	2.89858	2.11637	2.10535	3.44877	2.72935	3.43843	2.23121	3.14249	3.29592	2.67706	3.28848	2.70878	2.54765
MOR13	Transition Metal	2.81649	2.81649	11.5656	3.73809	5.77616	2.40384	2.75585	5.19764	5.26962	5.33142	4.82451	6.79626	7.31972	5.71876	6.18485	6.31234	8.05384	6.61227	7.23021	9.1293	11.3732	2.49819	2.76787	3.35076	3.65412	6.84353	3.54943	6.10277	3.94053	7.79475	6.43492	4.83	7.50965	4.00613	3.33501
ROST61	Transition Metal	2.68964	2.68964	2.6151	2.92423	2.78769	3.94402	3.91258	4.65065	4.43726	4.42108	5.52096	5.17401	6.16381	4.73087	5.5757	6.1683	8.81155	6.33969	7.0092	7.17351	8.29602	3.90122	3.911	5.38983	5.48424	8.94637	6.99906	7.62951	3.21176	5.33441	4.80213	4.68336	5.88237	3.56449	3.93341
TMB11	Transition Metal	0.897606	0.897606	0.870296	2.83539	3.23065	2.40219	2.89615	2.65596	3.41135	3.40037	2.88849	3.62469	3.32765	4.50494	4.91797	5.37838	4.81172	4.31993	5.29306	5.15324	7.30742	2.4019	2.89664	1.7416	1.88249	3.26272	2.53734	3.09814	1.59512	2.69756	2.58612	2.18998	3.38801	2.22664	1.86288
TMD10	Transition Metal	5.51169	5.51169	10.2666	11.0394	9.79135	7.36471	4.97226	6.2661	9.57083	9.56625	4.69309	6.32639	9.97751	10.4394	13.5015	10.3276	9.31174	12.6097	8.88966	9.62801	28.176	7.36471	4.97226	5.30752	4.79995	11.9905	13.7572	8.84736	4.78062	10.2718	5.18507	5.85417	6.74186	6.00865	17.4305

## Sheet: MAE
Dataset	Datatype	ωB97M(2)	ωB97M(2)_noFC	ωB97M(2)_FC	revDSD-PBEP86-D4	DSD-PBEPBE-D4(new)	ωB97M-V(3B)	ωB97X-V(3B)	B97M-V	r2SCAN-D4	r2SCAN-D3(BJ)	MN15L-D3(0)	M06L-D4	M11L-D3(0)	revTPSS-D4	PBE-D4	revPBE-D4	B97-D4	N12-D3(0)	OLYP-D4	BLYP-D3(BJ)	SPW92	ωB97M-V	ωB97X-V	CF22D	MN15-D3(BJ)	M062X-D3(0)	M052X-D3(0)	M08HX-D3(0)	PW6B95-D4	SOGGA11X-D3(BJ)	B3LYP-D4	CAMB3LYP-D4	BMK-D3(BJ)	PBE0-D4	r2SCAN0-D4
BH28	Barrier Height	0.585798	0.619343	0.585798	2.00766	2.51989	0.986601	2.29734	2.44202	5.26787	5.33067	3.42878	3.8021	3.47492	5.71537	7.21098	7.46198	5.25342	5.77361	6.37898	7.10177	12.3935	0.985091	2.2973	0.834916	1.52379	2.38875	3.06468	2.16913	1.48307	1.38264	2.97925	1.77477	1.15712	3.69996	2.70039
BH46	Barrier Height	0.685945	0.697594	0.685945	1.06991	1.03521	1.41819	1.88471	4.33188	7.106	7.1358	1.63318	3.98582	1.9692	8.3775	9.81627	8.40382	6.98752	8.01827	8.08652	9.33443	16.1008	1.41932	1.88472	1.40742	1.23956	1.29434	1.4866	0.912095	3.59751	2.00417	5.23544	3.32694	1.66278	4.45274	3.36745
BH876	Barrier Height	1.32674	1.47155	1.32674	3.17489	3.12257	1.34335	2.17692	5.14768	7.76642	7.74124	4.15657	6.08217	4.36908	9.03031	10.1434	10.3172	7.95295	9.29786	9.87915	10.1323	13.2198	1.36817	2.17944	1.56701	1.9399	1.67299	1.88665	1.59868	3.73822	2.10002	5.57102	2.08541	2.63842	4.43549	3.29362
BHDIV7	Barrier Height	0.783929	0.820146	0.783929	0.764074	1.67534	1.46573	0.837468	2.60193	5.85368	5.86397	1.80068	2.96544	4.23122	6.04391	8.75213	8.25451	4.99667	7.24543	7.71072	5.75538	13.5336	1.47226	0.837579	1.37093	1.82475	1.12231	1.3033	1.04123	2.82004	1.86479	2.94964	1.55937	1.97952	4.72121	3.02487
BHPERI11	Barrier Height	0.456765	0.816016	0.456765	2.06765	3.26618	1.39118	2.68628	0.947161	4.96999	5.02031	1.24337	1.78851	1.53584	7.03366	7.3549	9.52529	1.7975	6.09714	10.5561	3.17169	13.5456	1.33594	2.686	1.13746	1.09242	1.07715	1.54161	1.24613	1.44827	1.38489	1.03567	3.04494	1.38813	3.98505	2.41381
BHROT27	Barrier Height	0.15117	0.180987	0.15117	0.101795	0.203996	0.220197	0.305593	0.693763	0.756397	0.757462	0.875038	0.96453	0.624809	0.50243	0.471308	0.419007	0.368306	0.78428	0.512084	0.423739	1.04556	0.221744	0.305613	0.242896	0.478683	0.355993	0.472131	0.424459	0.572926	0.407292	0.419398	0.403793	0.595706	0.577735	0.796004
CRBH14	Barrier Height	1.41932	1.10331	1.41932	0.502955	1.3379	1.14519	2.82043	7.79756	6.63584	6.74168	7.63868	14.1504	10.3574	8.69682	7.67023	9.17166	13.55	7.34727	5.68624	16.9454	3.02314	1.13968	2.82052	2.27252	0.819221	1.21267	2.40357	0.870596	3.75855	0.897207	7.83921	1.21544	2.67017	1.15088	0.731332
DBH22	Barrier Height	0.505865	0.500895	0.505865	0.98585	1.1753	1.17466	1.39148	3.92346	6.64308	6.66458	2.17575	3.78729	2.7434	8.17978	8.44465	7.36268	5.67082	6.83142	7.05123	8.25722	13.415	1.1747	1.39148	1.41745	1.38949	0.89233	1.42728	1.05543	2.81751	1.45158	4.45384	2.711	1.47307	3.70672	3.26389
INV23	Barrier Height	0.670737	0.731828	0.670737	2.04885	1.34003	1.08169	1.24947	1.18364	1.13484	1.14944	1.51085	1.45118	1.5267	1.59885	2.11302	1.73011	2.13145	2.334	1.72376	2.08667	2.56574	1.05804	1.24714	1.22829	2.50683	1.33983	1.44167	1.51509	1.31742	1.40248	1.0082	1.17064	1.23346	1.1459	1.34053
ORBH35	Barrier Height	2.33815	2.33467	2.33815	4.78863	4.59338	2.19692	2.48836	3.3168	4.54738	4.54252	3.13572	3.32974	2.98713	5.54748	6.60097	5.98577	4.86862	5.14143	5.39706	6.12579	9.72784	2.19692	2.48836	2.1584	2.64202	2.95457	2.52937	3.25143	2.70625	2.37584	3.03292	2.3678	2.27952	3.06589	2.32178
PX9	Barrier Height	0.474482	0.406915	0.474482	1.31842	1.81742	1.81375	2.41269	1.09453	8.83034	8.84983	6.18683	0.837959	2.01075	6.23237	12.0011	9.19379	6.92451	8.36684	7.89527	7.85003	24.8274	1.81653	2.41258	0.979757	2.13848	5.01547	7.07086	2.6622	1.64752	0.813203	4.09248	4.62651	0.66876	6.39267	4.76225
WCPT26	Barrier Height	0.598726	0.67716	0.598726	0.944028	1.45498	1.20543	1.47008	1.68776	7.68258	7.74378	3.37237	1.78175	2.28831	5.43779	10.8109	8.16438	4.48511	8.13203	6.65456	6.54139	23.2332	1.21321	1.47011	1.15921	1.85659	2.93754	3.44019	1.43657	1.69805	1.38626	3.41823	3.43077	1.18685	5.65818	4.26456
Dip146	Electric field	0.0378999	0.0389728	0.0378999	0.048722	0.0406382	0.0579709	0.0536453	0.110357	0.0884998	0.0884998	0.118978	0.109238	0.137482	0.113721	0.135292	0.135692	0.11083	0.106103	0.135958	0.135121	0.140036	0.0579709	0.0536453	0.0641519	0.0715813	0.0585696	0.0727265	0.0612894	0.0559675	0.0480313	0.0692954	0.0609947	0.0660998	0.0572678	0.0614685
HR46	Electric field	0.100561	0.113088	0.100561	0.0972791	0.0695994	0.187419	0.0809077	0.24922	0.188321	0.188321	0.350725	0.115761	0.408022	0.272801	0.379983	0.367546	0.344365	0.267705	0.352112	0.428057	0.419928	0.187419	0.0809077	0.206399	0.154623	0.0880733	0.077251	0.092713	0.147228	0.0893069	0.212221	0.1231	0.0762043	0.141824	0.0855652
OEEF	Electric field	0.128115	0.144815	0.128115	0.273138	0.185308	0.277938	0.290073	0.818648	0.712549	0.712457	1.04072	1.21926	1.7655	1.12255	1.41029	1.47883	1.32352	1.78621	1.46874	1.4871	1.30886	0.27794	0.290073	0.369058	0.368133	0.281704	0.496654	0.35471	0.351043	0.353866	0.546911	0.328507	0.380964	0.486247	0.388819
Pol130	Electric field	0.217659	0.213677	0.217659	0.991483	2.20752	0.281512	0.197664	0.338409	0.194504	0.194504	0.343335	1.4564	0.538103	0.29664	0.385917	0.372459	0.331825	0.371328	0.409417	0.456961	0.419684	0.281512	0.197664	0.347302	0.225301	0.260729	0.220663	0.252273	0.223405	0.202704	0.285823	0.238926	0.21326	0.204012	0.132331
T144	Electric field	0.156348	0.169146	0.156348	0.309157	0.688718	0.283934	0.147962	0.413338	0.369421	0.369421	0.530712	0.267825	0.711269	0.511965	0.661396	0.643514	0.60431	0.460192	0.599328	0.738665	0.702093	0.283934	0.147962	0.312116	0.220546	0.147371	0.14666	0.166678	0.262025	0.166751	0.374477	0.200034	0.154181	0.257349	0.178259
V30	Frequency	26.3278	34.9117	26.3278	9.80838	20.4586	27.7868	35.7804	42.7237	31.0154	30.9534	82.195	30.5839	70.5062	87.6586	108.379	110.611	70.3442	78.4777	66.8157	111.258	128.189	27.7878	35.7804	85.9583	52.9739	30.4573	39.8003	37.6318	43.6811	41.1182	31.9042	31.9482	33.102	21.7086	50.0569
ACONF	Intramolecular Noncovalent	0.0676826	0.0346403	0.0676826	0.0316652	0.0187196	0.0230507	0.0176268	0.122005	0.177716	0.176037	0.702205	0.509287	0.143261	0.149091	0.0768049	0.250516	0.364183	0.0704678	0.185194	0.11219	0.400314	0.0575184	0.0175291	0.0360485	0.49727	0.242998	0.0526236	0.395399	0.231738	0.272311	0.0654044	0.0932718	0.498975	0.0533027	0.200358
Amino20x4	Intramolecular Noncovalent	0.0848619	0.106594	0.0848619	0.124288	0.172849	0.193694	0.185704	0.227358	0.18602	0.195533	0.926295	0.358752	0.549916	0.259266	0.329452	0.322431	0.411707	0.459559	0.332681	0.296139	1.02589	0.188908	0.185387	0.286195	0.522196	0.295206	0.28098	0.383029	0.297266	0.245049	0.200829	0.189361	0.365547	0.249288	0.227597
BUT14DIOL	Intramolecular Noncovalent	0.0526712	0.0268358	0.0526712	0.0437118	0.0305026	0.0399774	0.0319211	0.17384	0.229505	0.207326	1.13938	0.213547	0.443185	0.160019	0.519926	0.297221	0.280958	0.611879	0.171332	0.343064	2.05203	0.029153	0.0319087	0.248205	0.404806	0.127774	0.229504	0.292927	0.239018	0.304549	0.460282	0.473674	0.265625	0.267979	0.099613
ICONF	Intramolecular Noncovalent	0.123526	0.126105	0.123526	0.118592	0.111182	0.140932	0.258842	0.28928	0.29274	0.289538	0.574942	0.285834	0.487036	0.218128	0.301229	0.244565	0.397198	0.55156	0.303778	0.331987	0.674445	0.140582	0.259006	0.263363	0.539026	0.294348	0.264584	0.507637	0.199038	0.234887	0.280273	0.370473	0.416677	0.267237	0.338165
IDISP	Intramolecular Noncovalent	1.42647	2.18119	1.42647	6.46607	7.09778	1.46794	2.58867	3.15978	2.57993	2.73974	7.51464	6.01413	4.22144	2.97792	2.53587	2.10329	8.01591	2.86532	3.7786	4.91358	2.96302	1.65405	2.60933	1.7038	3.56418	2.06565	1.30332	3.02211	2.27497	1.48177	2.87714	2.39216	3.14329	1.49122	2.11326
MCONF	Intramolecular Noncovalent	0.35228	0.513562	0.35228	0.145782	0.518517	0.154724	0.218867	0.342198	0.44907	0.44344	1.48708	1.0054	0.738077	0.4391	0.478465	0.462265	1.14766	0.500355	0.486917	0.368651	1.04416	0.358292	0.229481	0.195458	0.463229	0.444697	0.364651	0.541202	0.385181	0.434559	0.257987	0.11231	1.13846	0.267961	0.291534
PCONF21	Intramolecular Noncovalent	0.382443	0.562256	0.382443	0.155512	0.380773	0.371189	0.279662	0.778636	0.417516	0.381574	4.12467	1.48358	1.74178	0.622395	1.01613	0.698206	1.88069	0.778246	0.618983	0.732945	1.68209	0.57613	0.29042	0.270605	1.0255	0.966944	0.258894	0.868834	0.553936	0.61307	0.358376	0.456201	1.48788	0.751298	0.290215
Pentane13	Intramolecular Noncovalent	0.134042	0.138176	0.134042	0.0606003	0.0680872	0.07038	0.0454783	0.282058	0.255038	0.25659	0.381167	0.344414	0.231248	0.373778	0.321846	0.395734	0.229022	0.0962683	0.190034	0.366545	0.237847	0.088877	0.0455406	0.109448	0.2636	0.105166	0.135835	0.245858	0.213756	0.15743	0.189547	0.0669378	0.256229	0.0861839	0.346738
SCONF	Intramolecular Noncovalent	0.149225	0.196782	0.149225	0.0997599	0.0727721	0.100462	0.162525	0.205036	0.512913	0.491119	0.959091	0.389559	0.385341	1.23231	0.815846	0.78599	0.438455	1.23667	0.394209	0.502323	3.07728	0.129826	0.16314	0.164921	0.473086	0.25084	0.235955	0.295147	0.239671	0.287787	0.307917	0.245665	0.34813	0.283	0.132079
UPU23	Intramolecular Noncovalent	0.346895	0.414106	0.346895	0.42754	0.374272	0.527587	0.536651	0.460583	0.399754	0.401892	1.58387	0.843343	1.2005	0.387998	0.543461	0.547721	1.29357	0.551353	0.415206	0.623926	0.510566	0.439543	0.524979	0.436925	0.57568	0.522412	0.542795	0.678874	0.659316	0.805178	0.611216	0.708933	0.711911	0.541641	0.389004
AlkIsomer11	Isomerization	0.0333576	0.0771802	0.0333576	0.297003	0.173791	0.251187	0.577496	0.185341	0.436974	0.440546	1.33113	0.616885	0.166681	0.414048	0.825253	0.0547148	1.69728	0.769798	0.329851	0.894181	0.553023	0.171354	0.575735	0.0741123	0.474099	0.150211	0.0647474	0.178021	0.667891	0.565152	0.845646	0.960894	0.31176	0.969367	0.680217
C20C246	Isomerization	4.2936	4.32744	4.2936	33.1607	37.6382	6.90179	6.65518	18.2451	15.5353	16.7422	26.8886	34.1533	18.6929	22.0965	16.6863	19.6468	34.7837	18.4371	27.5058	49.1287	21.64	6.84997	6.65286	15.9409	11.684	26.1406	20.0195	22.2094	11.4803	9.73452	28.9014	19.2061	11.6119	15.3346	14.2804
C60ISO7	Isomerization	2.15521	2.13815	2.15521	36.389	36.5609	11.1949	12.9771	4.39539	5.02695	4.86147	5.21331	5.1309	5.88811	9.62496	10.393	11.0964	9.34538	8.48604	10.7746	8.50167	9.32375	11.3562	13.0215	4.26997	1.79557	7.57062	9.50931	8.18651	1.74996	7.17738	2.24623	9.33641	4.87363	1.88146	4.28339
DIE60	Isomerization	0.242346	0.25151	0.242346	0.349957	0.547413	0.574274	0.647148	1.8233	1.81447	1.80634	1.95058	2.3628	1.78056	1.66365	1.8422	1.67282	1.81976	1.66394	1.70407	1.43691	2.11911	0.58352	0.647226	0.625549	0.774693	0.575898	0.404929	0.726864	1.24309	0.934701	1.18001	0.5771	0.462036	1.37669	1.35623
EIE22	Isomerization	0.213859	0.216922	0.213859	0.419321	0.513386	0.19759	0.22253	2.12736	2.00495	2.00154	1.9391	2.36189	1.60807	1.89631	1.94017	1.75934	1.90802	1.93811	1.70932	1.81142	2.29264	0.193908	0.222512	0.529723	0.716676	0.326462	0.386683	0.430765	1.22915	0.867603	1.37259	0.671442	0.543396	1.29256	1.34816
ISO34	Isomerization	0.358713	0.353308	0.358713	0.348649	0.552871	0.626031	1.15565	1.44963	1.29023	1.28313	1.86406	2.28987	1.20205	2.87667	1.47628	1.30933	2.32001	1.28818	1.37102	2.65795	2.1657	0.612674	1.15546	0.6025	1.48749	1.23787	1.0499	0.963167	1.18431	1.14837	1.73761	1.02741	1.04386	1.42889	1.3111
ISOL23	Isomerization	0.975316	1.22565	0.975316	3.81765	4.23109	1.36351	2.75531	4.10254	3.9947	4.12051	3.502	6.50647	3.44048	4.7569	4.05605	3.13618	9.10192	3.74828	2.5783	9.32864	5.04347	1.447	2.76429	1.81362	2.83938	2.86887	2.5553	2.26674	3.34968	1.55161	5.53295	2.99829	3.12565	2.07658	2.54067
ISOMERIZATION20	Isomerization	0.777746	0.86533	0.777746	2.00258	2.21669	1.52461	1.26967	2.16078	2.20424	2.2049	2.46601	2.8581	3.50295	3.62289	2.9564	2.98535	2.70444	2.77042	2.94088	2.95027	4.12095	1.52465	1.26967	1.29328	1.48913	1.12539	1.54719	1.51023	1.3602	1.53557	1.76524	1.51339	1.82947	1.72228	2.26377
PArel	Isomerization	0.44288	0.4751	0.44288	0.372515	0.544033	0.599525	0.628454	1.36365	1.53714	1.54633	2.1461	1.58832	2.36165	1.49018	1.77154	1.54079	1.45107	1.60299	1.57272	1.80242	3.24863	0.59377	0.628416	0.986747	1.3454	0.966188	1.01893	0.922057	0.949966	0.983521	1.13569	0.719287	0.692018	1.19379	1.22588
Styrene42	Isomerization	0.993686	1.10357	0.993686	3.74165	3.34141	1.37285	2.62308	3.24435	3.01718	3.06674	3.49268	4.70095	2.18971	3.02377	2.62562	2.3574	5.00968	2.67356	3.4467	6.58421	5.36063	1.37788	2.6235	1.22265	2.34628	2.33029	3.78456	1.88672	2.18563	3.14704	5.17632	3.138	2.58135	3.08664	3.41807
TAUT15	Isomerization	0.261705	0.273515	0.261705	0.530077	0.525353	0.335837	0.712727	0.888893	1.56884	1.57808	0.689532	1.44274	1.28679	1.27977	1.80327	1.56477	1.49119	2.35147	1.58323	1.66758	3.21675	0.330424	0.71272	0.815587	1.1943	0.786284	1.18191	0.687695	0.911733	0.439475	1.1425	0.871958	1.18119	1.13014	1.09118
3B-69	Noncovalent	0.0631941	0.0643122	0.0631941	0.938225	0.712352	0.0694674	0.0837755	0.0730816	0.0732853	0.0646127	0.4413	0.341055	0.573601	0.0611673	0.127369	0.103566	0.0894652	0.138331	0.14001	0.0818189	0.126078	0.102122	0.0886012	0.0774112	0.175651	0.133176	0.0770285	0.139586	0.0650772	0.239336	0.0474308	0.0332485	0.442514	0.0664959	0.0599452
3BHET	Noncovalent	0.0871358	0.0847784	0.0871358	0.0526495	0.0800196	0.136286	0.11673	0.118443	0.157169	0.145335	0.686529	0.623316	0.701237	0.169396	0.260193	0.273276	0.224959	0.369623	0.370775	0.246696	0.319353	0.153766	0.118662	0.149851	0.287876	0.270808	0.166895	0.25396	0.180353	0.394393	0.216968	0.128553	0.756483	0.158744	0.137052
A19Rel6	Noncovalent	0.0573558	0.0529571	0.0573558	0.0456417	0.0683122	0.054846	0.0410843	0.0896164	0.176212	0.180286	0.424856	0.21884	0.352332	0.119001	0.211867	0.1417	0.491322	0.280007	0.249034	0.111339	1.24164	0.05402	0.0410898	0.115453	0.194089	0.163969	0.134436	0.172826	0.0722312	0.264737	0.0907289	0.142194	0.304836	0.138826	0.142453
A24	Noncovalent	0.0988646	0.0793384	0.0988646	0.045618	0.0814095	0.0813097	0.0595855	0.105349	0.186466	0.191255	0.415364	0.242656	0.414574	0.114373	0.266055	0.16593	0.584464	0.331258	0.305077	0.146238	1.31173	0.0777625	0.0595766	0.127061	0.193168	0.167369	0.198889	0.140449	0.102479	0.254834	0.119945	0.190432	0.429816	0.147973	0.171273
ADIM6	Noncovalent	0.32679	0.123469	0.32679	0.169916	0.0791391	0.185398	0.123536	0.152832	0.342816	0.271921	3.94385	0.959204	1.29094	0.404526	0.0873394	0.412943	2.25841	0.355942	0.615278	0.100701	1.03923	0.104227	0.131862	0.05464	1.28404	0.218456	0.294801	0.190855	0.397407	0.404417	0.239952	0.104981	0.566351	0.165134	0.331499
AHB21	Noncovalent	0.253699	0.280663	0.253699	0.234784	0.386315	0.227729	0.342471	0.509302	1.31112	1.34617	2.32175	0.476989	1.08487	0.645089	1.17707	1.14051	1.22537	1.71117	1.5806	0.973069	5.55472	0.227719	0.342466	0.239545	0.341103	0.953925	1.13034	0.488487	0.374551	0.61175	0.412422	0.874729	0.374759	1.24228	1.5286
Bauza30	Noncovalent	0.452515	0.477632	0.452515	1.31378	1.57228	0.449628	0.655818	1.30668	2.82196	2.84266	1.72987	1.40013	1.08268	2.60768	3.3018	1.96135	1.73626	3.52833	1.43131	1.76791	8.41505	0.450592	0.655823	0.434969	0.624682	0.944478	1.51025	0.895465	1.67482	1.49277	1.21985	0.714494	1.14669	2.44233	2.2172
BzDC215	Noncovalent	0.125941	0.249937	0.125941	0.174317	0.360199	0.104509	0.148808	0.114961	0.193149	0.21999	0.599489	0.144013	0.566489	0.161646	0.189936	0.222419	0.663057	0.309022	0.271978	0.146037	0.836035	0.136282	0.149388	0.161835	0.407249	0.255145	0.320587	0.368009	0.23091	0.299044	0.138759	0.125972	0.404498	0.209559	0.205423
CARBHB8	Noncovalent	0.110613	0.0821538	0.110613	0.232624	0.413416	0.191092	0.176076	0.124562	0.667933	0.719863	1.24967	0.278168	1.27631	0.471359	1.25455	0.50469	0.435711	1.11287	0.589163	0.514332	3.43566	0.184757	0.175781	0.278695	0.27104	0.093772	0.107266	0.277152	0.158558	0.450525	0.405805	0.45697	0.233262	0.944575	0.602401
CHB6	Noncovalent	0.551066	1.23271	8.15002	0.517813	1.17733	0.785201	0.725785	0.89596	0.478709	0.447509	0.726494	1.88494	0.909849	0.661065	0.68809	0.880992	1.36725	1.30952	1.56815	0.744914	2.69249	0.785944	0.725783	0.519243	0.241918	1.28613	1.82739	2.22549	1.28659	1.98757	1.07307	1.6674	0.375114	1.14772	0.747987
CT20	Noncovalent	0.104934	0.16152	0.104934	0.0996911	0.0894667	0.0726213	0.0787573	0.164434	0.217548	0.210712	0.308332	0.29766	0.979849	0.248658	0.312864	0.256883	0.553644	0.296942	0.138156	0.338159	1.01867	0.0730033	0.0787584	0.111655	0.150815	0.148562	0.0988863	0.265229	0.0904859	0.605197	0.170367	0.170671	0.874265	0.15277	0.106949
DS14	Noncovalent	0.118651	0.0899535	0.118651	0.0544277	0.135842	0.145861	0.0903169	0.0873742	0.158836	0.16418	0.587749	0.207176	0.568523	0.140622	0.402632	0.206566	0.781684	0.300226	0.302111	0.174179	1.75566	0.132664	0.0899012	0.177175	0.196978	0.153999	0.155791	0.116231	0.0986507	0.245165	0.124816	0.167733	0.361619	0.237945	0.139308
FmH2O10	Noncovalent	0.154594	1.25065	0.154594	1.30741	2.79489	0.12008	0.128693	0.135455	12.0173	12.6067	17.8444	4.91389	0.510247	3.51915	4.23956	15.3767	25.1666	16.3292	26.9771	6.22217	66.1895	0.415417	0.130321	2.12682	3.20569	9.56721	10.1638	3.97845	2.53218	6.3126	0.512673	9.57739	3.22519	5.63281	12.353
H2O16Rel4	Noncovalent	0.289475	0.244375	0.289475	0.635726	0.928427	0.0418487	0.364166	0.411608	0.222067	0.197103	4.97038	2.21388	2.45537	1.70783	2.01184	1.98841	3.10948	1.01457	2.43769	1.06507	1.05975	0.0387315	0.372623	0.0533408	1.09672	1.69129	0.494492	0.841813	0.91027	1.61121	1.12883	0.993771	2.91378	1.71772	0.370276
H2O20Rel9	Noncovalent	0.104651	0.0852784	0.104651	0.206731	0.300761	0.161529	0.0752676	0.274123	0.281957	0.323247	2.01988	0.92032	0.983621	0.555612	0.584184	0.577811	0.980986	0.34429	0.690923	0.338965	0.641568	0.104297	0.0791265	0.159941	0.791267	0.917599	0.285968	0.592909	0.352942	1.06374	0.38024	0.391349	1.51028	0.513403	0.136644
HB262	Noncovalent	0.0916751	0.0835322	0.0916751	0.136255	0.191811	0.16839	0.140605	0.229842	0.251976	0.267715	1.10026	0.339998	0.642134	0.286919	0.336785	0.39619	1.52892	0.582028	0.604193	0.242702	2.75133	0.156321	0.140137	0.405595	0.443276	0.217766	0.215413	0.313322	0.25698	0.239141	0.171192	0.406935	0.295731	0.286281	0.270887
HB49	Noncovalent	0.123957	0.0893299	0.123957	0.115122	0.184966	0.179549	0.195307	0.355876	0.550509	0.567887	1.70745	0.461965	1.19617	0.377082	0.870971	0.598241	1.15018	0.941494	0.816079	0.446382	4.13755	0.176144	0.195348	0.295215	0.41949	0.303683	0.356837	0.306367	0.288112	0.229146	0.37995	0.749257	0.339071	0.598686	0.451056
HCP32	Noncovalent	0.590202	0.66618	0.590202	0.644878	0.922303	0.502429	0.448014	1.33753	2.84639	2.89806	0.770218	1.34219	0.820813	2.8743	3.73326	2.94462	2.00251	2.30431	2.10915	2.3832	7.12141	0.502507	0.448016	1.0616	0.863944	0.631343	0.956141	0.581879	1.30051	1.8395	1.40126	0.685804	1.30207	2.23486	1.86224
HEAVY28	Noncovalent	0.203881	0.0949519	0.300599	0.104485	0.249232	0.178125	0.17386	0.213234	0.295066	0.25	0.57801	0.492481	0.37122	0.255999	0.428587	0.274998	0.196547	0.275326	0.403991	0.353736	1.07865	0.178734	0.173852	0.230482	0.323554	0.318019	0.302153	0.289017	0.242222	0.756184	0.214514	0.137687	0.701162	0.254452	0.248208
HSG	Noncovalent	0.135492	0.076505	0.135492	0.0684149	0.129825	0.115222	0.117563	0.0872565	0.208024	0.176945	0.6432	0.25066	0.477343	0.203962	0.167174	0.367392	1.29842	0.297086	0.590624	0.26257	1.32613	0.0859277	0.117673	0.153258	0.210639	0.187172	0.222561	0.279227	0.204687	0.335542	0.159459	0.164362	0.413215	0.104042	0.208421
HW30	Noncovalent	0.0936509	0.126152	0.0936509	0.0905144	0.12558	0.124945	0.106368	0.0984099	0.310255	0.328104	0.446817	0.376476	0.526338	0.202987	0.217755	0.322799	0.789705	0.273137	0.533676	0.236714	1.42767	0.134562	0.106403	0.199532	0.308621	0.277095	0.330004	0.249856	0.122842	0.313119	0.143832	0.146335	0.453772	0.186925	0.257037
HW6Cl5	Noncovalent	0.296557	0.904858	0.296557	0.150136	0.228038	0.169641	0.348104	0.170652	3.64432	3.90578	5.05313	1.24842	1.80253	0.237091	2.71368	3.47016	7.07352	4.74498	8.01217	0.985566	21.4499	0.209293	0.34842	0.833551	2.15878	3.1161	3.11555	2.54478	0.36577	1.85758	0.405795	2.35217	0.830301	2.15882	3.30333
HW6F	Noncovalent	0.275508	0.116714	0.275508	0.42574	0.987873	0.153289	0.106354	0.531805	3.98411	4.14633	5.47989	1.34205	0.386479	2.04659	0.462707	6.58229	8.41205	4.37632	10.7023	3.66056	20.0881	0.122807	0.106176	1.12381	2.11945	4.00519	4.36396	1.94268	0.502224	1.9634	0.725579	2.86676	0.935045	1.79769	4.68932
He3	Noncovalent	0.103738	0.119765	0.103738	0.0808873	0.0555027	0.182954	0.142697	0.087327	0.724118	0.724079	0.594503	0.600519	0.679128	0.288835	0.262137	0.315964	0.332172	0.507871	0.386856	0.257622	0.330386	0.182981	0.142697	0.469021	0.259947	0.307865	0.365036	0.204206	0.177723	0.234246	0.232378	0.248944	0.604393	0.16792	0.471433
IHB100	Noncovalent	0.130426	0.211186	0.130426	0.299109	0.39069	0.244408	0.260446	0.338741	0.806615	0.846712	1.93328	0.496297	0.833153	0.43396	0.998492	0.768727	1.18932	1.43887	1.28253	0.65032	4.63729	0.245726	0.260907	0.440634	0.585031	0.403489	0.504759	0.487669	0.314254	0.444479	0.514403	0.73994	0.332935	0.905057	0.827567
IHB100x2	Noncovalent	0.167875	0.282436	0.167875	0.30312	0.418909	0.310591	0.338286	0.431437	0.890415	0.926765	2.08102	0.489886	1.10619	0.540118	1.07944	0.753205	0.925286	1.87714	1.06816	0.736859	4.46438	0.309272	0.338444	0.513561	0.603549	0.405796	0.552391	0.479175	0.332485	0.479242	0.483242	0.632034	0.547944	0.986226	0.949916
IL16	Noncovalent	0.246089	0.107359	0.246089	0.350587	0.279434	0.799166	0.913055	0.395938	0.599691	0.692395	2.3506	0.754374	1.16943	0.722925	0.548663	1.00486	2.5616	1.71413	2.02989	0.81374	5.65755	0.783234	0.912737	0.832747	0.979014	0.406155	1.00653	1.05942	1.02404	0.34743	0.956098	0.81253	1.01659	0.350684	0.316972
NBC10	Noncovalent	0.0675824	0.250524	0.0675824	0.225363	0.694441	0.153811	0.181345	0.186241	0.136633	0.114903	0.882406	0.275611	0.894474	0.293825	0.239158	0.348817	0.885177	0.366743	0.396419	0.267497	0.493796	0.101063	0.181626	0.36712	0.285591	0.218209	0.26884	0.340324	0.191985	0.471225	0.285521	0.157298	0.735476	0.160453	0.137722
NC11	Noncovalent	0.0325888	0.0397981	0.0325888	0.0308589	0.0327749	0.0451867	0.038197	0.0521318	0.126375	0.120922	0.0652744	0.193139	0.469346	0.0599909	0.215602	0.0484196	0.155873	0.14957	0.145298	0.0880878	0.55981	0.0453166	0.0381976	0.0575244	0.0782392	0.104165	0.0674246	0.104824	0.120411	0.24353	0.0602664	0.0968328	0.539002	0.114093	0.0819529
O24	Noncovalent	0.309559	0.482444	0.309559	0.338586	0.337408	0.594258	0.597278	0.658499	0.797874	0.806853	0.622055	0.68806	0.94585	0.905277	1.03604	0.899355	0.928803	1.20515	1.02193	0.904893	2.10592	0.592966	0.597285	0.493888	0.628381	0.536433	0.703811	0.553484	0.569621	0.84548	1.06579	0.740198	1.02234	0.705879	0.637347
O24x4	Noncovalent	0.188976	0.430115	0.188976	0.230933	0.230689	0.407927	0.415975	0.706537	0.736743	0.738435	0.623848	0.725483	0.827598	0.94428	1.02167	1.03018	1.00215	1.15088	1.14963	0.999529	1.6146	0.407935	0.415963	0.412823	0.480431	0.37633	0.525616	0.35575	0.579551	0.59295	0.743317	0.553811	0.611009	0.617433	0.46118
PNICO23	Noncovalent	0.184967	0.153426	0.184967	0.0632115	0.226781	0.226631	0.184938	0.204465	0.762394	0.801622	0.395032	0.284109	0.472514	0.984313	1.24518	0.937233	0.591787	0.719416	0.622546	0.551121	3.38537	0.228708	0.185137	0.325299	0.287666	0.233855	0.350414	0.44793	0.305595	0.864676	0.314888	0.184793	0.550501	0.821605	0.579732
RG10N	Noncovalent	0.0533643	0.144991	0.0533643	0.0659448	0.109188	0.0927962	0.127379	0.123858	0.160068	0.155748	0.456547	0.212376	0.426684	0.168001	0.163046	0.324977	0.411059	0.281464	0.397387	0.277403	0.866083	0.0927962	0.127379	0.139135	0.156375	0.10372	0.156257	0.167059	0.125362	0.174098	0.178897	0.136251	0.434201	0.101659	0.113462
RG18	Noncovalent	0.0674406	0.0601813	0.0674406	0.0804589	0.065804	0.0585063	0.0703208	0.0675062	0.159012	0.151141	0.160411	0.264226	1.3936	0.0724229	0.238386	0.0823746	0.303432	0.322809	0.305884	0.246813	0.471348	0.0605282	0.0703496	0.124237	0.0803072	0.231677	0.132854	0.37725	0.204045	0.768638	0.151415	0.0690872	1.40247	0.0738811	0.101267
S22	Noncovalent	0.155023	0.306059	0.155023	0.183166	0.50876	0.176064	0.214113	0.245261	0.245685	0.267436	1.88047	0.380808	0.698016	0.224722	0.367067	0.403317	1.71003	0.733865	0.609192	0.23127	2.12701	0.217657	0.212906	0.53959	0.530305	0.271737	0.369268	0.30122	0.221942	0.549113	0.424629	0.40748	0.781476	0.383563	0.341827
S66	Noncovalent	0.104815	0.169532	0.104815	0.145412	0.299074	0.107166	0.0961769	0.155519	0.22666	0.228306	1.80961	0.33693	0.770953	0.245254	0.283391	0.363615	1.61237	0.473114	0.567461	0.183195	1.86507	0.121962	0.0971629	0.299511	0.499052	0.204897	0.226739	0.223168	0.180015	0.304106	0.251766	0.305135	0.505681	0.268796	0.255707
S66Rel7	Noncovalent	0.052163	0.089895	0.052163	0.086516	0.14706	0.065415	0.119111	0.101982	0.134653	0.133951	0.980854	0.151287	0.659781	0.1404	0.166743	0.200627	0.860887	0.466847	0.315441	0.126768	1.23173	0.06946	0.119106	0.175056	0.340505	0.220637	0.126571	0.336937	0.114575	0.427334	0.13615	0.179001	0.548274	0.169381	0.151727
SW49Bind22	Noncovalent	0.412101	0.217155	0.412101	0.363185	0.636223	0.334443	0.28715	0.419003	1.55425	1.6732	2.35363	0.598602	0.5958	0.311511	1.39519	1.34656	3.56141	2.06794	3.19851	0.658649	10.4195	0.27525	0.286344	0.287814	0.186417	0.735428	0.512097	0.490015	1.10851	0.83349	0.363176	1.22244	0.590095	0.686685	0.999064
SW49Rel28	Noncovalent	0.055679	0.0815236	0.055679	0.156266	0.11674	0.10609	0.21061	0.0855106	0.700861	0.712339	0.605643	0.433143	0.26174	0.384749	0.881275	0.237902	0.277236	0.639151	0.451605	0.697214	2.40802	0.12779	0.210395	0.113739	0.163722	0.141632	0.0912661	0.332143	0.155122	0.240919	0.404844	0.495775	0.151068	0.503142	0.400598
Shields38	Noncovalent	0.144616	0.437286	0.144616	0.315732	0.488715	0.270856	0.538997	0.644724	4.3893	4.56724	9.56987	0.787554	4.90153	1.12573	5.41308	2.45551	7.52224	6.20021	6.7781	1.16634	30.6979	0.355396	0.540582	0.539357	0.457588	2.00755	2.97834	0.585032	0.903901	0.881951	2.1654	5.96461	0.669718	3.46835	3.64812
TA13	Noncovalent	0.671007	0.685994	0.671007	0.577561	0.589094	1.66605	1.7523	2.90347	3.14316	3.1691	1.43564	2.74939	2.19586	3.71965	4.6212	3.30862	3.50509	4.26629	3.07712	3.98798	9.5253	1.66626	1.7523	1.63224	1.56723	1.0702	1.63488	1.04652	2.11106	1.72573	2.62054	2.4621	1.43351	2.4098	1.78053
WATER27	Noncovalent	0.47339	0.355502	0.47339	0.606377	1.2475	0.446734	0.826308	1.40715	6.08585	6.30865	12.7868	1.38985	6.76439	1.66465	7.32947	3.57023	9.7929	7.70797	8.86927	2.23803	39.109	0.392326	0.835653	0.817635	1.26254	3.04303	4.44742	1.09217	1.86524	1.05217	2.76721	7.41301	1.23119	4.66265	4.83433
X40	Noncovalent	0.135185	0.212675	0.135185	0.142097	0.320067	0.134129	0.165223	0.17086	0.28871	0.29499	0.788	0.33459	0.612903	0.235353	0.382822	0.325223	0.806577	0.53134	0.392768	0.254188	1.66017	0.146214	0.165016	0.235594	0.27455	0.1796	0.292943	0.290681	0.201667	0.545695	0.236534	0.287468	0.67666	0.281274	0.302672
X40x5	Noncovalent	0.234683	0.357198	0.234683	0.23068	0.456099	0.226254	0.383321	0.328781	0.496303	0.501002	1.07151	0.438001	0.664309	0.374386	0.600341	0.52904	1.19722	0.762226	0.701873	0.418122	3.01036	0.218708	0.383379	0.32204	0.41746	0.300627	0.385543	0.372693	0.267948	0.563877	0.405742	0.545501	0.562367	0.512507	0.499229
XB25	Noncovalent	0.186987	0.149448	0.186987	0.171476	0.231436	0.43514	0.508468	0.543959	1.1295	1.14409	0.622875	0.583067	0.712218	1.26423	1.58635	1.04946	0.788222	1.11033	0.676641	1.13283	4.13061	0.444634	0.508999	0.33226	0.375279	0.495368	0.426866	0.627175	0.358724	0.392887	0.558717	0.246809	0.333796	0.619757	0.517974
AE11	Thermochemistry	146.56	146.56	410.097	502.754	493.964	368.859	418.287	670.975	216.459	216.459	252.031	308.68	350.82	1050.13	502.428	367.921	2751.1	3356.92	1483.32	146.194	3710.17	368.859	418.287	137.472	683.879	161.138	56.9526	194.805	1157.19	259.292	156.472	47.3587	2875.68	408.847	188.418
AE18	Thermochemistry	14.1601	51.5774	14.1601	32.9121	33.4958	5.30848	11.0015	23.774	5.04408	5.04408	6.72541	7.09319	22.3384	28.1318	51.3205	13.1227	10.1111	14.5089	11.2078	11.6145	455.29	5.30848	11.0015	7.52531	7.68874	2.0297	9.69206	4.15867	107.133	5.3876	18.263	11.452	20.363	41.6876	6.53307
AL2X6	Thermochemistry	1.41143	0.591803	1.41143	1.67888	0.64556	1.35374	1.2143	1.54762	1.57901	1.66835	1.35309	0.512591	6.25187	2.13188	1.60371	2.06405	6.33951	1.3661	3.5963	4.52545	6.02457	1.31247	1.21297	1.22345	1.42943	0.882984	0.77745	2.27098	0.612293	2.00744	3.23105	2.57409	2.96709	1.32097	1.79897
ALK8	Thermochemistry	2.10946	1.06427	2.10946	3.42804	1.44416	2.50827	0.918938	2.64981	2.87369	3.48178	3.26536	3.69488	7.59549	0.859584	2.24705	2.3222	7.31262	4.98514	6.06056	2.04039	7.24251	2.50257	0.919067	3.67429	3.7631	2.32663	2.24883	2.30012	2.40063	8.75545	4.67978	4.42443	6.58328	2.40679	2.69758
ALKBDE10	Thermochemistry	5.39647	3.56788	5.39647	11.4499	5.62234	3.58201	3.70257	3.85282	4.91673	4.90606	4.36614	5.2889	10.6243	4.06308	6.46517	5.17159	5.3842	6.68131	4.67539	6.18461	22.9899	3.58201	3.70257	3.13214	2.71978	3.9854	4.38993	3.46746	3.49538	5.62147	4.10876	4.13962	3.16584	5.09386	6.95255
AlkAtom19	Thermochemistry	0.1785	6.2376	0.1785	3.02386	3.04273	0.920895	1.62338	0.91025	0.678527	1.03846	16.2814	8.15307	24.5291	8.08311	21.6275	11.4386	9.05376	8.22341	29.2354	14.28	215.558	0.870898	1.62335	2.71241	13.9963	7.45491	3.03725	6.72704	1.37157	3.16243	1.27618	6.03214	4.39888	7.844	10.732
AlkIsod14	Thermochemistry	0.602629	0.379448	0.602629	1.21162	0.935412	1.0049	1.68106	0.521863	0.698874	0.663118	0.551506	3.22678	0.594724	2.22243	1.77215	0.761983	3.14554	1.66467	0.203264	1.92676	0.553586	0.968049	1.68117	0.508977	1.12057	1.35271	0.763397	1.55953	2.30252	1.93474	1.91525	1.91556	0.680843	2.10704	1.301
BDE99MR	Thermochemistry	3.12834	3.006	3.12834	9.53341	8.63878	3.70225	4.06815	2.77256	4.79652	4.79106	1.72391	3.73545	4.1959	6.37214	12.7566	8.66732	5.70165	6.20521	8.27511	8.50382	30.4795	3.70223	4.06815	3.44254	3.79867	6.31803	7.69391	6.53868	3.42859	6.69604	2.65815	5.16635	5.32487	3.07118	9.86059
BDE99nonMR	Thermochemistry	1.13197	1.51965	1.13197	2.34006	2.76568	1.52602	2.24601	2.58314	4.91851	4.91454	2.89002	4.19392	3.97909	4.11258	7.35553	4.47571	3.26043	4.85606	4.32637	3.89507	24.6301	1.52605	2.24601	1.74639	2.37078	1.82561	2.39737	2.22043	2.4632	3.01216	2.81472	2.50947	2.48098	3.67956	6.42485
BH76RC	Thermochemistry	0.757688	0.800535	0.757688	0.82452	0.945808	0.851784	1.49245	2.00924	2.97385	2.97629	2.37465	2.75403	3.21528	4.52765	4.20906	2.86506	2.85672	3.63476	2.89922	3.15134	8.14147	0.851922	1.49245	1.00289	1.40519	0.917142	1.18435	1.09898	1.18057	2.00375	1.95539	1.61372	1.5077	2.16158	2.69299
BSR36	Thermochemistry	0.453331	0.996986	0.453331	1.27183	0.453496	0.631565	2.04986	0.323346	0.500788	0.573995	3.38213	4.76061	0.372906	1.76944	2.35724	0.941967	4.14096	2.68273	3.51124	2.92691	1.62891	0.484414	2.04847	0.181019	0.47411	2.62488	0.839948	2.02575	2.16673	2.80068	2.54988	3.04825	0.847428	2.79636	1.63363
CR20	Thermochemistry	0.472358	0.454017	0.472358	2.82906	1.80869	0.442234	2.81803	2.01417	0.879788	0.890535	1.47011	12.3312	8.01022	1.58917	1.46757	1.85462	10.4602	2.77469	1.93283	9.63346	14.1649	0.440782	2.8181	0.597269	1.43691	1.67669	0.735651	2.3134	3.11878	1.91182	6.0356	2.04048	3.02688	2.51411	1.30527
DARC	Thermochemistry	1.53001	2.21612	1.53001	0.489499	2.93794	0.638476	4.29798	3.52831	2.70804	2.70269	2.75581	7.71042	2.35573	3.0784	3.1383	2.21642	13.7879	1.9348	3.34014	13.8899	11.3611	0.70622	4.29853	1.44679	1.73698	2.23535	1.04719	1.60344	2.73262	4.11034	7.62841	3.18699	4.09644	3.92793	2.87601
DC13	Thermochemistry	2.09764	2.63913	2.09764	9.72786	12.2939	5.10674	6.18696	5.19243	7.72719	7.84314	7.69108	10.0437	7.81636	8.61652	8.97344	8.81595	14.5563	7.56442	9.77512	16.2941	18.4141	5.14962	6.18775	4.1275	4.967	7.10881	7.96264	7.11891	6.27043	6.65958	9.47007	7.08286	10.0248	8.08563	7.17694
DIPCS9	Thermochemistry	2.58054	2.88446	2.58054	5.31768	3.91817	5.10549	4.3104	4.6421	5.17908	5.17738	11.3868	9.25904	7.66191	4.74542	4.97442	5.13905	5.42327	8.36132	7.02661	7.696	6.95895	5.10552	4.3104	5.82022	4.57134	3.29971	4.50216	3.56697	2.98718	5.29695	4.91714	4.78143	5.45944	3.27959	4.58583
EA50	Thermochemistry	2.13713	1.54914	2.13713	3.37424	2.23544	2.06737	2.60997	2.86681	3.82855	3.82855	3.28978	4.64302	6.83674	2.9968	3.05219	3.22542	2.79621	4.11942	3.82112	2.99553	5.67969	2.06737	2.60997	1.66344	1.82537	1.94093	2.43823	3.45471	1.78065	2.13931	2.03935	1.9449	2.44968	2.86764	4.36133
FH51	Thermochemistry	0.574199	0.669832	0.574199	1.34934	1.64234	0.952466	2.22081	2.16945	2.16215	2.16833	2.51839	2.55056	2.11085	5.09379	3.06525	3.1763	4.39832	2.58959	3.05307	4.67398	6.52164	0.948939	2.22057	1.05202	1.5801	1.15978	1.77918	1.20016	1.48104	2.14306	2.50671	1.79259	1.92621	2.71288	2.67372
G21EA	Thermochemistry	1.57746	0.664884	1.57746	2.4468	1.62113	1.36916	1.85979	3.1487	3.49794	3.49813	2.69097	3.45477	6.11152	2.13307	3.52129	2.91199	2.53931	2.98718	2.5977	3.47859	7.56245	1.36916	1.85979	1.30186	1.4341	1.80239	1.73342	1.91446	1.27993	1.89749	2.59406	2.22367	1.69403	2.62244	4.61783
G21IP	Thermochemistry	1.73861	1.48697	1.73861	2.31441	1.93256	3.1021	3.01417	2.96248	4.67901	4.67894	3.33467	4.56078	4.05129	4.11526	3.83146	4.20394	3.69028	4.96513	4.39842	4.87531	5.07933	3.1021	3.01417	2.93517	2.49987	2.59168	3.27625	3.08308	2.72837	2.92349	3.75491	3.86368	3.26822	3.69371	4.91726
G2RC24	Thermochemistry	1.16357	1.30003	1.16357	1.34856	2.13937	2.04902	3.79819	4.52911	5.39775	5.41718	6.84896	5.85055	5.67263	10.3947	6.63468	6.46677	4.94005	6.09039	6.97279	5.09828	12.1079	2.0495	3.79819	2.06539	2.52866	1.79604	4.06038	3.35211	2.99673	5.16042	2.6072	3.41933	3.97878	6.43594	5.71164
HAT707MR	Thermochemistry	2.46867	2.51334	2.46867	8.05775	8.02075	3.31336	3.95517	2.73992	4.86177	4.85775	2.61668	4.20932	4.50731	6.66222	7.34481	7.16161	5.9424	4.75726	6.2188	7.2226	8.13991	3.31336	3.95517	3.36679	4.46465	4.97864	5.92296	5.08137	3.0179	4.31176	2.89142	3.64022	5.37069	3.30675	4.96055
HAT707nonMR	Thermochemistry	1.32973	1.41382	1.32973	2.79061	3.05156	1.90291	3.02062	3.07347	4.77944	4.77796	3.32374	4.2895	4.8112	5.41095	6.18509	5.20545	4.11112	6.44179	4.66201	5.09273	9.9695	1.90289	3.02062	1.90117	2.68858	2.50228	3.30894	2.80333	2.72839	3.16278	2.93786	3.22553	3.05768	4.11336	6.29191
HEAVYSB11	Thermochemistry	0.632541	0.900123	0.632541	1.79747	0.922367	2.73026	1.43708	2.26331	3.31536	3.20603	6.47419	2.48883	2.64337	2.7472	3.56059	2.87143	4.32539	5.55941	4.01051	3.24703	12.0661	2.70029	1.43681	2.35324	5.09991	8.23909	3.22417	3.06505	2.251	2.50498	3.3581	4.67695	2.26469	1.44113	5.02285
HNBrBDE18	Thermochemistry	0.411486	0.79647	0.411486	1.23036	1.57648	2.48627	2.34856	3.98623	3.83005	3.79146	3.95944	4.70661	2.31433	1.55984	2.67053	2.10878	4.78598	3.95974	1.8457	3.0908	19.0087	2.48499	2.34855	1.75366	2.24882	2.92712	2.39348	0.773821	1.80294	2.18367	4.26243	4.70014	1.34851	1.99795	7.46289
IP23	Thermochemistry	1.61829	1.58506	1.61829	3.74326	2.29486	2.66551	2.39501	3.01213	3.99703	3.99703	4.16328	5.5927	5.37486	4.76691	4.30856	4.77012	4.0949	5.63721	5.7228	5.20294	6.73128	2.66551	2.39501	2.75578	2.55567	3.02534	3.98934	4.40562	2.58023	3.28765	2.48561	3.21792	3.34535	3.41417	4.98533
IP30	Thermochemistry	2.49126	1.90277	2.49126	3.34769	3.11819	5.3587	5.12261	8.71038	9.61709	9.61709	9.15911	11.1542	8.92424	11.5163	9.96119	11.8291	10.8179	11.029	12.7568	12.1377	7.83058	5.3587	5.12261	4.21928	4.10277	2.39788	3.42437	3.08055	4.85416	3.75024	5.65938	4.12389	3.70087	6.55276	7.16867
MB08-165	Thermochemistry	3.93333	3.45861	3.93333	3.89486	3.33234	3.79121	7.68505	8.47594	7.73601	7.75938	11.1716	13.1516	10.3905	15.2664	9.6959	11.1043	11.2713	8.81445	12.4288	8.97879	20.145	3.7904	7.68503	3.95319	6.74178	4.79511	6.90367	4.97176	5.04035	6.24097	5.99631	7.85458	6.16606	8.70831	8.93205
MB16-43	Thermochemistry	13.3379	13.3379	22.5668	20.0372	6.10683	15.4989	34.0206	36.8917	14.1114	14.3514	20.7636	61.6965	43.4975	39.2184	24.8566	28.3813	42.1853	29.3464	30.2074	31.6571	70.9702	15.4301	34.0189	8.49623	19.4914	14.8584	25.1995	15.8578	9.2765	12.2252	28.4478	32.975	31.5594	15.7402	14.5283
MX34	Thermochemistry	14.0146	14.0146	36.3665	19.066	10.147	13.5584	12.6116	21.193	27.1088	27.1777	23.0963	28.4966	53.0002	25.4454	22.9866	29.9062	15.1869	31.1501	29.7094	18.8488	91.6916	13.5526	12.6119	14.3643	7.32164	14.3629	9.42077	8.85765	15.9953	22.8581	23.6408	15.909	20.7749	24.8875	25.1592
NBPRC	Thermochemistry	0.682088	0.711698	0.682088	0.746195	1.38698	0.970553	1.486	1.79174	1.52009	1.57231	1.93838	3.88288	3.93481	1.65437	2.37382	2.11102	4.44095	2.07092	3.08343	3.3533	9.55059	0.948776	1.48619	1.31266	1.7958	0.97655	1.56005	1.97592	1.39694	2.38217	1.99515	1.95928	1.71624	3.07423	2.34156
P34AE	Thermochemistry	0.748975	1.20932	0.748975	6.8637	3.74493	4.03414	1.88547	2.87747	2.5058	2.45328	10.033	5.19617	9.36335	5.31639	8.1589	8.5121	5.05463	7.80272	5.68379	7.67496	65.7934	4.02682	1.88537	3.89466	9.84982	10.2885	5.23724	4.24314	2.72936	4.2928	4.87295	3.97567	4.29965	3.77398	9.09533
P34EA	Thermochemistry	1.05982	1.08872	1.05982	1.09923	2.42154	2.78212	3.51662	2.71316	1.28853	1.28853	2.49611	4.97368	11.0849	1.32606	1.48642	1.93527	3.01786	5.37652	6.09046	3.33144	4.24296	2.78212	3.51662	1.89516	2.16296	3.7126	2.06779	3.88706	2.23632	1.52925	2.49532	2.44441	3.96719	1.28708	1.21271
P34IP	Thermochemistry	1.07072	1.07881	1.07072	2.0037	2.15112	3.0954	3.07815	4.2521	2.99003	2.98957	6.3197	8.26547	8.19916	3.12925	3.34214	4.48278	4.26466	6.88606	8.04256	5.82874	2.95707	3.09543	3.07815	1.92708	3.92675	4.3132	1.66964	3.99194	2.57855	1.77843	2.64652	2.44261	5.17496	2.34177	2.47359
PA26	Thermochemistry	0.983728	1.08204	0.983728	1.76484	1.96878	1.50431	2.52834	3.22645	2.51533	2.53731	2.25655	5.04966	4.11988	4.43454	2.08912	4.69961	5.31327	3.65235	6.50789	2.76326	5.1248	1.50332	2.52836	1.31335	1.62853	1.27984	1.15381	0.949855	2.48933	3.73999	2.74214	1.36599	2.19058	2.69304	2.55567
PlatonicRE18	Thermochemistry	2.67821	2.62055	2.67821	3.39307	1.68494	3.74143	4.74078	8.49257	6.08895	6.57148	24.6359	29.6345	9.38009	28.7357	6.16723	14.5495	12.7894	4.69486	21.7496	7.46971	14.9347	3.61202	4.73946	3.48755	11.635	9.12286	13.5435	10.4653	10.0126	7.01987	9.08484	11.7279	9.07732	6.75956	10.3384
PlatonicTAE6	Thermochemistry	3.82789	15.0996	3.82789	5.39597	24.9616	3.8014	7.26768	3.80648	7.53368	7.65931	10.9675	13.195	42.4039	12.3389	76.7995	20.7322	24.5034	9.52611	61.2062	27.436	356.69	4.01747	7.27118	4.35496	9.88154	10.6986	5.77339	14.41	15.5321	23.2492	14.5667	1.43967	22.8056	43.9919	16.1742
RC21	Thermochemistry	1.13893	1.34051	1.13893	1.7141	1.84164	1.81127	3.49794	3.31252	4.88017	4.90773	1.97132	3.12709	2.1073	4.96151	6.84696	5.84226	2.99392	7.18631	7.478	4.06391	16.5285	1.81801	3.49796	1.54682	1.72167	1.60688	2.65852	1.49322	3.10534	4.38809	2.44169	2.38989	3.25842	5.47605	4.4222
RSE43	Thermochemistry	0.414416	0.472938	0.414416	0.932151	0.774982	0.788281	0.994729	2.15368	1.54395	1.53221	1.23878	2.70093	2.31972	1.77986	2.99567	2.38176	3.21735	2.45935	2.70644	2.83767	5.06055	0.786578	0.994726	0.782977	1.35895	0.646165	0.832911	0.58109	2.15738	1.33441	1.82248	1.28743	1.11842	1.50046	0.788366
SIE4x4	Thermochemistry	5.18659	5.21592	5.18659	3.96057	3.97767	10.6113	11.3722	16.1186	18.0318	18.0431	10.9454	17.894	11.3991	21.1536	23.5036	23.4355	24.0299	21.3895	25.5279	25.0292	27.4005	10.6126	11.3722	10.8683	11.2762	8.55645	8.64052	8.48039	15.2969	10.4797	17.8903	13.6539	10.3339	14.2462	10.8918
SN13	Thermochemistry	0.820459	0.901397	0.820459	1.09969	0.954613	0.503726	0.819577	1.05689	2.75704	2.73083	2.29138	1.35809	3.19948	3.15849	4.97592	2.04263	3.55123	5.10967	1.59571	3.43102	12.8919	0.50441	0.819578	0.570634	2.81034	0.693335	1.17464	0.766605	0.629536	2.82655	1.60026	1.56254	0.859716	1.2353	2.0073
TAE_W4-17MR	Thermochemistry	3.24975	3.31869	3.24975	11.8152	7.53878	3.96437	3.57378	5.80537	10.8195	10.8238	3.7691	5.07681	9.34019	13.7124	31.1727	18.8253	10.8066	17.0586	19.6118	18.0697	79.7895	3.96441	3.57378	3.07952	3.89398	6.32019	7.83623	7.2855	2.887	8.48733	3.10954	5.50085	5.99911	3.03944	15.3699
TAE_W4-17nonMR	Thermochemistry	1.10527	2.20228	1.10527	3.34639	3.1536	1.69545	2.16393	2.55175	3.81134	3.83893	3.82523	4.5169	7.13239	5.45111	19.0622	7.70313	3.60822	7.28403	11.7339	7.38021	79.5126	1.69569	2.16393	2.40268	2.95647	2.32574	2.99052	2.62447	2.69589	3.82442	3.49986	3.39659	3.38964	4.73543	11.3095
WCPT6	Thermochemistry	0.448346	0.461839	0.448346	0.542903	0.63947	0.342642	0.877719	0.827468	1.08659	1.08852	0.920141	1.8212	0.673044	1.55593	1.03535	1.07526	1.01909	1.77998	1.20102	1.04203	2.4188	0.342606	0.877719	0.572127	1.18829	0.799243	1.14549	0.723674	0.838162	0.693485	0.98001	0.885957	1.36692	0.953253	0.98896
YBDE18	Thermochemistry	1.00965	0.900582	1.00965	1.57172	2.14931	2.9931	2.06316	4.41769	3.36563	3.30111	4.21598	4.73709	4.8167	4.05161	4.92687	3.93374	6.56817	4.04163	3.79815	7.2886	13.339	2.97894	2.06305	2.62178	3.40887	2.4706	0.960049	2.15986	2.96974	2.58985	4.72114	3.37608	2.38834	0.957401	3.46492
3d4dIPSS	Transition Metal	3.71782	3.71782	5.77196	4.32489	4.89272	5.10571	6.23755	11.5604	11.7703	11.7703	5.02447	6.98174	9.3516	8.89382	10.3047	9.50728	11.0069	12.9351	7.98285	9.33205	13.2663	5.10571	6.23755	4.93902	6.9576	8.15789	9.81174	5.16187	5.80286	5.51553	7.46233	5.31282	8.26494	8.7471	17.0389
CUAGAU83	Transition Metal	2.74487	2.74487	2.65085	3.68419	3.22437	5.87615	6.20662	3.63521	4.17545	4.20855	4.60512	5.57556	9.21112	6.20528	5.35089	4.01164	4.91673	3.74916	6.76737	4.60464	17.4758	5.87525	6.20659	3.0357	3.42136	11.563	6.7926	11.0578	4.79152	5.23966	4.44119	4.78582	3.65351	4.69393	4.57639
DAPD	Transition Metal	1.80187	1.80187	4.60719	6.29185	4.44159	6.26482	5.85369	8.37468	13.8724	13.8905	8.75667	5.56066	11.8838	14.6051	14.9218	10.5428	6.77386	7.37273	5.87543	11.8713	30.2852	6.26482	5.85369	2.47261	2.61384	12.8966	8.43836	15.9926	2.11965	4.70941	3.24383	4.30883	13.6793	3.26846	4.38088
MME52	Transition Metal	3.14945	3.14945	3.14945	2.93035	2.62431	2.59816	2.62633	4.58703	5.35154	5.29361	4.01302	5.13049	5.9283	6.33691	6.54399	6.38445	6.19358	7.01265	6.11441	6.53179	9.54923	2.58171	2.62499	2.72745	3.20772	3.34908	2.99167	3.36904	2.95403	2.91404	4.09438	3.14958	4.17765	3.51714	3.07464
MOBH28	Transition Metal	1.03114	1.03114	1.10065	2.8293	2.60209	1.63819	2.05979	1.76145	2.67234	2.61787	2.32208	2.19318	2.48457	2.84439	3.77134	3.81232	3.70234	3.33917	4.02669	3.9791	5.92324	1.63215	2.0605	1.63676	1.60893	2.40289	1.95895	2.50192	1.71214	2.34851	2.46607	2.10572	2.41166	1.93284	1.74289
MOR13	Transition Metal	2.18445	2.18445	5.28526	2.9929	4.32851	2.0416	2.16186	3.97234	3.8959	3.98033	3.17574	5.78233	5.57331	4.61829	4.52436	4.57345	6.36595	4.87491	5.36695	6.54766	9.71311	2.14622	2.18491	2.87874	2.81476	5.86805	2.96629	5.17942	3.39438	6.55073	4.75349	3.66071	5.97045	3.04849	2.58645
ROST61	Transition Metal	1.95472	1.95472	1.81911	2.08373	2.01843	2.80625	2.79908	3.41085	3.30184	3.28665	4.01609	3.87146	4.84118	3.65471	4.09478	4.37874	6.38054	4.87036	4.68676	5.19955	6.55715	2.78512	2.7979	4.03457	3.99909	6.49548	4.92309	5.44291	2.45419	3.86845	3.19373	3.62795	4.70318	2.67409	2.89403
TMB11	Transition Metal	0.697322	0.697322	0.654747	1.41549	1.93335	1.29359	1.96182	2.27905	2.59294	2.60717	2.6274	3.1353	2.69138	3.46668	3.80051	4.13038	3.78015	3.52295	4.33515	3.762	6.52179	1.30639	1.96176	1.29755	1.59374	2.23815	1.40297	2.29356	1.4185	2.15222	2.09614	1.78196	2.22859	1.90359	1.70483
TMD10	Transition Metal	4.12442	4.12442	7.49118	9.89138	8.04159	5.70285	3.74278	5.60172	8.11502	8.119	3.5961	5.23123	9.31325	9.00247	10.2212	7.7554	7.09989	10.3015	7.12585	6.91007	25.0142	5.70285	3.74278	3.81653	3.98639	9.30459	11.1752	6.80616	3.99917	7.97878	4.4624	5.0035	5.32807	4.9106	12.653

## Sheet: Special_MAE
Dataset	Datatype	ωB97M(2)	ωB97M(2)_noFC	ωB97M(2)_FC	revDSD-PBEP86-D4	DSD-PBEPBE-D4(new)	ωB97M-V(3B)	ωB97X-V(3B)	B97M-V	r2SCAN-D4	r2SCAN-D3(BJ)	MN15L-D3(0)	M06L-D4	M11L-D3(0)	revTPSS-D4	PBE-D4	revPBE-D4	B97-D4	N12-D3(0)	OLYP-D4	BLYP-D3(BJ)	SPW92	ωB97M-V	ωB97X-V	CF22D	MN15-D3(BJ)	M062X-D3(0)	M052X-D3(0)	M08HX-D3(0)	PW6B95-D4	SOGGA11X-D3(BJ)	B3LYP-D4	CAMB3LYP-D4	BMK-D3(BJ)	PBE0-D4	r2SCAN0-D4
BH28	Barrier Height	0.585798	0.619343	0.585798	2.00766	2.51989	0.986601	2.29734	2.44202	5.26787	5.33067	3.42878	3.8021	3.47492	5.71537	7.21098	7.46198	5.25342	5.77361	6.37898	7.10177	12.3935	0.985091	2.2973	0.834916	1.52379	2.38875	3.06468	2.16913	1.48307	1.38264	2.97925	1.77477	1.15712	3.69996	2.70039
BH46	Barrier Height	0.685945	0.697594	0.685945	1.06991	1.03521	1.41819	1.88471	4.33188	7.106	7.1358	1.63318	3.98582	1.9692	8.3775	9.81627	8.40382	6.98752	8.01827	8.08652	9.33443	16.1008	1.41932	1.88472	1.40742	1.23956	1.29434	1.4866	0.912095	3.59751	2.00417	5.23544	3.32694	1.66278	4.45274	3.36745
BH876	Barrier Height	1.32674	1.47155	1.32674	3.17489	3.12257	1.34335	2.17692	5.14768	7.76642	7.74124	4.15657	6.08217	4.36908	9.03031	10.1434	10.3172	7.95295	9.29786	9.87915	10.1323	13.2198	1.36817	2.17944	1.56701	1.9399	1.67299	1.88665	1.59868	3.73822	2.10002	5.57102	2.08541	2.63842	4.43549	3.29362
BHDIV7	Barrier Height	0.783929	0.820146	0.783929	0.764074	1.67534	1.46573	0.837468	2.60193	5.85368	5.86397	1.80068	2.96544	4.23122	6.04391	8.75213	8.25451	4.99667	7.24543	7.71072	5.75538	13.5336	1.47226	0.837579	1.37093	1.82475	1.12231	1.3033	1.04123	2.82004	1.86479	2.94964	1.55937	1.97952	4.72121	3.02487
BHPERI11	Barrier Height	0.456765	0.816016	0.456765	2.06765	3.26618	1.39118	2.68628	0.947161	4.96999	5.02031	1.24337	1.78851	1.53584	7.03366	7.3549	9.52529	1.7975	6.09714	10.5561	3.17169	13.5456	1.33594	2.686	1.13746	1.09242	1.07715	1.54161	1.24613	1.44827	1.38489	1.03567	3.04494	1.38813	3.98505	2.41381
BHROT27	Barrier Height	0.15117	0.180987	0.15117	0.101795	0.203996	0.220197	0.305593	0.693763	0.756397	0.757462	0.875038	0.96453	0.624809	0.50243	0.471308	0.419007	0.368306	0.78428	0.512084	0.423739	1.04556	0.221744	0.305613	0.242896	0.478683	0.355993	0.472131	0.424459	0.572926	0.407292	0.419398	0.403793	0.595706	0.577735	0.796004
CRBH14	Barrier Height	1.41932	1.10331	1.41932	0.502955	1.3379	1.14519	2.82043	7.79756	6.63584	6.74168	7.63868	14.1504	10.3574	8.69682	7.67023	9.17166	13.55	7.34727	5.68624	16.9454	3.02314	1.13968	2.82052	2.27252	0.819221	1.21267	2.40357	0.870596	3.75855	0.897207	7.83921	1.21544	2.67017	1.15088	0.731332
DBH22	Barrier Height	0.505865	0.500895	0.505865	0.98585	1.1753	1.17466	1.39148	3.92346	6.64308	6.66458	2.17575	3.78729	2.7434	8.17978	8.44465	7.36268	5.67082	6.83142	7.05123	8.25722	13.415	1.1747	1.39148	1.41745	1.38949	0.89233	1.42728	1.05543	2.81751	1.45158	4.45384	2.711	1.47307	3.70672	3.26389
INV23	Barrier Height	0.670737	0.731828	0.670737	2.04885	1.34003	1.08169	1.24947	1.18364	1.13484	1.14944	1.51085	1.45118	1.5267	1.59885	2.11302	1.73011	2.13145	2.334	1.72376	2.08667	2.56574	1.05804	1.24714	1.22829	2.50683	1.33983	1.44167	1.51509	1.31742	1.40248	1.0082	1.17064	1.23346	1.1459	1.34053
ORBH35	Barrier Height	2.33815	2.33467	2.33815	4.78863	4.59338	2.19692	2.48836	3.3168	4.54738	4.54252	3.13572	3.32974	2.98713	5.54748	6.60097	5.98577	4.86862	5.14143	5.39706	6.12579	9.72784	2.19692	2.48836	2.1584	2.64202	2.95457	2.52937	3.25143	2.70625	2.37584	3.03292	2.3678	2.27952	3.06589	2.32178
PX9	Barrier Height	0.474482	0.406915	0.474482	1.31842	1.81742	1.81375	2.41269	1.09453	8.83034	8.84983	6.18683	0.837959	2.01075	6.23237	12.0011	9.19379	6.92451	8.36684	7.89527	7.85003	24.8274	1.81653	2.41258	0.979757	2.13848	5.01547	7.07086	2.6622	1.64752	0.813203	4.09248	4.62651	0.66876	6.39267	4.76225
WCPT26	Barrier Height	0.598726	0.67716	0.598726	0.944028	1.45498	1.20543	1.47008	1.68776	7.68258	7.74378	3.37237	1.78175	2.28831	5.43779	10.8109	8.16438	4.48511	8.13203	6.65456	6.54139	23.2332	1.21321	1.47011	1.15921	1.85659	2.93754	3.44019	1.43657	1.69805	1.38626	3.41823	3.43077	1.18685	5.65818	4.26456
Dip146	Electric field	0.0259548	0.0270589	0.0259548	0.0309874	0.0250306	0.0365276	0.0347985	0.071862	0.0623226	0.0623226	0.0814369	0.0738147	0.0847802	0.0751412	0.0841949	0.0848078	0.0725585	0.0569648	0.0795171	0.0826501	0.0877539	0.0365276	0.0347985	0.0388857	0.0461449	0.0364926	0.0453667	0.0376262	0.033081	0.0322418	0.0416892	0.0364493	0.043091	0.0364686	0.0419242
HR46	Electric field	0.0159983	0.0182493	0.0159983	0.0154464	0.0105351	0.0323113	0.0139899	0.0402531	0.0305366	0.0305366	0.0567071	0.0181847	0.0641684	0.0453371	0.064145	0.0622404	0.0568502	0.0430949	0.0593632	0.0723093	0.0706472	0.0323113	0.0139899	0.033872	0.0235993	0.0132905	0.0124403	0.014546	0.0229215	0.0128596	0.0347115	0.0206697	0.0113232	0.0226089	0.012574
OEEF	Electric field	0.0461581	0.0484339	0.0461581	0.119167	0.0849174	0.099387	0.0766563	0.272012	0.225778	0.225703	0.364998	0.339394	0.562627	0.302317	0.393892	0.383398	0.351647	0.335751	0.398125	0.358379	0.422374	0.099389	0.0766563	0.15047	0.142045	0.0914652	0.0859745	0.134172	0.133741	0.131151	0.155598	0.0855155	0.0913679	0.173504	0.137765
Pol130	Electric field	0.0338586	0.0252368	0.0338586	0.0749553	0.14891	0.0480873	0.0272196	0.0528525	0.0376052	0.0376052	0.0629865	0.0748414	0.0801492	0.0579871	0.081794	0.0805676	0.0710073	0.0600763	0.0804103	0.094489	0.0898361	0.0480873	0.0272196	0.0471989	0.0308782	0.0235747	0.0256545	0.0263921	0.0307621	0.0220847	0.0462846	0.0326767	0.0258974	0.0303681	0.0173585
T144	Electric field	0.0171349	0.0187334	0.0171349	0.0391407	0.0824587	0.0316169	0.0149883	0.0410647	0.0349695	0.0349695	0.0556084	0.0236653	0.071309	0.0503995	0.0664828	0.064535	0.0602884	0.0433607	0.0593875	0.0751689	0.0708352	0.0316169	0.0149883	0.033496	0.0218685	0.0134734	0.0133913	0.0160804	0.0247526	0.0149342	0.0372685	0.0203268	0.0133126	0.0243379	0.0150085
V30	Frequency	26.3278	34.9117	26.3278	9.80838	20.4586	27.7868	35.7804	42.7237	31.0154	30.9534	82.195	30.5839	70.5062	87.6586	108.379	110.611	70.3442	78.4777	66.8157	111.258	128.189	27.7878	35.7804	85.9583	52.9739	30.4573	39.8003	37.6318	43.6811	41.1182	31.9042	31.9482	33.102	21.7086	50.0569
ACONF	Intramolecular Noncovalent	0.0676826	0.0346403	0.0676826	0.0316652	0.0187196	0.0230507	0.0176268	0.122005	0.177716	0.176037	0.702205	0.509287	0.143261	0.149091	0.0768049	0.250516	0.364183	0.0704678	0.185194	0.11219	0.400314	0.0575184	0.0175291	0.0360485	0.49727	0.242998	0.0526236	0.395399	0.231738	0.272311	0.0654044	0.0932718	0.498975	0.0533027	0.200358
Amino20x4	Intramolecular Noncovalent	0.0848619	0.106594	0.0848619	0.124288	0.172849	0.193694	0.185704	0.227358	0.18602	0.195533	0.926295	0.358752	0.549916	0.259266	0.329452	0.322431	0.411707	0.459559	0.332681	0.296139	1.02589	0.188908	0.185387	0.286195	0.522196	0.295206	0.28098	0.383029	0.297266	0.245049	0.200829	0.189361	0.365547	0.249288	0.227597
BUT14DIOL	Intramolecular Noncovalent	0.0526712	0.0268358	0.0526712	0.0437118	0.0305026	0.0399774	0.0319211	0.17384	0.229505	0.207326	1.13938	0.213547	0.443185	0.160019	0.519926	0.297221	0.280958	0.611879	0.171332	0.343064	2.05203	0.029153	0.0319087	0.248205	0.404806	0.127774	0.229504	0.292927	0.239018	0.304549	0.460282	0.473674	0.265625	0.267979	0.099613
ICONF	Intramolecular Noncovalent	0.123526	0.126105	0.123526	0.118592	0.111182	0.140932	0.258842	0.28928	0.29274	0.289538	0.574942	0.285834	0.487036	0.218128	0.301229	0.244565	0.397198	0.55156	0.303778	0.331987	0.674445	0.140582	0.259006	0.263363	0.539026	0.294348	0.264584	0.507637	0.199038	0.234887	0.280273	0.370473	0.416677	0.267237	0.338165
IDISP	Intramolecular Noncovalent	1.42647	2.18119	1.42647	6.46607	7.09778	1.46794	2.58867	3.15978	2.57993	2.73974	7.51464	6.01413	4.22144	2.97792	2.53587	2.10329	8.01591	2.86532	3.7786	4.91358	2.96302	1.65405	2.60933	1.7038	3.56418	2.06565	1.30332	3.02211	2.27497	1.48177	2.87714	2.39216	3.14329	1.49122	2.11326
MCONF	Intramolecular Noncovalent	0.35228	0.513562	0.35228	0.145782	0.518517	0.154724	0.218867	0.342198	0.44907	0.44344	1.48708	1.0054	0.738077	0.4391	0.478465	0.462265	1.14766	0.500355	0.486917	0.368651	1.04416	0.358292	0.229481	0.195458	0.463229	0.444697	0.364651	0.541202	0.385181	0.434559	0.257987	0.11231	1.13846	0.267961	0.291534
PCONF21	Intramolecular Noncovalent	0.382443	0.562256	0.382443	0.155512	0.380773	0.371189	0.279662	0.778636	0.417516	0.381574	4.12467	1.48358	1.74178	0.622395	1.01613	0.698206	1.88069	0.778246	0.618983	0.732945	1.68209	0.57613	0.29042	0.270605	1.0255	0.966944	0.258894	0.868834	0.553936	0.61307	0.358376	0.456201	1.48788	0.751298	0.290215
Pentane13	Intramolecular Noncovalent	0.134042	0.138176	0.134042	0.0606003	0.0680872	0.07038	0.0454783	0.282058	0.255038	0.25659	0.381167	0.344414	0.231248	0.373778	0.321846	0.395734	0.229022	0.0962683	0.190034	0.366545	0.237847	0.088877	0.0455406	0.109448	0.2636	0.105166	0.135835	0.245858	0.213756	0.15743	0.189547	0.0669378	0.256229	0.0861839	0.346738
SCONF	Intramolecular Noncovalent	0.149225	0.196782	0.149225	0.0997599	0.0727721	0.100462	0.162525	0.205036	0.512913	0.491119	0.959091	0.389559	0.385341	1.23231	0.815846	0.78599	0.438455	1.23667	0.394209	0.502323	3.07728	0.129826	0.16314	0.164921	0.473086	0.25084	0.235955	0.295147	0.239671	0.287787	0.307917	0.245665	0.34813	0.283	0.132079
UPU23	Intramolecular Noncovalent	0.346895	0.414106	0.346895	0.42754	0.374272	0.527587	0.536651	0.460583	0.399754	0.401892	1.58387	0.843343	1.2005	0.387998	0.543461	0.547721	1.29357	0.551353	0.415206	0.623926	0.510566	0.439543	0.524979	0.436925	0.57568	0.522412	0.542795	0.678874	0.659316	0.805178	0.611216	0.708933	0.711911	0.541641	0.389004
AlkIsomer11	Isomerization	0.0333576	0.0771802	0.0333576	0.297003	0.173791	0.251187	0.577496	0.185341	0.436974	0.440546	1.33113	0.616885	0.166681	0.414048	0.825253	0.0547148	1.69728	0.769798	0.329851	0.894181	0.553023	0.171354	0.575735	0.0741123	0.474099	0.150211	0.0647474	0.178021	0.667891	0.565152	0.845646	0.960894	0.31176	0.969367	0.680217
C20C246	Isomerization	4.2936	4.32744	4.2936	33.1607	37.6382	6.90179	6.65518	18.2451	15.5353	16.7422	26.8886	34.1533	18.6929	22.0965	16.6863	19.6468	34.7837	18.4371	27.5058	49.1287	21.64	6.84997	6.65286	15.9409	11.684	26.1406	20.0195	22.2094	11.4803	9.73452	28.9014	19.2061	11.6119	15.3346	14.2804
C60ISO7	Isomerization	2.15521	2.13815	2.15521	36.389	36.5609	11.1949	12.9771	4.39539	5.02695	4.86147	5.21331	5.1309	5.88811	9.62496	10.393	11.0964	9.34538	8.48604	10.7746	8.50167	9.32375	11.3562	13.0215	4.26997	1.79557	7.57062	9.50931	8.18651	1.74996	7.17738	2.24623	9.33641	4.87363	1.88146	4.28339
DIE60	Isomerization	0.242346	0.25151	0.242346	0.349957	0.547413	0.574274	0.647148	1.8233	1.81447	1.80634	1.95058	2.3628	1.78056	1.66365	1.8422	1.67282	1.81976	1.66394	1.70407	1.43691	2.11911	0.58352	0.647226	0.625549	0.774693	0.575898	0.404929	0.726864	1.24309	0.934701	1.18001	0.5771	0.462036	1.37669	1.35623
EIE22	Isomerization	0.213859	0.216922	0.213859	0.419321	0.513386	0.19759	0.22253	2.12736	2.00495	2.00154	1.9391	2.36189	1.60807	1.89631	1.94017	1.75934	1.90802	1.93811	1.70932	1.81142	2.29264	0.193908	0.222512	0.529723	0.716676	0.326462	0.386683	0.430765	1.22915	0.867603	1.37259	0.671442	0.543396	1.29256	1.34816
ISO34	Isomerization	0.358713	0.353308	0.358713	0.348649	0.552871	0.626031	1.15565	1.44963	1.29023	1.28313	1.86406	2.28987	1.20205	2.87667	1.47628	1.30933	2.32001	1.28818	1.37102	2.65795	2.1657	0.612674	1.15546	0.6025	1.48749	1.23787	1.0499	0.963167	1.18431	1.14837	1.73761	1.02741	1.04386	1.42889	1.3111
ISOL23	Isomerization	0.975316	1.22565	0.975316	3.81765	4.23109	1.36351	2.75531	4.10254	3.9947	4.12051	3.502	6.50647	3.44048	4.7569	4.05605	3.13618	9.10192	3.74828	2.5783	9.32864	5.04347	1.447	2.76429	1.81362	2.83938	2.86887	2.5553	2.26674	3.34968	1.55161	5.53295	2.99829	3.12565	2.07658	2.54067
ISOMERIZATION20	Isomerization	0.777746	0.86533	0.777746	2.00258	2.21669	1.52461	1.26967	2.16078	2.20424	2.2049	2.46601	2.8581	3.50295	3.62289	2.9564	2.98535	2.70444	2.77042	2.94088	2.95027	4.12095	1.52465	1.26967	1.29328	1.48913	1.12539	1.54719	1.51023	1.3602	1.53557	1.76524	1.51339	1.82947	1.72228	2.26377
PArel	Isomerization	0.44288	0.4751	0.44288	0.372515	0.544033	0.599525	0.628454	1.36365	1.53714	1.54633	2.1461	1.58832	2.36165	1.49018	1.77154	1.54079	1.45107	1.60299	1.57272	1.80242	3.24863	0.59377	0.628416	0.986747	1.3454	0.966188	1.01893	0.922057	0.949966	0.983521	1.13569	0.719287	0.692018	1.19379	1.22588
Styrene42	Isomerization	0.993686	1.10357	0.993686	3.74165	3.34141	1.37285	2.62308	3.24435	3.01718	3.06674	3.49268	4.70095	2.18971	3.02377	2.62562	2.3574	5.00968	2.67356	3.4467	6.58421	5.36063	1.37788	2.6235	1.22265	2.34628	2.33029	3.78456	1.88672	2.18563	3.14704	5.17632	3.138	2.58135	3.08664	3.41807
TAUT15	Isomerization	0.261705	0.273515	0.261705	0.530077	0.525353	0.335837	0.712727	0.888893	1.56884	1.57808	0.689532	1.44274	1.28679	1.27977	1.80327	1.56477	1.49119	2.35147	1.58323	1.66758	3.21675	0.330424	0.71272	0.815587	1.1943	0.786284	1.18191	0.687695	0.911733	0.439475	1.1425	0.871958	1.18119	1.13014	1.09118
3B-69	Noncovalent	0.0631941	0.0643122	0.0631941	0.938225	0.712352	0.0694674	0.0837755	0.0730816	0.0732853	0.0646127	0.4413	0.341055	0.573601	0.0611673	0.127369	0.103566	0.0894652	0.138331	0.14001	0.0818189	0.126078	0.102122	0.0886012	0.0774112	0.175651	0.133176	0.0770285	0.139586	0.0650772	0.239336	0.0474308	0.0332485	0.442514	0.0664959	0.0599452
3BHET	Noncovalent	0.0871358	0.0847784	0.0871358	0.0526495	0.0800196	0.136286	0.11673	0.118443	0.157169	0.145335	0.686529	0.623316	0.701237	0.169396	0.260193	0.273276	0.224959	0.369623	0.370775	0.246696	0.319353	0.153766	0.118662	0.149851	0.287876	0.270808	0.166895	0.25396	0.180353	0.394393	0.216968	0.128553	0.756483	0.158744	0.137052
A19Rel6	Noncovalent	0.0573558	0.0529571	0.0573558	0.0456417	0.0683122	0.054846	0.0410843	0.0896164	0.176212	0.180286	0.424856	0.21884	0.352332	0.119001	0.211867	0.1417	0.491322	0.280007	0.249034	0.111339	1.24164	0.05402	0.0410898	0.115453	0.194089	0.163969	0.134436	0.172826	0.0722312	0.264737	0.0907289	0.142194	0.304836	0.138826	0.142453
A24	Noncovalent	0.0988646	0.0793384	0.0988646	0.045618	0.0814095	0.0813097	0.0595855	0.105349	0.186466	0.191255	0.415364	0.242656	0.414574	0.114373	0.266055	0.16593	0.584464	0.331258	0.305077	0.146238	1.31173	0.0777625	0.0595766	0.127061	0.193168	0.167369	0.198889	0.140449	0.102479	0.254834	0.119945	0.190432	0.429816	0.147973	0.171273
ADIM6	Noncovalent	0.32679	0.123469	0.32679	0.169916	0.0791391	0.185398	0.123536	0.152832	0.342816	0.271921	3.94385	0.959204	1.29094	0.404526	0.0873394	0.412943	2.25841	0.355942	0.615278	0.100701	1.03923	0.104227	0.131862	0.05464	1.28404	0.218456	0.294801	0.190855	0.397407	0.404417	0.239952	0.104981	0.566351	0.165134	0.331499
AHB21	Noncovalent	0.253699	0.280663	0.253699	0.234784	0.386315	0.227729	0.342471	0.509302	1.31112	1.34617	2.32175	0.476989	1.08487	0.645089	1.17707	1.14051	1.22537	1.71117	1.5806	0.973069	5.55472	0.227719	0.342466	0.239545	0.341103	0.953925	1.13034	0.488487	0.374551	0.61175	0.412422	0.874729	0.374759	1.24228	1.5286
Bauza30	Noncovalent	0.452515	0.477632	0.452515	1.31378	1.57228	0.449628	0.655818	1.30668	2.82196	2.84266	1.72987	1.40013	1.08268	2.60768	3.3018	1.96135	1.73626	3.52833	1.43131	1.76791	8.41505	0.450592	0.655823	0.434969	0.624682	0.944478	1.51025	0.895465	1.67482	1.49277	1.21985	0.714494	1.14669	2.44233	2.2172
BzDC215	Noncovalent	0.125941	0.249937	0.125941	0.174317	0.360199	0.104509	0.148808	0.114961	0.193149	0.21999	0.599489	0.144013	0.566489	0.161646	0.189936	0.222419	0.663057	0.309022	0.271978	0.146037	0.836035	0.136282	0.149388	0.161835	0.407249	0.255145	0.320587	0.368009	0.23091	0.299044	0.138759	0.125972	0.404498	0.209559	0.205423
CARBHB8	Noncovalent	0.110613	0.0821538	0.110613	0.232624	0.413416	0.191092	0.176076	0.124562	0.667933	0.719863	1.24967	0.278168	1.27631	0.471359	1.25455	0.50469	0.435711	1.11287	0.589163	0.514332	3.43566	0.184757	0.175781	0.278695	0.27104	0.093772	0.107266	0.277152	0.158558	0.450525	0.405805	0.45697	0.233262	0.944575	0.602401
CHB6	Noncovalent	0.551066	1.23271	8.15002	0.517813	1.17733	0.785201	0.725785	0.89596	0.478709	0.447509	0.726494	1.88494	0.909849	0.661065	0.68809	0.880992	1.36725	1.30952	1.56815	0.744914	2.69249	0.785944	0.725783	0.519243	0.241918	1.28613	1.82739	2.22549	1.28659	1.98757	1.07307	1.6674	0.375114	1.14772	0.747987
CT20	Noncovalent	0.104934	0.16152	0.104934	0.0996911	0.0894667	0.0726213	0.0787573	0.164434	0.217548	0.210712	0.308332	0.29766	0.979849	0.248658	0.312864	0.256883	0.553644	0.296942	0.138156	0.338159	1.01867	0.0730033	0.0787584	0.111655	0.150815	0.148562	0.0988863	0.265229	0.0904859	0.605197	0.170367	0.170671	0.874265	0.15277	0.106949
DS14	Noncovalent	0.118651	0.0899535	0.118651	0.0544277	0.135842	0.145861	0.0903169	0.0873742	0.158836	0.16418	0.587749	0.207176	0.568523	0.140622	0.402632	0.206566	0.781684	0.300226	0.302111	0.174179	1.75566	0.132664	0.0899012	0.177175	0.196978	0.153999	0.155791	0.116231	0.0986507	0.245165	0.124816	0.167733	0.361619	0.237945	0.139308
FmH2O10	Noncovalent	0.154594	1.25065	0.154594	1.30741	2.79489	0.12008	0.128693	0.135455	12.0173	12.6067	17.8444	4.91389	0.510247	3.51915	4.23956	15.3767	25.1666	16.3292	26.9771	6.22217	66.1895	0.415417	0.130321	2.12682	3.20569	9.56721	10.1638	3.97845	2.53218	6.3126	0.512673	9.57739	3.22519	5.63281	12.353
H2O16Rel4	Noncovalent	0.289475	0.244375	0.289475	0.635726	0.928427	0.0418487	0.364166	0.411608	0.222067	0.197103	4.97038	2.21388	2.45537	1.70783	2.01184	1.98841	3.10948	1.01457	2.43769	1.06507	1.05975	0.0387315	0.372623	0.0533408	1.09672	1.69129	0.494492	0.841813	0.91027	1.61121	1.12883	0.993771	2.91378	1.71772	0.370276
H2O20Rel9	Noncovalent	0.104651	0.0852784	0.104651	0.206731	0.300761	0.161529	0.0752676	0.274123	0.281957	0.323247	2.01988	0.92032	0.983621	0.555612	0.584184	0.577811	0.980986	0.34429	0.690923	0.338965	0.641568	0.104297	0.0791265	0.159941	0.791267	0.917599	0.285968	0.592909	0.352942	1.06374	0.38024	0.391349	1.51028	0.513403	0.136644
HB262	Noncovalent	0.0916751	0.0835322	0.0916751	0.136255	0.191811	0.16839	0.140605	0.229842	0.251976	0.267715	1.10026	0.339998	0.642134	0.286919	0.336785	0.39619	1.52892	0.582028	0.604193	0.242702	2.75133	0.156321	0.140137	0.405595	0.443276	0.217766	0.215413	0.313322	0.25698	0.239141	0.171192	0.406935	0.295731	0.286281	0.270887
HB49	Noncovalent	0.123957	0.0893299	0.123957	0.115122	0.184966	0.179549	0.195307	0.355876	0.550509	0.567887	1.70745	0.461965	1.19617	0.377082	0.870971	0.598241	1.15018	0.941494	0.816079	0.446382	4.13755	0.176144	0.195348	0.295215	0.41949	0.303683	0.356837	0.306367	0.288112	0.229146	0.37995	0.749257	0.339071	0.598686	0.451056
HCP32	Noncovalent	0.590202	0.66618	0.590202	0.644878	0.922303	0.502429	0.448014	1.33753	2.84639	2.89806	0.770218	1.34219	0.820813	2.8743	3.73326	2.94462	2.00251	2.30431	2.10915	2.3832	7.12141	0.502507	0.448016	1.0616	0.863944	0.631343	0.956141	0.581879	1.30051	1.8395	1.40126	0.685804	1.30207	2.23486	1.86224
HEAVY28	Noncovalent	0.203881	0.0949519	0.300599	0.104485	0.249232	0.178125	0.17386	0.213234	0.295066	0.25	0.57801	0.492481	0.37122	0.255999	0.428587	0.274998	0.196547	0.275326	0.403991	0.353736	1.07865	0.178734	0.173852	0.230482	0.323554	0.318019	0.302153	0.289017	0.242222	0.756184	0.214514	0.137687	0.701162	0.254452	0.248208
HSG	Noncovalent	0.135492	0.076505	0.135492	0.0684149	0.129825	0.115222	0.117563	0.0872565	0.208024	0.176945	0.6432	0.25066	0.477343	0.203962	0.167174	0.367392	1.29842	0.297086	0.590624	0.26257	1.32613	0.0859277	0.117673	0.153258	0.210639	0.187172	0.222561	0.279227	0.204687	0.335542	0.159459	0.164362	0.413215	0.104042	0.208421
HW30	Noncovalent	0.0936509	0.126152	0.0936509	0.0905144	0.12558	0.124945	0.106368	0.0984099	0.310255	0.328104	0.446817	0.376476	0.526338	0.202987	0.217755	0.322799	0.789705	0.273137	0.533676	0.236714	1.42767	0.134562	0.106403	0.199532	0.308621	0.277095	0.330004	0.249856	0.122842	0.313119	0.143832	0.146335	0.453772	0.186925	0.257037
HW6Cl5	Noncovalent	0.296557	0.904858	0.296557	0.150136	0.228038	0.169641	0.348104	0.170652	3.64432	3.90578	5.05313	1.24842	1.80253	0.237091	2.71368	3.47016	7.07352	4.74498	8.01217	0.985566	21.4499	0.209293	0.34842	0.833551	2.15878	3.1161	3.11555	2.54478	0.36577	1.85758	0.405795	2.35217	0.830301	2.15882	3.30333
HW6F	Noncovalent	0.275508	0.116714	0.275508	0.42574	0.987873	0.153289	0.106354	0.531805	3.98411	4.14633	5.47989	1.34205	0.386479	2.04659	0.462707	6.58229	8.41205	4.37632	10.7023	3.66056	20.0881	0.122807	0.106176	1.12381	2.11945	4.00519	4.36396	1.94268	0.502224	1.9634	0.725579	2.86676	0.935045	1.79769	4.68932
He3	Noncovalent	0.103738	0.119765	0.103738	0.0808873	0.0555027	0.182954	0.142697	0.087327	0.724118	0.724079	0.594503	0.600519	0.679128	0.288835	0.262137	0.315964	0.332172	0.507871	0.386856	0.257622	0.330386	0.182981	0.142697	0.469021	0.259947	0.307865	0.365036	0.204206	0.177723	0.234246	0.232378	0.248944	0.604393	0.16792	0.471433
IHB100	Noncovalent	0.130426	0.211186	0.130426	0.299109	0.39069	0.244408	0.260446	0.338741	0.806615	0.846712	1.93328	0.496297	0.833153	0.43396	0.998492	0.768727	1.18932	1.43887	1.28253	0.65032	4.63729	0.245726	0.260907	0.440634	0.585031	0.403489	0.504759	0.487669	0.314254	0.444479	0.514403	0.73994	0.332935	0.905057	0.827567
IHB100x2	Noncovalent	0.167875	0.282436	0.167875	0.30312	0.418909	0.310591	0.338286	0.431437	0.890415	0.926765	2.08102	0.489886	1.10619	0.540118	1.07944	0.753205	0.925286	1.87714	1.06816	0.736859	4.46438	0.309272	0.338444	0.513561	0.603549	0.405796	0.552391	0.479175	0.332485	0.479242	0.483242	0.632034	0.547944	0.986226	0.949916
IL16	Noncovalent	0.246089	0.107359	0.246089	0.350587	0.279434	0.799166	0.913055	0.395938	0.599691	0.692395	2.3506	0.754374	1.16943	0.722925	0.548663	1.00486	2.5616	1.71413	2.02989	0.81374	5.65755	0.783234	0.912737	0.832747	0.979014	0.406155	1.00653	1.05942	1.02404	0.34743	0.956098	0.81253	1.01659	0.350684	0.316972
NBC10	Noncovalent	0.0675824	0.250524	0.0675824	0.225363	0.694441	0.153811	0.181345	0.186241	0.136633	0.114903	0.882406	0.275611	0.894474	0.293825	0.239158	0.348817	0.885177	0.366743	0.396419	0.267497	0.493796	0.101063	0.181626	0.36712	0.285591	0.218209	0.26884	0.340324	0.191985	0.471225	0.285521	0.157298	0.735476	0.160453	0.137722
NC11	Noncovalent	0.0325888	0.0397981	0.0325888	0.0308589	0.0327749	0.0451867	0.038197	0.0521318	0.126375	0.120922	0.0652744	0.193139	0.469346	0.0599909	0.215602	0.0484196	0.155873	0.14957	0.145298	0.0880878	0.55981	0.0453166	0.0381976	0.0575244	0.0782392	0.104165	0.0674246	0.104824	0.120411	0.24353	0.0602664	0.0968328	0.539002	0.114093	0.0819529
O24	Noncovalent	0.653372	0.581024	0.653372	0.484582	0.685308	1.05762	0.702249	1.04445	1.84203	1.90739	3.62389	3.36763	10.7466	1.82204	3.11652	2.44804	5.46077	4.46591	4.50422	2.55699	10.146	1.02599	0.702396	1.06533	1.40785	2.32999	1.68239	3.4747	1.70547	7.49632	2.10199	1.50346	11.8568	1.45054	1.28279
O24x4	Noncovalent	0.350884	0.499504	0.350884	0.442676	0.677569	0.600127	0.504582	0.727875	1.06436	1.08167	2.07621	1.85383	4.46494	1.55196	1.62112	2.14298	3.55361	2.3752	2.95229	1.76566	6.25411	0.602016	0.504361	0.737343	1.24304	1.40761	1.10629	1.26862	1.11654	2.82659	1.31074	0.945611	4.51034	1.21511	0.763913
PNICO23	Noncovalent	0.184967	0.153426	0.184967	0.0632115	0.226781	0.226631	0.184938	0.204465	0.762394	0.801622	0.395032	0.284109	0.472514	0.984313	1.24518	0.937233	0.591787	0.719416	0.622546	0.551121	3.38537	0.228708	0.185137	0.325299	0.287666	0.233855	0.350414	0.44793	0.305595	0.864676	0.314888	0.184793	0.550501	0.821605	0.579732
RG10N	Noncovalent	0.0533643	0.144991	0.0533643	0.0659448	0.109188	0.0927962	0.127379	0.123858	0.160068	0.155748	0.456547	0.212376	0.426684	0.168001	0.163046	0.324977	0.411059	0.281464	0.397387	0.277403	0.866083	0.0927962	0.127379	0.139135	0.156375	0.10372	0.156257	0.167059	0.125362	0.174098	0.178897	0.136251	0.434201	0.101659	0.113462
RG18	Noncovalent	0.0674406	0.0601813	0.0674406	0.0804589	0.065804	0.0585063	0.0703208	0.0675062	0.159012	0.151141	0.160411	0.264226	1.3936	0.0724229	0.238386	0.0823746	0.303432	0.322809	0.305884	0.246813	0.471348	0.0605282	0.0703496	0.124237	0.0803072	0.231677	0.132854	0.37725	0.204045	0.768638	0.151415	0.0690872	1.40247	0.0738811	0.101267
S22	Noncovalent	0.155023	0.306059	0.155023	0.183166	0.50876	0.176064	0.214113	0.245261	0.245685	0.267436	1.88047	0.380808	0.698016	0.224722	0.367067	0.403317	1.71003	0.733865	0.609192	0.23127	2.12701	0.217657	0.212906	0.53959	0.530305	0.271737	0.369268	0.30122	0.221942	0.549113	0.424629	0.40748	0.781476	0.383563	0.341827
S66	Noncovalent	0.104815	0.169532	0.104815	0.145412	0.299074	0.107166	0.0961769	0.155519	0.22666	0.228306	1.80961	0.33693	0.770953	0.245254	0.283391	0.363615	1.61237	0.473114	0.567461	0.183195	1.86507	0.121962	0.0971629	0.299511	0.499052	0.204897	0.226739	0.223168	0.180015	0.304106	0.251766	0.305135	0.505681	0.268796	0.255707
S66Rel7	Noncovalent	0.052163	0.089895	0.052163	0.086516	0.14706	0.065415	0.119111	0.101982	0.134653	0.133951	0.980854	0.151287	0.659781	0.1404	0.166743	0.200627	0.860887	0.466847	0.315441	0.126768	1.23173	0.06946	0.119106	0.175056	0.340505	0.220637	0.126571	0.336937	0.114575	0.427334	0.13615	0.179001	0.548274	0.169381	0.151727
SW49Bind22	Noncovalent	0.412101	0.217155	0.412101	0.363185	0.636223	0.334443	0.28715	0.419003	1.55425	1.6732	2.35363	0.598602	0.5958	0.311511	1.39519	1.34656	3.56141	2.06794	3.19851	0.658649	10.4195	0.27525	0.286344	0.287814	0.186417	0.735428	0.512097	0.490015	1.10851	0.83349	0.363176	1.22244	0.590095	0.686685	0.999064
SW49Rel28	Noncovalent	0.055679	0.0815236	0.055679	0.156266	0.11674	0.10609	0.21061	0.0855106	0.700861	0.712339	0.605643	0.433143	0.26174	0.384749	0.881275	0.237902	0.277236	0.639151	0.451605	0.697214	2.40802	0.12779	0.210395	0.113739	0.163722	0.141632	0.0912661	0.332143	0.155122	0.240919	0.404844	0.495775	0.151068	0.503142	0.400598
Shields38	Noncovalent	0.144616	0.437286	0.144616	0.315732	0.488715	0.270856	0.538997	0.644724	4.3893	4.56724	9.56987	0.787554	4.90153	1.12573	5.41308	2.45551	7.52224	6.20021	6.7781	1.16634	30.6979	0.355396	0.540582	0.539357	0.457588	2.00755	2.97834	0.585032	0.903901	0.881951	2.1654	5.96461	0.669718	3.46835	3.64812
TA13	Noncovalent	0.671007	0.685994	0.671007	0.577561	0.589094	1.66605	1.7523	2.90347	3.14316	3.1691	1.43564	2.74939	2.19586	3.71965	4.6212	3.30862	3.50509	4.26629	3.07712	3.98798	9.5253	1.66626	1.7523	1.63224	1.56723	1.0702	1.63488	1.04652	2.11106	1.72573	2.62054	2.4621	1.43351	2.4098	1.78053
WATER27	Noncovalent	0.47339	0.355502	0.47339	0.606377	1.2475	0.446734	0.826308	1.40715	6.08585	6.30865	12.7868	1.38985	6.76439	1.66465	7.32947	3.57023	9.7929	7.70797	8.86927	2.23803	39.109	0.392326	0.835653	0.817635	1.26254	3.04303	4.44742	1.09217	1.86524	1.05217	2.76721	7.41301	1.23119	4.66265	4.83433
X40	Noncovalent	0.135185	0.212675	0.135185	0.142097	0.320067	0.134129	0.165223	0.17086	0.28871	0.29499	0.788	0.33459	0.612903	0.235353	0.382822	0.325223	0.806577	0.53134	0.392768	0.254188	1.66017	0.146214	0.165016	0.235594	0.27455	0.1796	0.292943	0.290681	0.201667	0.545695	0.236534	0.287468	0.67666	0.281274	0.302672
X40x5	Noncovalent	0.234683	0.357198	0.234683	0.23068	0.456099	0.226254	0.383321	0.328781	0.496303	0.501002	1.07151	0.438001	0.664309	0.374386	0.600341	0.52904	1.19722	0.762226	0.701873	0.418122	3.01036	0.218708	0.383379	0.32204	0.41746	0.300627	0.385543	0.372693	0.267948	0.563877	0.405742	0.545501	0.562367	0.512507	0.499229
XB25	Noncovalent	0.186987	0.149448	0.186987	0.171476	0.231436	0.43514	0.508468	0.543959	1.1295	1.14409	0.622875	0.583067	0.712218	1.26423	1.58635	1.04946	0.788222	1.11033	0.676641	1.13283	4.13061	0.444634	0.508999	0.33226	0.375279	0.495368	0.426866	0.627175	0.358724	0.392887	0.558717	0.246809	0.333796	0.619757	0.517974
AE11	Thermochemistry	146.56	146.56	410.097	502.754	493.964	368.859	418.287	670.975	216.459	216.459	252.031	308.68	350.82	1050.13	502.428	367.921	2751.1	3356.92	1483.32	146.194	3710.17	368.859	418.287	137.472	683.879	161.138	56.9526	194.805	1157.19	259.292	156.472	47.3587	2875.68	408.847	188.418
AE18	Thermochemistry	14.1601	51.5774	14.1601	32.9121	33.4958	5.30848	11.0015	23.774	5.04408	5.04408	6.72541	7.09319	22.3384	28.1318	51.3205	13.1227	10.1111	14.5089	11.2078	11.6145	455.29	5.30848	11.0015	7.52531	7.68874	2.0297	9.69206	4.15867	107.133	5.3876	18.263	11.452	20.363	41.6876	6.53307
AL2X6	Thermochemistry	1.41143	0.591803	1.41143	1.67888	0.64556	1.35374	1.2143	1.54762	1.57901	1.66835	1.35309	0.512591	6.25187	2.13188	1.60371	2.06405	6.33951	1.3661	3.5963	4.52545	6.02457	1.31247	1.21297	1.22345	1.42943	0.882984	0.77745	2.27098	0.612293	2.00744	3.23105	2.57409	2.96709	1.32097	1.79897
ALK8	Thermochemistry	2.10946	1.06427	2.10946	3.42804	1.44416	2.50827	0.918938	2.64981	2.87369	3.48178	3.26536	3.69488	7.59549	0.859584	2.24705	2.3222	7.31262	4.98514	6.06056	2.04039	7.24251	2.50257	0.919067	3.67429	3.7631	2.32663	2.24883	2.30012	2.40063	8.75545	4.67978	4.42443	6.58328	2.40679	2.69758
ALKBDE10	Thermochemistry	5.39647	3.56788	5.39647	11.4499	5.62234	3.58201	3.70257	3.85282	4.91673	4.90606	4.36614	5.2889	10.6243	4.06308	6.46517	5.17159	5.3842	6.68131	4.67539	6.18461	22.9899	3.58201	3.70257	3.13214	2.71978	3.9854	4.38993	3.46746	3.49538	5.62147	4.10876	4.13962	3.16584	5.09386	6.95255
AlkAtom19	Thermochemistry	0.1785	6.2376	0.1785	3.02386	3.04273	0.920895	1.62338	0.91025	0.678527	1.03846	16.2814	8.15307	24.5291	8.08311	21.6275	11.4386	9.05376	8.22341	29.2354	14.28	215.558	0.870898	1.62335	2.71241	13.9963	7.45491	3.03725	6.72704	1.37157	3.16243	1.27618	6.03214	4.39888	7.844	10.732
AlkIsod14	Thermochemistry	0.602629	0.379448	0.602629	1.21162	0.935412	1.0049	1.68106	0.521863	0.698874	0.663118	0.551506	3.22678	0.594724	2.22243	1.77215	0.761983	3.14554	1.66467	0.203264	1.92676	0.553586	0.968049	1.68117	0.508977	1.12057	1.35271	0.763397	1.55953	2.30252	1.93474	1.91525	1.91556	0.680843	2.10704	1.301
BDE99MR	Thermochemistry	3.12834	3.006	3.12834	9.53341	8.63878	3.70225	4.06815	2.77256	4.79652	4.79106	1.72391	3.73545	4.1959	6.37214	12.7566	8.66732	5.70165	6.20521	8.27511	8.50382	30.4795	3.70223	4.06815	3.44254	3.79867	6.31803	7.69391	6.53868	3.42859	6.69604	2.65815	5.16635	5.32487	3.07118	9.86059
BDE99nonMR	Thermochemistry	1.13197	1.51965	1.13197	2.34006	2.76568	1.52602	2.24601	2.58314	4.91851	4.91454	2.89002	4.19392	3.97909	4.11258	7.35553	4.47571	3.26043	4.85606	4.32637	3.89507	24.6301	1.52605	2.24601	1.74639	2.37078	1.82561	2.39737	2.22043	2.4632	3.01216	2.81472	2.50947	2.48098	3.67956	6.42485
BH76RC	Thermochemistry	0.757688	0.800535	0.757688	0.82452	0.945808	0.851784	1.49245	2.00924	2.97385	2.97629	2.37465	2.75403	3.21528	4.52765	4.20906	2.86506	2.85672	3.63476	2.89922	3.15134	8.14147	0.851922	1.49245	1.00289	1.40519	0.917142	1.18435	1.09898	1.18057	2.00375	1.95539	1.61372	1.5077	2.16158	2.69299
BSR36	Thermochemistry	0.453331	0.996986	0.453331	1.27183	0.453496	0.631565	2.04986	0.323346	0.500788	0.573995	3.38213	4.76061	0.372906	1.76944	2.35724	0.941967	4.14096	2.68273	3.51124	2.92691	1.62891	0.484414	2.04847	0.181019	0.47411	2.62488	0.839948	2.02575	2.16673	2.80068	2.54988	3.04825	0.847428	2.79636	1.63363
CR20	Thermochemistry	0.472358	0.454017	0.472358	2.82906	1.80869	0.442234	2.81803	2.01417	0.879788	0.890535	1.47011	12.3312	8.01022	1.58917	1.46757	1.85462	10.4602	2.77469	1.93283	9.63346	14.1649	0.440782	2.8181	0.597269	1.43691	1.67669	0.735651	2.3134	3.11878	1.91182	6.0356	2.04048	3.02688	2.51411	1.30527
DARC	Thermochemistry	1.53001	2.21612	1.53001	0.489499	2.93794	0.638476	4.29798	3.52831	2.70804	2.70269	2.75581	7.71042	2.35573	3.0784	3.1383	2.21642	13.7879	1.9348	3.34014	13.8899	11.3611	0.70622	4.29853	1.44679	1.73698	2.23535	1.04719	1.60344	2.73262	4.11034	7.62841	3.18699	4.09644	3.92793	2.87601
DC13	Thermochemistry	2.09764	2.63913	2.09764	9.72786	12.2939	5.10674	6.18696	5.19243	7.72719	7.84314	7.69108	10.0437	7.81636	8.61652	8.97344	8.81595	14.5563	7.56442	9.77512	16.2941	18.4141	5.14962	6.18775	4.1275	4.967	7.10881	7.96264	7.11891	6.27043	6.65958	9.47007	7.08286	10.0248	8.08563	7.17694
DIPCS9	Thermochemistry	2.58054	2.88446	2.58054	5.31768	3.91817	5.10549	4.3104	4.6421	5.17908	5.17738	11.3868	9.25904	7.66191	4.74542	4.97442	5.13905	5.42327	8.36132	7.02661	7.696	6.95895	5.10552	4.3104	5.82022	4.57134	3.29971	4.50216	3.56697	2.98718	5.29695	4.91714	4.78143	5.45944	3.27959	4.58583
EA50	Thermochemistry	2.13713	1.54914	2.13713	3.37424	2.23544	2.06737	2.60997	2.86681	3.82855	3.82855	3.28978	4.64302	6.83674	2.9968	3.05219	3.22542	2.79621	4.11942	3.82112	2.99553	5.67969	2.06737	2.60997	1.66344	1.82537	1.94093	2.43823	3.45471	1.78065	2.13931	2.03935	1.9449	2.44968	2.86764	4.36133
FH51	Thermochemistry	0.574199	0.669832	0.574199	1.34934	1.64234	0.952466	2.22081	2.16945	2.16215	2.16833	2.51839	2.55056	2.11085	5.09379	3.06525	3.1763	4.39832	2.58959	3.05307	4.67398	6.52164	0.948939	2.22057	1.05202	1.5801	1.15978	1.77918	1.20016	1.48104	2.14306	2.50671	1.79259	1.92621	2.71288	2.67372
G21EA	Thermochemistry	1.57746	0.664884	1.57746	2.4468	1.62113	1.36916	1.85979	3.1487	3.49794	3.49813	2.69097	3.45477	6.11152	2.13307	3.52129	2.91199	2.53931	2.98718	2.5977	3.47859	7.56245	1.36916	1.85979	1.30186	1.4341	1.80239	1.73342	1.91446	1.27993	1.89749	2.59406	2.22367	1.69403	2.62244	4.61783
G21IP	Thermochemistry	1.73861	1.48697	1.73861	2.31441	1.93256	3.1021	3.01417	2.96248	4.67901	4.67894	3.33467	4.56078	4.05129	4.11526	3.83146	4.20394	3.69028	4.96513	4.39842	4.87531	5.07933	3.1021	3.01417	2.93517	2.49987	2.59168	3.27625	3.08308	2.72837	2.92349	3.75491	3.86368	3.26822	3.69371	4.91726
G2RC24	Thermochemistry	1.16357	1.30003	1.16357	1.34856	2.13937	2.04902	3.79819	4.52911	5.39775	5.41718	6.84896	5.85055	5.67263	10.3947	6.63468	6.46677	4.94005	6.09039	6.97279	5.09828	12.1079	2.0495	3.79819	2.06539	2.52866	1.79604	4.06038	3.35211	2.99673	5.16042	2.6072	3.41933	3.97878	6.43594	5.71164
HAT707MR	Thermochemistry	2.46867	2.51334	2.46867	8.05775	8.02075	3.31336	3.95517	2.73992	4.86177	4.85775	2.61668	4.20932	4.50731	6.66222	7.34481	7.16161	5.9424	4.75726	6.2188	7.2226	8.13991	3.31336	3.95517	3.36679	4.46465	4.97864	5.92296	5.08137	3.0179	4.31176	2.89142	3.64022	5.37069	3.30675	4.96055
HAT707nonMR	Thermochemistry	1.32973	1.41382	1.32973	2.79061	3.05156	1.90291	3.02062	3.07347	4.77944	4.77796	3.32374	4.2895	4.8112	5.41095	6.18509	5.20545	4.11112	6.44179	4.66201	5.09273	9.9695	1.90289	3.02062	1.90117	2.68858	2.50228	3.30894	2.80333	2.72839	3.16278	2.93786	3.22553	3.05768	4.11336	6.29191
HEAVYSB11	Thermochemistry	0.632541	0.900123	0.632541	1.79747	0.922367	2.73026	1.43708	2.26331	3.31536	3.20603	6.47419	2.48883	2.64337	2.7472	3.56059	2.87143	4.32539	5.55941	4.01051	3.24703	12.0661	2.70029	1.43681	2.35324	5.09991	8.23909	3.22417	3.06505	2.251	2.50498	3.3581	4.67695	2.26469	1.44113	5.02285
HNBrBDE18	Thermochemistry	0.411486	0.79647	0.411486	1.23036	1.57648	2.48627	2.34856	3.98623	3.83005	3.79146	3.95944	4.70661	2.31433	1.55984	2.67053	2.10878	4.78598	3.95974	1.8457	3.0908	19.0087	2.48499	2.34855	1.75366	2.24882	2.92712	2.39348	0.773821	1.80294	2.18367	4.26243	4.70014	1.34851	1.99795	7.46289
IP23	Thermochemistry	1.61829	1.58506	1.61829	3.74326	2.29486	2.66551	2.39501	3.01213	3.99703	3.99703	4.16328	5.5927	5.37486	4.76691	4.30856	4.77012	4.0949	5.63721	5.7228	5.20294	6.73128	2.66551	2.39501	2.75578	2.55567	3.02534	3.98934	4.40562	2.58023	3.28765	2.48561	3.21792	3.34535	3.41417	4.98533
IP30	Thermochemistry	2.49126	1.90277	2.49126	3.34769	3.11819	5.3587	5.12261	8.71038	9.61709	9.61709	9.15911	11.1542	8.92424	11.5163	9.96119	11.8291	10.8179	11.029	12.7568	12.1377	7.83058	5.3587	5.12261	4.21928	4.10277	2.39788	3.42437	3.08055	4.85416	3.75024	5.65938	4.12389	3.70087	6.55276	7.16867
MB08-165	Thermochemistry	3.93333	3.45861	3.93333	3.89486	3.33234	3.79121	7.68505	8.47594	7.73601	7.75938	11.1716	13.1516	10.3905	15.2664	9.6959	11.1043	11.2713	8.81445	12.4288	8.97879	20.145	3.7904	7.68503	3.95319	6.74178	4.79511	6.90367	4.97176	5.04035	6.24097	5.99631	7.85458	6.16606	8.70831	8.93205
MB16-43	Thermochemistry	13.3379	13.3379	22.5668	20.0372	6.10683	15.4989	34.0206	36.8917	14.1114	14.3514	20.7636	61.6965	43.4975	39.2184	24.8566	28.3813	42.1853	29.3464	30.2074	31.6571	70.9702	15.4301	34.0189	8.49623	19.4914	14.8584	25.1995	15.8578	9.2765	12.2252	28.4478	32.975	31.5594	15.7402	14.5283
MX34	Thermochemistry	14.0146	14.0146	36.3665	19.066	10.147	13.5584	12.6116	21.193	27.1088	27.1777	23.0963	28.4966	53.0002	25.4454	22.9866	29.9062	15.1869	31.1501	29.7094	18.8488	91.6916	13.5526	12.6119	14.3643	7.32164	14.3629	9.42077	8.85765	15.9953	22.8581	23.6408	15.909	20.7749	24.8875	25.1592
NBPRC	Thermochemistry	0.682088	0.711698	0.682088	0.746195	1.38698	0.970553	1.486	1.79174	1.52009	1.57231	1.93838	3.88288	3.93481	1.65437	2.37382	2.11102	4.44095	2.07092	3.08343	3.3533	9.55059	0.948776	1.48619	1.31266	1.7958	0.97655	1.56005	1.97592	1.39694	2.38217	1.99515	1.95928	1.71624	3.07423	2.34156
P34AE	Thermochemistry	0.748975	1.20932	0.748975	6.8637	3.74493	4.03414	1.88547	2.87747	2.5058	2.45328	10.033	5.19617	9.36335	5.31639	8.1589	8.5121	5.05463	7.80272	5.68379	7.67496	65.7934	4.02682	1.88537	3.89466	9.84982	10.2885	5.23724	4.24314	2.72936	4.2928	4.87295	3.97567	4.29965	3.77398	9.09533
P34EA	Thermochemistry	1.05982	1.08872	1.05982	1.09923	2.42154	2.78212	3.51662	2.71316	1.28853	1.28853	2.49611	4.97368	11.0849	1.32606	1.48642	1.93527	3.01786	5.37652	6.09046	3.33144	4.24296	2.78212	3.51662	1.89516	2.16296	3.7126	2.06779	3.88706	2.23632	1.52925	2.49532	2.44441	3.96719	1.28708	1.21271
P34IP	Thermochemistry	1.07072	1.07881	1.07072	2.0037	2.15112	3.0954	3.07815	4.2521	2.99003	2.98957	6.3197	8.26547	8.19916	3.12925	3.34214	4.48278	4.26466	6.88606	8.04256	5.82874	2.95707	3.09543	3.07815	1.92708	3.92675	4.3132	1.66964	3.99194	2.57855	1.77843	2.64652	2.44261	5.17496	2.34177	2.47359
PA26	Thermochemistry	0.983728	1.08204	0.983728	1.76484	1.96878	1.50431	2.52834	3.22645	2.51533	2.53731	2.25655	5.04966	4.11988	4.43454	2.08912	4.69961	5.31327	3.65235	6.50789	2.76326	5.1248	1.50332	2.52836	1.31335	1.62853	1.27984	1.15381	0.949855	2.48933	3.73999	2.74214	1.36599	2.19058	2.69304	2.55567
PlatonicRE18	Thermochemistry	2.67821	2.62055	2.67821	3.39307	1.68494	3.74143	4.74078	8.49257	6.08895	6.57148	24.6359	29.6345	9.38009	28.7357	6.16723	14.5495	12.7894	4.69486	21.7496	7.46971	14.9347	3.61202	4.73946	3.48755	11.635	9.12286	13.5435	10.4653	10.0126	7.01987	9.08484	11.7279	9.07732	6.75956	10.3384
PlatonicTAE6	Thermochemistry	3.82789	15.0996	3.82789	5.39597	24.9616	3.8014	7.26768	3.80648	7.53368	7.65931	10.9675	13.195	42.4039	12.3389	76.7995	20.7322	24.5034	9.52611	61.2062	27.436	356.69	4.01747	7.27118	4.35496	9.88154	10.6986	5.77339	14.41	15.5321	23.2492	14.5667	1.43967	22.8056	43.9919	16.1742
RC21	Thermochemistry	1.13893	1.34051	1.13893	1.7141	1.84164	1.81127	3.49794	3.31252	4.88017	4.90773	1.97132	3.12709	2.1073	4.96151	6.84696	5.84226	2.99392	7.18631	7.478	4.06391	16.5285	1.81801	3.49796	1.54682	1.72167	1.60688	2.65852	1.49322	3.10534	4.38809	2.44169	2.38989	3.25842	5.47605	4.4222
RSE43	Thermochemistry	0.414416	0.472938	0.414416	0.932151	0.774982	0.788281	0.994729	2.15368	1.54395	1.53221	1.23878	2.70093	2.31972	1.77986	2.99567	2.38176	3.21735	2.45935	2.70644	2.83767	5.06055	0.786578	0.994726	0.782977	1.35895	0.646165	0.832911	0.58109	2.15738	1.33441	1.82248	1.28743	1.11842	1.50046	0.788366
SIE4x4	Thermochemistry	5.18659	5.21592	5.18659	3.96057	3.97767	10.6113	11.3722	16.1186	18.0318	18.0431	10.9454	17.894	11.3991	21.1536	23.5036	23.4355	24.0299	21.3895	25.5279	25.0292	27.4005	10.6126	11.3722	10.8683	11.2762	8.55645	8.64052	8.48039	15.2969	10.4797	17.8903	13.6539	10.3339	14.2462	10.8918
SN13	Thermochemistry	0.820459	0.901397	0.820459	1.09969	0.954613	0.503726	0.819577	1.05689	2.75704	2.73083	2.29138	1.35809	3.19948	3.15849	4.97592	2.04263	3.55123	5.10967	1.59571	3.43102	12.8919	0.50441	0.819578	0.570634	2.81034	0.693335	1.17464	0.766605	0.629536	2.82655	1.60026	1.56254	0.859716	1.2353	2.0073
TAE_W4-17MR	Thermochemistry	3.24975	3.31869	3.24975	11.8152	7.53878	3.96437	3.57378	5.80537	10.8195	10.8238	3.7691	5.07681	9.34019	13.7124	31.1727	18.8253	10.8066	17.0586	19.6118	18.0697	79.7895	3.96441	3.57378	3.07952	3.89398	6.32019	7.83623	7.2855	2.887	8.48733	3.10954	5.50085	5.99911	3.03944	15.3699
TAE_W4-17nonMR	Thermochemistry	1.10527	2.20228	1.10527	3.34639	3.1536	1.69545	2.16393	2.55175	3.81134	3.83893	3.82523	4.5169	7.13239	5.45111	19.0622	7.70313	3.60822	7.28403	11.7339	7.38021	79.5126	1.69569	2.16393	2.40268	2.95647	2.32574	2.99052	2.62447	2.69589	3.82442	3.49986	3.39659	3.38964	4.73543	11.3095
WCPT6	Thermochemistry	0.448346	0.461839	0.448346	0.542903	0.63947	0.342642	0.877719	0.827468	1.08659	1.08852	0.920141	1.8212	0.673044	1.55593	1.03535	1.07526	1.01909	1.77998	1.20102	1.04203	2.4188	0.342606	0.877719	0.572127	1.18829	0.799243	1.14549	0.723674	0.838162	0.693485	0.98001	0.885957	1.36692	0.953253	0.98896
YBDE18	Thermochemistry	1.00965	0.900582	1.00965	1.57172	2.14931	2.9931	2.06316	4.41769	3.36563	3.30111	4.21598	4.73709	4.8167	4.05161	4.92687	3.93374	6.56817	4.04163	3.79815	7.2886	13.339	2.97894	2.06305	2.62178	3.40887	2.4706	0.960049	2.15986	2.96974	2.58985	4.72114	3.37608	2.38834	0.957401	3.46492
3d4dIPSS	Transition Metal	3.71782	3.71782	5.77196	4.32489	4.89272	5.10571	6.23755	11.5604	11.7703	11.7703	5.02447	6.98174	9.3516	8.89382	10.3047	9.50728	11.0069	12.9351	7.98285	9.33205	13.2663	5.10571	6.23755	4.93902	6.9576	8.15789	9.81174	5.16187	5.80286	5.51553	7.46233	5.31282	8.26494	8.7471	17.0389
CUAGAU83	Transition Metal	2.74487	2.74487	2.65085	3.68419	3.22437	5.87615	6.20662	3.63521	4.17545	4.20855	4.60512	5.57556	9.21112	6.20528	5.35089	4.01164	4.91673	3.74916	6.76737	4.60464	17.4758	5.87525	6.20659	3.0357	3.42136	11.563	6.7926	11.0578	4.79152	5.23966	4.44119	4.78582	3.65351	4.69393	4.57639
DAPD	Transition Metal	1.80187	1.80187	4.60719	6.29185	4.44159	6.26482	5.85369	8.37468	13.8724	13.8905	8.75667	5.56066	11.8838	14.6051	14.9218	10.5428	6.77386	7.37273	5.87543	11.8713	30.2852	6.26482	5.85369	2.47261	2.61384	12.8966	8.43836	15.9926	2.11965	4.70941	3.24383	4.30883	13.6793	3.26846	4.38088
MME52	Transition Metal	3.14945	3.14945	3.14945	2.93035	2.62431	2.59816	2.62633	4.58703	5.35154	5.29361	4.01302	5.13049	5.9283	6.33691	6.54399	6.38445	6.19358	7.01265	6.11441	6.53179	9.54923	2.58171	2.62499	2.72745	3.20772	3.34908	2.99167	3.36904	2.95403	2.91404	4.09438	3.14958	4.17765	3.51714	3.07464
MOBH28	Transition Metal	1.03114	1.03114	1.10065	2.8293	2.60209	1.63819	2.05979	1.76145	2.67234	2.61787	2.32208	2.19318	2.48457	2.84439	3.77134	3.81232	3.70234	3.33917	4.02669	3.9791	5.92324	1.63215	2.0605	1.63676	1.60893	2.40289	1.95895	2.50192	1.71214	2.34851	2.46607	2.10572	2.41166	1.93284	1.74289
MOR13	Transition Metal	2.73573	2.73573	4.03317	3.65862	4.63879	2.05571	2.36686	3.32696	3.01562	3.02407	3.22658	5.18141	5.12211	4.6687	3.49556	3.12624	6.92718	3.1476	3.70696	5.10539	9.14553	2.11855	2.38631	3.12453	2.60335	6.53848	3.28283	5.47187	3.09349	5.4846	4.06583	3.59587	6.41915	2.39421	2.20457
ROST61	Transition Metal	1.95472	1.95472	1.81911	2.08373	2.01843	2.80625	2.79908	3.41085	3.30184	3.28665	4.01609	3.87146	4.84118	3.65471	4.09478	4.37874	6.38054	4.87036	4.68676	5.19955	6.55715	2.78512	2.7979	4.03457	3.99909	6.49548	4.92309	5.44291	2.45419	3.86845	3.19373	3.62795	4.70318	2.67409	2.89403
TMB11	Transition Metal	0.80838	0.80838	0.792951	1.19193	1.5675	1.36397	1.91304	2.61525	2.76562	2.77569	2.72105	3.13778	2.87787	3.59777	3.98471	4.53203	4.15698	3.33642	4.70373	4.08296	5.98304	1.37997	1.91367	1.5423	1.58286	2.20366	1.40385	2.34932	1.49835	2.20168	2.62184	2.04996	2.02619	1.99633	1.76055
TMD10	Transition Metal	6.46719	6.46719	7.17575	12.5201	10.1893	6.46731	5.41915	7.70139	9.29921	9.30119	5.93194	6.77619	10.6296	9.79334	11.7101	9.60411	7.53267	10.4197	8.39752	8.12759	25.9406	6.46731	5.41915	5.0595	5.56649	10.3858	12.6618	8.96497	5.9452	9.27286	6.05877	6.1022	6.67135	7.3204	11.8066

## Sheet: MSE
Dataset	Datatype	ωB97M(2)	ωB97M(2)_noFC	ωB97M(2)_FC	revDSD-PBEP86-D4	DSD-PBEPBE-D4(new)	ωB97M-V(3B)	ωB97X-V(3B)	B97M-V	r2SCAN-D4	r2SCAN-D3(BJ)	MN15L-D3(0)	M06L-D4	M11L-D3(0)	revTPSS-D4	PBE-D4	revPBE-D4	B97-D4	N12-D3(0)	OLYP-D4	BLYP-D3(BJ)	SPW92	ωB97M-V	ωB97X-V	CF22D	MN15-D3(BJ)	M062X-D3(0)	M052X-D3(0)	M08HX-D3(0)	PW6B95-D4	SOGGA11X-D3(BJ)	B3LYP-D4	CAMB3LYP-D4	BMK-D3(BJ)	PBE0-D4	r2SCAN0-D4
BH28	Barrier Height	-0.0479215	-0.0506382	-0.0479215	1.06951	0.403101	0.15469	1.50497	-1.34363	-4.92674	-4.9881	0.793976	-2.25898	-1.25134	-5.71537	-7.06275	-7.37116	-4.99028	-5.65771	-6.31316	-6.76262	-10.1131	0.143472	1.50495	0.0856106	0.408842	0.0484226	-0.613167	0.896973	-1.10052	0.695341	-2.52306	0.373883	0.415597	-2.03437	-1.05115
BH46	Barrier Height	-0.494964	-0.511598	-0.494964	0.421638	0.500602	-1.32712	-1.36589	-4.29666	-7.06626	-7.09685	-0.595555	-3.86101	-0.781001	-8.3775	-9.74635	-8.35723	-6.82577	-7.89231	-7.9415	-9.33071	-15.9549	-1.32831	-1.36589	-1.26865	-0.800877	-0.42544	-0.493826	0.124796	-3.52945	-1.66722	-5.16756	-3.20411	-1.08353	-4.24414	-3.1497
BH876	Barrier Height	-0.941856	-1.08161	-0.941856	1.12433	-0.0917251	-0.0279302	0.920305	-4.99757	-7.74054	-7.71517	-3.43086	-5.71206	-3.85899	-8.99909	-10.1233	-10.2925	-7.71424	-9.26617	-9.82967	-9.9799	-13.1266	-0.169968	0.911561	-0.785315	-0.995548	-0.878323	-1.47998	-0.462258	-3.62999	-1.13611	-5.39409	-1.11066	-1.66642	-4.26075	-2.99936
BHDIV7	Barrier Height	-0.66652	-0.724599	-0.66652	-0.579835	-1.28909	-1.46573	-0.54059	-2.58535	-5.85368	-5.86397	-0.512858	-2.37873	-0.441425	-6.04391	-8.75213	-8.25451	-4.99667	-7.24543	-7.71072	-5.75538	-13.5327	-1.47226	-0.540699	-1.26355	-1.82475	-1.01645	-0.651927	-0.440336	-2.82004	-1.67439	-2.78656	-0.925003	-1.58219	-4.72121	-3.02487
BHPERI11	Barrier Height	-0.150807	-0.47841	-0.150807	0.356968	-1.52757	1.39118	2.68628	0.0127464	-4.96999	-5.02031	0.304429	1.53608	-1.17073	-7.03366	-7.3549	-9.52529	-1.67805	-6.09714	-10.5561	-3.17169	-13.5456	1.33594	2.686	1.13746	0.95076	0.857596	-1.15403	-0.441954	-1.26792	-0.26515	-0.666126	3.04494	-1.13503	-3.67244	-2.05344
BHROT27	Barrier Height	0.0642083	0.0923378	0.0642083	0.0952129	0.19209	0.0525927	0.167317	0.668405	0.746748	0.7472	0.820011	0.891237	0.526827	0.334502	0.363341	0.26671	0.268491	0.764115	0.408155	0.143685	0.964742	0.0510028	0.167309	0.216651	0.456056	0.349367	0.453681	0.376046	0.516835	0.395616	0.357132	0.362306	0.536244	0.547363	0.796004
CRBH14	Barrier Height	-1.41932	-1.10331	-1.41932	-0.294291	1.3379	-1.14519	2.82043	-7.79756	-6.63584	-6.74168	-7.63868	-14.1504	-10.3574	-8.69682	-7.67023	-9.17166	-13.55	-7.34727	-5.68624	-16.9454	3.02314	-1.13968	2.82052	-2.27252	-0.163432	0.679281	2.40357	0.577223	-3.75855	0.348826	-7.83921	-0.876199	-2.67017	1.01015	0.325318
DBH22	Barrier Height	-0.235814	-0.233399	-0.235814	0.692049	0.813395	-0.756975	-0.274384	-3.77758	-6.55727	-6.5796	-1.11892	-3.10961	-1.24871	-8.17978	-8.44465	-7.36268	-5.55782	-6.64415	-7.05123	-8.25722	-13.415	-0.757241	-0.274385	-1.12531	-0.687352	0.0690904	0.214284	0.27588	-2.73219	-0.92446	-4.39253	-2.38538	-0.359508	-3.44764	-2.85727
INV23	Barrier Height	0.27965	0.38151	0.27965	-0.436801	-0.30059	-0.294992	-0.0945157	0.428957	-0.623628	-0.61416	0.714265	-0.580942	0.380127	-1.17783	-1.90098	-1.21709	-1.89583	-2.17999	-0.378006	-1.38697	-2.28947	-0.192223	-0.0892933	-0.3733	-1.72043	-0.294972	-0.279212	-0.2757	-0.877166	0.641878	-0.754647	-0.442971	0.242192	-0.650833	0.0840573
ORBH35	Barrier Height	0.769336	0.774254	0.769336	3.36165	3.1341	-0.115897	-0.02368	-2.50593	-4.0361	-4.03067	-0.591414	-2.13475	-1.03263	-4.93256	-6.37922	-5.71313	-4.7183	-4.98013	-5.192	-5.91557	-8.74051	-0.115858	-0.0236799	0.0929016	-0.15525	1.11561	0.54221	1.35924	-1.39814	0.336331	-2.28615	-0.800177	0.219965	-1.833	-1.32584
PX9	Barrier Height	-0.468321	-0.39394	-0.468321	-1.31842	-1.81742	-1.81375	-2.41269	1.05001	-8.83034	-8.84983	6.18683	0.34475	1.65043	-6.23237	-12.0011	-9.19379	-6.92451	-8.36684	-7.89527	-7.85003	-24.8274	-1.81653	-2.41258	-0.803972	-2.13848	-5.01547	-7.07086	0.91367	-1.64752	0.813203	-4.09248	-4.62651	-0.141525	-6.39267	-4.76225
WCPT26	Barrier Height	-0.517001	-0.601693	-0.517001	-0.870797	-1.4512	-1.09108	-0.991381	-0.868113	-7.68258	-7.74378	3.00902	-1.36945	0.126948	-5.43779	-10.8109	-8.16438	-4.48511	-8.13203	-6.65456	-6.54139	-23.2332	-1.09908	-0.991412	-0.940537	-1.68455	-2.57063	-2.98636	0.868982	-1.64755	-0.206153	-3.25801	-2.99852	-0.282665	-5.65818	-4.00994
Dip146	Electric field	-0.00258169	-0.00240832	-0.00258169	-0.00765681	-0.00706079	-0.0050613	0.00551848	-0.00637884	0.00547911	0.00547911	-0.0043916	0.0161201	-0.00194765	0.0179809	0.0154164	0.0181941	0.0167367	0.0187718	0.0234074	0.0107566	0.0110817	-0.0050613	0.00551848	-0.0173825	-0.021106	-0.0116319	-0.00700662	0.00414513	0.00133379	-0.000393422	0.00103173	-0.000478624	-0.0149398	0.00504473	-0.00211796
HR46	Electric field	0.0995921	0.11238	0.0995921	0.0957951	0.0677993	0.182925	0.0657062	0.24675	0.184215	0.184215	0.347196	0.0779333	0.404563	0.27231	0.379983	0.367546	0.34384	0.266054	0.35187	0.428057	0.419928	0.182925	0.0657062	0.201968	0.147611	0.0656138	0.0273649	0.0777064	0.141054	0.0631553	0.210942	0.115092	0.0394478	0.134939	0.0501297
OEEF	Electric field	-0.0349304	-0.075212	-0.0349304	-0.0354973	0.0237618	-0.204631	-0.0863284	-0.524761	-0.544322	-0.544273	-0.752013	-0.519777	-0.932208	-1.02975	-1.28654	-1.35815	-1.23764	-0.505998	-1.31335	-1.45728	-1.0815	-0.204633	-0.0863284	-0.256289	-0.116965	-0.00818512	0.0150055	-0.0887717	-0.232129	0.0144005	-0.526822	-0.154582	-0.0158272	-0.304811	0.0218193
Pol130	Electric field	-0.104074	-0.0847709	-0.104074	-0.775156	1.45891	-0.00502154	-0.0303923	0.110731	0.108364	0.108364	0.177265	1.33832	0.168629	0.154033	0.165252	0.194065	0.229304	0.0834402	0.170221	0.159973	0.168006	-0.00502154	-0.0303923	-0.0476758	-0.0536199	-0.166356	-0.107936	-0.119786	-0.0311616	-0.0247142	0.0117322	-0.0591825	-0.0848489	0.0149245	-0.00704631
T144	Electric field	0.145226	0.160084	0.145226	0.274322	0.667845	0.266427	0.0843798	0.400262	0.355443	0.355443	0.516368	0.226915	0.69858	0.503361	0.653517	0.635612	0.595634	0.448828	0.59094	0.731889	0.694177	0.266427	0.0843798	0.295882	0.193915	0.110333	0.0724852	0.142894	0.246006	0.109053	0.364834	0.17285	0.089622	0.238218	0.11199
V30	Frequency	21.1901	20.4979	21.1901	1.81821	18.0068	6.22392	0.0202475	29.3929	-13.7239	-13.6087	-21.9937	15.1031	9.77261	-84.3148	-105.848	-107.042	-68.0848	14.1668	-63.6836	-110.35	-117.494	6.22185	0.0202394	-35.1923	-1.1995	19.5097	31.3675	16.1792	28.2018	38.6217	-12.3493	7.84147	27.1032	12.3392	46.09
ACONF	Intramolecular Noncovalent	0.0676826	0.0315037	0.0676826	0.0316652	-0.0160536	-0.0141477	0.00835382	0.122005	0.177716	0.176037	-0.702205	-0.509287	-0.135162	-0.149091	-0.0382826	-0.250516	0.364183	-0.0583554	-0.185194	-0.0792249	-0.400314	-0.0566194	0.00776004	-0.00143135	-0.49727	-0.242998	-0.0170384	-0.395399	-0.231738	-0.272311	-0.0517858	0.0932718	-0.498975	0.0533027	0.200358
Amino20x4	Intramolecular Noncovalent	-0.0272097	-0.0123339	-0.0272097	-0.0499467	-0.0174854	-0.0392959	-0.0475302	0.00160064	0.0623187	0.060908	-0.0458279	0.0211603	-0.0359266	0.089059	0.0403299	-0.086804	-0.200034	0.201975	-0.118621	-0.0862137	0.552629	-0.0449532	-0.0476854	-0.0289071	0.0762549	-0.0277058	0.127514	0.0701471	0.0722427	-0.0114589	-0.0116985	0.0668348	0.0409888	0.07816	0.0960869
BUT14DIOL	Intramolecular Noncovalent	-0.0526253	-0.0244242	-0.0526253	-0.013245	-0.00914429	-0.0390627	-0.0185242	-0.169403	0.218862	0.194422	-1.13938	0.0822872	-0.441576	0.139254	0.516279	0.289742	-0.129125	0.605879	0.167833	0.328162	2.04637	-0.0234434	-0.0184921	-0.246848	-0.404246	-0.10757	-0.229468	-0.292927	-0.239018	0.300205	0.460282	0.473674	0.228959	0.266422	0.092722
ICONF	Intramolecular Noncovalent	0.0888549	0.0955438	0.0888549	-0.0423911	0.00770492	0.0318291	0.0960398	0.0553886	0.223208	0.22451	0.0225775	-0.0362427	0.0619105	-0.0323592	0.083025	-0.0732317	-0.0892344	0.278605	-0.0546555	-0.151767	0.521338	0.0312202	0.0960486	0.0931267	0.0907347	-0.00849554	0.0797504	-0.113615	0.0139215	0.0445264	-0.076447	0.083832	-0.129092	0.167819	0.265811
IDISP	Intramolecular Noncovalent	-0.909937	-1.0638	-0.909937	-5.46575	-5.55936	-0.715331	-1.10401	2.02625	1.89853	2.00948	2.97739	2.94568	2.67616	2.5715	2.30871	1.60898	4.34534	2.86532	0.670213	4.91358	-0.280507	-0.760378	-1.10151	0.375665	0.740974	1.33303	-0.205117	0.159395	1.67545	1.01286	2.75918	0.837075	0.539598	0.559341	0.544674
MCONF	Intramolecular Noncovalent	0.303002	0.445179	0.303002	0.0704303	0.382493	0.071763	0.178647	0.130585	0.301094	0.211565	1.38795	0.837939	0.52502	0.0335822	-0.0769534	-0.0691757	-1.14437	0.169224	-0.149124	-0.201095	0.670211	0.272151	0.190528	-0.038339	0.353767	0.437091	0.364651	0.505325	0.134111	0.355762	-0.00240493	0.0120318	1.10036	0.00848521	0.222441
PCONF21	Intramolecular Noncovalent	0.104339	0.164895	0.104339	0.0343628	0.150592	0.118418	0.0892894	0.364805	-0.145061	-0.176865	1.38066	0.362838	0.788433	-0.310194	-0.508588	-0.560591	-0.591138	-0.0508213	-0.495377	-0.342074	-0.614199	0.162164	0.0836463	-0.00209023	0.540593	0.456295	0.0203648	0.549468	0.460448	0.51465	0.033486	0.114841	0.931494	-0.152267	0.070877
Pentane13	Intramolecular Noncovalent	0.134042	0.138176	0.134042	0.0567617	0.0590281	-0.062166	-0.0306993	0.282058	0.255038	0.25659	0.0294462	-0.337655	0.195971	-0.373778	-0.31186	-0.395734	-0.0689503	0.0551602	-0.190034	-0.359191	-0.237847	-0.0878282	-0.0308274	0.103328	-0.2636	-0.0285367	0.115906	-0.243452	-0.213756	-0.145202	-0.189047	0.0161787	-0.243902	-0.0424424	0.346738
SCONF	Intramolecular Noncovalent	0.120713	0.14683	0.120713	-0.0880923	-0.0186132	-0.0209242	-0.154777	0.0279912	0.297689	0.290213	-0.412252	-0.135984	-0.139356	0.554929	0.306237	0.257775	-0.327655	0.42077	0.142112	-0.0095068	1.73006	-0.0226242	-0.155437	0.0362665	0.0946697	-0.110107	0.152257	0.046097	0.00647592	-0.0676107	-0.0773063	0.0101235	-0.0463595	0.0577369	0.0864705
UPU23	Intramolecular Noncovalent	0.123878	0.0181708	0.123878	0.260663	0.105333	0.418401	0.372831	-0.299984	-0.236576	-0.131462	-1.39324	-0.780875	-1.2005	0.0704236	0.279134	0.25217	0.942737	0.117972	-0.0551388	0.450981	0.161326	0.206653	0.347281	0.241727	0.252684	0.220572	0.426434	0.409206	0.508802	0.665064	0.429306	0.590338	0.207409	0.3894	0.0459482
AlkIsomer11	Isomerization	0.0253418	-0.0717261	0.0253418	0.297003	0.173791	0.251187	0.577496	0.185341	0.436974	0.440546	-1.33113	0.616885	-0.166681	0.414048	0.825253	0.0230102	1.69728	0.769798	-0.329851	0.894181	-0.553023	0.171354	0.575735	-0.0668435	-0.467798	0.150211	-0.0439558	-0.0750839	0.667891	0.565152	0.845646	0.960894	-0.290611	0.969367	0.680217
C20C246	Isomerization	-2.86263	-4.15983	-2.86263	-22.9501	-37.6382	3.44408	-2.56223	-17.007	-10.6877	-9.80556	-26.8886	-17.4314	-7.16573	-22.0965	-16.6863	-19.6468	-7.61748	-18.4371	-27.5058	1.71066	-20.491	3.32031	-2.55821	-2.08272	-9.72228	2.89273	10.9722	4.83841	-10.3523	-9.73452	-3.7364	0.876933	-11.6119	-15.3346	-14.2804
C60ISO7	Isomerization	1.71217	1.69896	1.71217	36.389	36.5609	11.1949	12.9771	-3.9043	-4.7806	-4.54155	-4.95143	-4.95804	-5.73981	-9.62496	-10.393	-11.0964	-9.34538	-8.48604	-10.7746	-8.50167	-9.32375	11.3562	13.0215	4.26997	1.79557	7.57062	9.50931	8.18651	0.841162	7.17738	-0.921346	9.33641	4.87363	0.844986	4.28339
DIE60	Isomerization	0.0346137	0.065156	0.0346137	0.346762	0.545914	-0.203571	-0.0769971	1.8233	1.81447	1.80634	1.9383	2.34562	1.78056	1.66365	1.8422	1.67282	1.81976	1.66394	1.70407	1.42979	2.10651	-0.213773	-0.0770847	0.539886	0.696932	0.420179	0.239354	0.523842	1.23444	0.902301	1.16941	0.439461	0.395033	1.36735	1.35375
EIE22	Isomerization	0.183495	0.189468	0.183495	0.419321	0.49993	-0.0259259	0.0362685	2.11628	1.98608	1.98346	1.93173	2.3339	1.58813	1.89412	1.89639	1.70791	1.89652	1.86657	1.64826	1.80357	2.23237	-0.034772	0.0362354	0.522374	0.708674	0.200359	0.256965	0.318043	1.21766	0.867603	1.36126	0.652947	0.438374	1.26787	1.33645
ISO34	Isomerization	-0.0410324	-0.00248883	-0.0410324	-0.179667	-0.0978582	-0.323049	-0.647288	-0.260922	-0.0976438	-0.0879848	-0.815938	-1.09042	0.527502	-2.30425	-0.755826	-0.761929	-0.74414	-0.461055	-0.674931	-0.505742	-0.261639	-0.31756	-0.647155	-0.111603	-0.944152	-0.623595	0.0715752	-0.14736	-0.593549	-0.305494	-0.191064	-0.198006	-0.439147	-0.31288	0.133489
ISOL23	Isomerization	0.242818	0.388884	0.242818	-0.241037	-0.0242485	-0.434344	-0.0365381	-1.80095	-0.94444	-0.925934	-2.21353	-4.30333	-0.820792	-2.75696	-1.6388	-0.820848	-4.8754	-0.457946	0.500235	-4.19524	2.89552	-0.408609	-0.0364375	-0.463827	-1.29812	-1.30928	0.23196	-0.26135	-1.45402	0.269479	-2.36446	-1.28404	0.923771	0.311442	0.429483
ISOMERIZATION20	Isomerization	-0.423029	-0.546234	-0.423029	-0.658755	-0.768098	0.429553	0.494192	0.132913	-0.509281	-0.511311	0.793584	-0.344613	-0.418153	1.82782	0.609999	0.979811	0.537178	-0.0587	0.769071	0.670966	-0.200812	0.429572	0.494192	0.377639	1.17091	0.571318	-0.195973	0.731971	0.0928393	0.229833	-0.003041	-0.406479	0.13979	-0.0406329	-1.01813
PArel	Isomerization	0.262549	0.291526	0.262549	0.0657932	0.264112	0.249538	0.303607	0.920708	0.697207	0.682339	1.62786	0.767655	1.84209	0.438865	0.31617	0.265958	0.0451294	0.446919	0.5653	-0.468623	1.00137	0.252033	0.303631	0.757809	0.784429	0.355958	0.412867	0.422097	0.584156	0.676768	0.0842696	0.139309	0.223903	0.741596	0.972471
Styrene42	Isomerization	0.410736	0.353005	0.410736	3.3193	1.55417	0.398737	-0.465406	2.56858	2.37071	2.42608	-0.0725581	-1.82397	0.206834	-0.59143	-0.740479	0.300827	2.1624	-0.112617	1.05432	3.82806	-1.48398	0.389503	-0.465072	0.652027	-1.48101	-0.170268	3.64433	0.322098	0.738129	1.99786	4.35696	3.07805	0.0545883	0.588799	2.68794
TAUT15	Isomerization	0.0654712	0.0719283	0.0654712	-0.310504	-0.158995	0.180069	-0.142316	0.267861	0.40321	0.384044	0.437129	-0.535496	0.916724	0.137283	0.297734	0.053296	-0.0242175	-0.521263	0.0977805	-0.391954	1.681	0.173583	-0.142307	0.697033	0.676651	0.354802	0.634865	0.0770431	0.248269	0.00645095	-0.0313501	0.0815946	-1.0997	0.413667	0.511438
3B-69	Noncovalent	-0.0623629	-0.062196	-0.0623629	-0.900298	-0.685667	-0.0657193	-0.0816472	-0.0640265	-0.0560443	-0.0405763	-0.425923	-0.325788	-0.568174	0.0249283	0.0976927	0.062857	0.0412115	-0.135496	0.112736	-0.0791177	0.0880078	-0.0996679	-0.0862901	-0.064773	-0.16451	-0.108937	-0.0670398	-0.120223	0.00554089	-0.237231	-0.0391547	-0.0139974	-0.441461	0.041067	-0.0485607
3BHET	Noncovalent	-0.0717752	-0.0678087	-0.0717752	0.0169978	-0.00368628	-0.105906	-0.0981437	-0.104824	-0.0681839	-0.0475014	-0.679424	-0.59899	-0.685955	-0.0303193	0.153283	-0.00957821	0.00796479	-0.287853	-0.0085567	-0.119206	0.241589	-0.138237	-0.10042	-0.116774	-0.270657	-0.270808	-0.101947	-0.232192	-0.0839871	-0.394345	-0.0777234	-0.0140264	-0.756483	0.0602461	-0.0581929
A19Rel6	Noncovalent	-0.0318663	-0.00663334	-0.0318663	0.0235979	-0.00989408	-0.0180396	0.00449895	0.0405885	0.0555768	0.0737391	0.126559	-0.137027	-0.0332518	-0.0376265	0.140778	-0.0679272	-0.343135	-0.00470159	-0.172365	-0.0111356	0.780768	-0.0173786	0.00448336	-0.00911726	0.131827	-0.00475397	0.0988194	0.0564211	0.015642	-0.0621251	0.0163261	0.087087	-0.135035	0.0701994	0.0543023
A24	Noncovalent	0.0839236	0.0283362	0.0839236	-0.0275335	-0.0138115	0.0527278	0.0270634	-0.00331774	-0.0776939	-0.117491	-0.0342988	0.214068	0.241581	0.0367698	-0.266055	0.114521	0.584464	0.0516445	0.301688	0.101649	-1.31173	0.0482995	0.027046	0.0245687	-0.140017	-0.0202644	-0.145954	-0.049007	-0.0444013	0.183177	0.0406744	-0.101319	0.397224	-0.140077	-0.0761062
ADIM6	Noncovalent	-0.32679	-0.123469	-0.32679	-0.169916	-0.0791391	-0.185398	0.114817	0.085468	-0.342816	-0.271921	3.94385	0.959204	1.29094	-0.404526	0.0279815	-0.412943	-2.25841	-0.355942	-0.615278	-0.0944205	1.03923	0.0116364	0.123619	0.05464	1.28404	0.218456	0.294801	0.0643925	0.397407	-0.396582	-0.239952	-0.104981	0.114261	-0.165134	-0.331499
AHB21	Noncovalent	-0.0415755	-0.168872	-0.0415755	-0.0862012	-0.230509	0.029613	-0.247402	0.149717	-1.31112	-1.34617	2.30981	0.100705	0.863239	0.198093	-0.965146	0.6339	1.11847	-1.71117	1.37002	0.515814	-5.55472	0.0296958	-0.247401	-0.00404104	-0.281882	-0.940114	-1.10861	-0.411678	-0.224789	-0.606455	-0.199487	-0.866424	-0.0668406	-1.23621	-1.5286
Bauza30	Noncovalent	-0.0808654	-0.344956	-0.0808654	-0.670993	-1.17932	0.125586	0.335771	-1.19668	-2.75104	-2.78056	1.43545	-0.957039	0.20371	-2.59331	-3.3018	-1.72582	-0.897506	-3.46791	-0.737021	-1.14569	-8.41505	0.126215	0.335777	-0.253801	-0.501206	-0.907919	-1.34494	-0.658668	-1.66826	-1.48332	-1.1049	-0.389137	-1.07058	-2.44233	-2.17398
BzDC215	Noncovalent	-0.1233	-0.249937	-0.1233	-0.163166	-0.357379	-0.0884816	-0.0848657	0.0434417	-0.159962	-0.205376	-0.490732	0.0313851	-0.220057	-0.117835	-0.167197	-0.0381265	0.646313	-0.163772	0.0402015	0.0630823	-0.792981	-0.125752	-0.0856539	-0.14112	-0.353471	-0.228468	-0.309396	-0.288869	-0.219361	-0.0824935	0.0579776	-0.0276041	-0.0688555	-0.196971	-0.190628
CARBHB8	Noncovalent	-0.0283312	0.0566051	-0.0283312	0.223665	0.413416	-0.168503	0.104012	-0.0512232	0.666112	0.719863	-1.24967	-0.0139272	-1.27631	0.471359	1.25455	0.471369	-0.223611	1.08746	-0.110913	0.514332	3.43566	-0.161014	0.104342	-0.241431	-0.205373	-0.0261337	-0.046751	0.0135916	0.13996	0.450525	0.405805	0.45697	0.0794071	0.944575	0.602401
CHB6	Noncovalent	-0.396356	-1.22651	7.66385	-0.490423	-1.17733	-0.725163	-0.627724	0.89596	0.150299	0.160275	0.726494	1.88494	0.909849	-0.153516	-0.455885	0.156084	1.31374	-1.29239	-0.766836	0.119962	-2.69249	-0.725909	-0.627737	-0.248001	-0.168444	-1.28613	-1.82739	-2.22549	-1.2519	-1.98757	-0.854186	-1.59807	-0.276825	-1.13566	-0.685513
CT20	Noncovalent	-0.101833	-0.16152	-0.101833	-0.0726782	-0.0581609	0.0116289	-0.0554596	-0.134385	-0.150887	-0.149215	-0.0358105	0.210477	0.979849	0.0191307	-0.275879	0.0540883	0.528463	0.0847212	-0.0105309	0.100357	-1.01867	0.0126686	-0.0554577	0.0779747	0.115454	0.1289	-0.0347649	0.26174	-0.0596174	0.576739	-0.0145416	-0.161423	0.874265	-0.0715124	-0.0422431
DS14	Noncovalent	0.118651	0.0156134	0.118651	-0.0205291	-0.103688	0.145861	0.0837013	0.0460702	-0.073074	-0.122405	0.000705419	0.207176	0.0190698	-0.0090603	-0.402632	0.0104471	0.781684	-0.229334	0.234928	-0.0550418	-1.75566	0.126955	0.0832854	0.17423	-0.075656	0.0748633	-0.0320938	-0.00265171	0.0740441	-0.0970072	-0.0778747	-0.138818	0.0371385	-0.237945	-0.0698838
FmH2O10	Noncovalent	-0.154594	-1.25065	-0.154594	1.30741	2.79489	-0.0778583	-0.0725424	0.0667796	-12.0173	-12.6067	17.8444	-4.91389	0.489498	3.51915	-4.23956	15.3767	25.1666	-16.3292	26.9771	6.22217	-66.1895	-0.415417	-0.0804156	-2.12682	-3.20569	-9.56721	-10.1638	-3.97845	2.53218	-6.3126	0.490031	-9.57739	-3.22519	-5.63281	-12.353
H2O16Rel4	Noncovalent	-0.289475	-0.244375	-0.289475	-0.625905	-0.928427	-0.0218964	-0.357378	0.411608	-0.114509	-0.0487238	4.97038	2.13281	2.37354	-1.70783	-2.01184	-1.98704	-3.021	-1.01457	-2.37149	-1.04156	-1.05975	-0.0034239	-0.365733	0.00436809	1.06927	1.5541	0.439307	0.841813	-0.881121	1.52397	-1.12883	-0.993771	2.83227	-1.71772	-0.370276
H2O20Rel9	Noncovalent	0.0169446	0.0144973	0.0169446	0.109274	0.196105	-0.100978	0.0693358	-0.25773	-0.228622	-0.293306	-2.01988	-0.908009	-0.947834	0.302411	0.439585	0.254066	0.64285	0.0297478	0.409889	0.100176	0.0542812	-0.0466704	0.074765	-0.0877004	-0.791267	-0.917599	-0.203855	-0.592909	0.0328996	-1.02165	0.316357	0.391349	-1.448	0.442501	-0.0299538
HB262	Noncovalent	0.080562	-0.047051	0.080562	-0.0864255	-0.0882996	0.144549	0.110568	0.178921	-0.12586	-0.164794	0.782547	0.231907	0.487519	0.227746	-0.283204	0.333693	1.52892	-0.560002	0.57796	0.165229	-2.75133	0.117881	0.109863	0.403625	0.364968	0.0391288	-0.129426	0.203344	0.242216	-0.0750018	-0.124707	-0.406024	0.0621493	-0.245939	-0.211194
HB49	Noncovalent	0.0999368	0.0206593	0.0999368	-0.0207566	0.00869099	0.115962	0.0130218	0.301765	-0.443294	-0.477007	1.68158	0.382962	1.18789	-0.0955941	-0.829796	0.0788254	1.06096	-0.907085	0.502807	-0.150392	-4.13755	0.113319	0.0130862	0.2345	0.272818	-0.0973998	-0.239695	0.156214	0.184068	-0.0261583	-0.33513	-0.749257	0.2479	-0.560117	-0.399579
HCP32	Noncovalent	-0.482391	-0.619914	-0.482391	-0.553619	-0.864758	-0.368584	-0.233665	-1.31216	-2.84242	-2.89806	-0.655782	-1.20408	-0.478614	-2.84966	-3.73326	-2.9002	-1.68318	-2.23207	-1.95414	-2.3658	-7.12141	-0.368529	-0.233659	-0.991563	-0.809876	-0.582769	-0.900668	-0.513465	-1.21755	-1.78467	-1.35975	-0.593985	-1.18555	-2.19929	-1.82947
HEAVY28	Noncovalent	-0.076178	0.0513263	0.0205405	0.0496888	0.248885	-0.122833	-0.11752	0.0149091	-0.255501	-0.190076	0.0161069	-0.405727	0.170743	0.175481	0.428587	0.0972986	-0.0518405	0.00743507	-0.319797	0.335698	1.07865	-0.123275	-0.117511	-0.203999	0.182787	-0.149331	-0.211928	0.119129	-0.176505	0.695351	0.134707	-0.0497276	0.627134	0.219829	-0.202093
HSG	Noncovalent	0.134396	0.00104056	0.134396	0.0240808	-0.0115402	0.108703	0.0617482	0.0464629	-0.00538349	-0.0482779	-0.144119	0.0464289	0.262814	0.177696	-0.143706	0.329417	1.29842	0.0758754	0.548944	0.201021	-1.31686	0.0501434	0.0587937	0.140468	0.11912	0.0519831	-0.148537	0.223524	0.185503	0.278936	0.092596	-0.0854777	0.368845	-0.0454759	-0.00896644
HW30	Noncovalent	-0.0460799	-0.103162	-0.0460799	-0.0648413	-0.0563258	-0.0405939	-0.0630393	-0.0339586	-0.146536	-0.190073	-0.0787887	0.344018	0.271731	0.090912	-0.214844	0.270854	0.789705	-0.155527	0.533625	0.136399	-1.42767	-0.0440253	-0.0630185	-0.0479217	-0.186617	-0.142431	-0.325316	-0.192648	-0.0702544	0.102361	0.0718244	-0.142898	0.261913	-0.178023	-0.187215
HW6Cl5	Noncovalent	-0.296557	-0.904858	-0.296557	0.138473	0.195406	-0.163039	-0.348104	0.170652	-3.64432	-3.90578	5.05313	-1.21254	1.80253	0.237091	-2.71368	3.47016	7.07352	-4.74498	8.01217	0.985566	-21.4499	-0.203637	-0.34842	-0.833551	-2.15878	-3.1161	-3.11555	-2.54478	0.132035	-1.85758	0.269041	-2.35217	-0.830301	-2.15882	-3.30333
HW6F	Noncovalent	0.275508	-0.0284262	0.275508	0.41156	0.9556	0.153289	0.0681176	0.531805	-3.98411	-4.14633	5.47989	-1.13928	-0.283971	2.04659	-0.269981	6.58229	8.41205	-4.37632	10.7023	3.66056	-20.0881	0.122807	0.0679392	-1.12381	-2.11945	-4.00519	-4.36396	-1.94268	0.453354	-1.9634	0.725579	-2.86676	-0.891472	-1.79769	-4.68932
He3	Noncovalent	0.0763871	0.101192	0.0763871	0.0791037	0.0490863	0.0606144	-0.00379863	0.0522253	-0.715028	-0.715014	-0.475559	0.245879	0.289809	0.287251	0.222228	-0.0189915	-0.094247	0.446049	0.016035	0.164868	0.30493	0.0606087	-0.00379863	-0.439688	-0.177822	-0.134393	-0.358359	0.18877	0.0888551	-0.0243403	0.21459	0.248118	-0.596479	0.16154	-0.46829
IHB100	Noncovalent	-0.0652781	-0.196868	-0.0652781	-0.27005	-0.276877	0.0243636	0.00724987	-0.0035252	-0.738969	-0.790689	1.9189	-0.226281	0.0978364	-0.0142077	-0.973302	0.170469	1.09754	-1.43377	0.762973	-0.0470538	-4.63729	0.0272958	0.00755021	0.285344	0.409864	-0.189264	-0.138411	0.0528845	0.0759522	-0.411804	-0.359294	-0.705728	0.126648	-0.892669	-0.803173
IHB100x2	Noncovalent	-0.137047	-0.277549	-0.137047	-0.239453	-0.361563	0.0660455	0.0515561	-0.0162557	-0.840985	-0.883823	1.8171	0.106587	-0.309378	0.237833	-1.0349	-0.0447667	0.750347	-1.77564	0.0967434	0.0734229	-4.46038	0.0689918	0.0518864	0.305875	0.348291	-0.242926	-0.221688	0.206272	-0.0523135	-0.146364	-0.2575	-0.58256	0.451287	-0.983026	-0.922408
IL16	Noncovalent	0.246089	-0.0305541	0.246089	0.350587	0.279434	0.799166	0.913055	0.246272	-0.570583	-0.672483	2.3506	-0.609098	-1.00626	0.629927	-0.520834	0.924602	2.5616	-1.71413	1.96241	0.780219	-5.65755	0.783234	0.912737	0.832747	0.882627	0.305613	1.00653	1.05942	1.02404	0.111053	0.907798	0.662318	1.01659	-0.108766	-0.161471
NBC10	Noncovalent	0.0284232	-0.238036	0.0284232	-0.209997	-0.686385	0.153656	0.142519	0.156972	-0.00350011	-0.000267431	-0.671601	-0.0845441	-0.47604	-0.255207	-0.215034	-0.31117	0.88086	0.226814	-0.333051	-0.134612	-0.128746	0.00992022	0.138981	0.344964	0.0831588	0.141505	0.196639	0.222205	0.125923	-0.141731	-0.171621	0.0384582	-0.367456	-0.123703	0.0721784
NC11	Noncovalent	0.0126521	-0.0123775	0.0126521	-0.0302254	-0.0318634	0.00756048	-0.0312242	-0.0450009	0.0773529	0.061908	0.0147821	0.12439	0.469346	-0.0599909	-0.215602	-0.0186738	0.142056	0.0294666	-0.0389853	0.0159725	-0.55981	0.00753938	-0.0312244	-0.0145401	-0.0612232	-0.000166483	-0.0328333	0.0144781	-0.120411	0.234775	0.0181643	-0.0791956	0.539002	-0.114093	0.048508
O24	Noncovalent	0.00524416	-0.443469	0.00524416	-0.204129	-0.200685	-0.0946391	-0.178812	-0.574169	-0.742046	-0.759948	-0.294095	0.169235	0.0305173	-0.81646	-1.03604	-0.725301	-0.0647566	-0.98472	-0.750714	-0.734058	-2.10592	-0.096111	-0.178821	-0.263178	-0.141652	-0.00164799	-0.14609	-0.341163	-0.56568	-0.309115	-0.313968	-0.576565	0.125524	-0.697553	-0.595079
O24x4	Noncovalent	0.0238809	-0.2943	0.0238809	-0.133813	-0.133792	-0.128227	-0.160723	-0.651288	-0.706078	-0.712663	-0.379764	-0.193294	-0.390031	-0.878017	-1.01498	-0.89922	-0.507412	-1.06229	-0.963305	-0.862254	-1.60124	-0.129575	-0.160752	-0.240268	-0.189691	-0.0532816	-0.093768	-0.278992	-0.546503	-0.37637	-0.651931	-0.447077	-0.110611	-0.588658	-0.439789
PNICO23	Noncovalent	-0.122073	-0.0356725	-0.122073	0.0358523	0.182908	-0.0554962	-0.144665	-0.0510043	0.703551	0.776656	-0.176001	-0.138809	-0.0999711	0.946317	1.24518	0.863167	-0.147325	0.121091	0.271205	0.458903	3.38537	-0.0569262	-0.144843	0.249298	0.275921	0.123704	0.237912	0.346743	0.155802	0.820883	0.27207	0.0143063	0.466983	0.806993	0.533015
RG10N	Noncovalent	0.0287222	-0.134836	0.0287222	0.0367263	-0.0763721	0.0816595	0.118878	0.0950402	0.135886	0.130032	0.410461	0.174603	-0.0381925	0.0601387	-0.055895	0.270284	0.375788	-0.161177	0.267891	0.249491	-0.859729	0.0816595	0.118878	0.119263	-0.0587818	0.0566916	0.138348	0.11702	0.0227663	0.148857	0.155716	-0.00334051	0.431951	-0.0150175	0.0918147
RG18	Noncovalent	-0.0494461	0.0216369	-0.0494461	-0.0450224	0.0422672	-0.032667	0.054241	-0.0222112	0.0576142	0.0803444	0.123594	-0.123927	-1.3936	-0.025091	0.238386	0.0140276	-0.302037	-0.228451	0.25586	-0.215089	0.471348	-0.029062	0.0542762	0.00195811	0.0306555	-0.0258331	0.0513237	-0.376718	0.172483	-0.768638	-0.133737	0.00685951	-1.40247	0.0718873	-0.0171365
S22	Noncovalent	-0.0057853	0.244991	-0.0057853	0.147949	0.46483	-0.130405	-0.133842	-0.213483	0.150302	0.15672	0.0450292	-0.139869	0.26704	-0.000739721	0.219866	-0.0370004	-1.71003	0.581841	-0.139254	-0.0371223	2.11092	-0.0379486	-0.132037	-0.509226	-0.199246	0.0197713	0.0199847	-0.0893553	-0.0871061	0.442527	0.312765	0.34961	0.581207	0.294958	0.240465
S66	Noncovalent	0.0642045	-0.131073	0.0642045	-0.0555488	-0.235481	0.0791658	0.0236448	0.086548	-0.0850713	-0.119757	-0.595319	0.0380621	-0.22788	0.138999	-0.18979	0.248314	1.61237	-0.301719	0.465523	0.0616025	-1.8427	-0.00763406	0.0216894	0.276376	-0.0938569	-0.0829846	-0.152616	-0.0156075	0.0295369	-0.201253	-0.125227	-0.264181	-0.309042	-0.175382	-0.140272
S66Rel7	Noncovalent	-0.0147424	0.04052	-0.0147424	0.0497427	0.0790452	0.00127992	0.00736594	0.00657702	0.0399834	0.0554428	0.409091	0.00576265	0.418811	-0.0603007	0.0482364	-0.079257	-0.529663	0.152126	-0.184155	0.0562365	0.65537	0.0171462	0.00687451	-0.113677	0.153199	0.0483191	0.00902938	0.130566	-0.019402	0.254174	0.106026	0.113048	0.35299	0.0405829	0.0474322
SW49Bind22	Noncovalent	0.412101	0.217155	0.412101	0.361789	0.636223	0.334443	0.264309	0.419003	-1.55425	-1.6732	2.35363	-0.509951	0.595549	0.105024	-1.26949	1.34656	3.56141	-2.06794	3.19851	-0.307983	-10.4195	0.271249	0.26341	0.285717	0.0918707	-0.735428	-0.512097	0.487381	1.10851	-0.83349	-0.161639	-1.22244	-0.576144	-0.585422	-0.999064
SW49Rel28	Noncovalent	-0.0356647	-0.0449221	-0.0356647	0.013397	0.00830601	-0.0177103	-0.0235775	-0.0800075	-0.0127496	-0.011459	-0.278965	-0.140877	-0.19927	-0.0391769	0.0431603	0.0188724	0.0824971	0.0778937	0.0374005	0.0358154	0.19338	-0.0410591	-0.0235665	-0.0694809	-0.0218843	0.0363416	-0.0360453	0.000860132	0.0442832	0.104279	0.117201	0.142604	0.0859168	0.0905026	0.0592478
Shields38	Noncovalent	-0.0485267	-0.437286	-0.0485267	-0.291204	0.48503	-0.256943	-0.538997	0.628639	-4.3893	-4.56724	9.56987	0.58408	4.90153	-1.1181	-5.41308	2.45551	7.52224	-6.20021	6.7781	-1.14243	-30.6979	-0.354591	-0.540582	-0.537701	-0.405283	-2.00755	-2.97834	-0.564744	0.903901	-0.881951	-2.1654	-5.96461	0.5	-3.46835	-3.64812
TA13	Noncovalent	-0.347673	-0.464044	-0.347673	-0.246507	-0.216849	-0.978451	-1.29111	-2.49006	-3.14316	-3.1691	-0.528876	-2.04755	-0.00650839	-3.71965	-4.6212	-3.28335	-2.34821	-3.91496	-2.87799	-3.98798	-9.5253	-0.978715	-1.29111	-1.24196	-1.40121	-1.0702	-1.30181	-1.04652	-2.11106	-1.40525	-2.62054	-2.4621	-1.07108	-2.4098	-1.78053
WATER27	Noncovalent	-0.343123	0.130541	-0.343123	-0.01806	-0.971316	0.10298	0.670288	-1.20635	5.53739	5.76136	-12.0309	-0.839223	-6.26377	1.14031	6.49743	-3.17874	-9.70817	7.09308	-8.68914	1.18877	37.5184	0.28029	0.679563	0.697685	0.187503	2.78887	4.1077	0.362591	-1.54994	0.939246	2.39086	7.03318	-0.686704	4.14705	4.4956
X40	Noncovalent	-0.00725654	-0.174068	-0.00725654	-0.0887677	-0.273222	0.101447	0.0772568	0.0566103	-0.0976763	-0.145178	0.0107942	0.206371	0.218187	0.0578591	-0.306406	0.0615217	0.774034	-0.306973	0.231217	-0.0537406	-1.62496	0.086761	0.0773277	0.224223	-0.0434724	0.0621312	0.0486953	0.261631	0.10656	-0.12484	-0.117421	-0.129031	-0.0925213	-0.156885	-0.0628115
X40x5	Noncovalent	-0.123928	-0.334633	-0.123928	-0.0575439	-0.342244	0.170203	0.275976	0.162282	-0.178983	-0.225866	0.750865	0.336094	0.197115	-0.0511668	-0.370829	0.0633302	1.14688	-0.655158	0.297969	0.232865	-2.95504	0.155988	0.275991	0.261778	0.00903622	-0.0477784	0.0392435	0.131281	0.0882771	-0.265487	0.122753	0.0577294	-0.125475	-0.217521	-0.133869
XB25	Noncovalent	0.101257	-0.0528256	0.101257	-0.000177559	-0.0952724	0.408782	0.501367	-0.437998	-0.90722	-0.94055	0.598516	-0.138619	0.563105	-1.129	-1.5764	-0.908819	-0.190309	-0.790204	-0.260817	-1.01989	-4.13061	0.41826	0.501898	0.231756	0.271513	0.482715	0.367183	0.589781	-0.045181	-0.20017	-0.472066	-0.0882938	0.00663348	-0.501133	-0.208751
AE11	Thermochemistry	-42.6357	-42.6357	410.097	502.754	493.964	368.859	418.287	670.975	216.459	216.459	-252.031	308.68	299.33	1050.13	502.428	367.921	-2751.1	-3356.92	-1483.32	137.101	3710.17	368.859	418.287	29.5585	-683.879	-155.346	49.893	-187.912	-1157.19	258.862	151.398	9.08091	2875.68	408.847	188.418
AE18	Thermochemistry	-4.58539	-51.5412	-4.58539	32.9121	33.436	-1.17941	9.74682	14.3394	4.84073	4.84073	-4.11035	-6.80951	-22.3384	22.6641	51.3205	10.2989	-5.19008	-14.186	-11.1118	-11.0347	455.29	-1.17941	9.74682	-2.83093	-3.55334	-1.44113	-9.6737	-3.76039	-107.133	-4.89125	-18.263	-8.11937	19.5816	41.5976	6.44689
AL2X6	Thermochemistry	-1.41143	-0.495954	-1.41143	-1.67888	0.242357	-1.35374	-1.2143	-1.5225	1.50895	1.66835	1.00939	-0.290309	-6.25187	1.18284	-0.650239	-1.77284	-6.33951	-1.11926	-3.5963	-4.52545	6.02457	-1.31247	-1.21297	-1.07601	1.42943	0.713109	0.715192	2.27098	-0.0567396	2.00744	-3.23105	-2.57409	2.96709	0.605229	1.79897
ALK8	Thermochemistry	-1.85397	-0.565446	-1.85397	-0.123768	0.549115	-1.93129	-0.460387	-0.257102	2.02517	2.69193	-1.14707	2.24226	-1.83716	-0.139472	1.48252	-1.38507	-7.31262	3.43875	-5.51556	-0.823626	6.36327	-1.92302	-0.460219	-0.480625	-0.808535	1.08591	0.729457	1.77977	2.15739	8.75545	-4.18277	-3.65738	6.32279	2.3341	2.42741
ALKBDE10	Thermochemistry	-4.91299	-2.64736	-4.91299	-11.4499	-4.09739	-2.49986	-1.89466	-1.58638	2.58784	2.59212	-4.28328	1.83671	-10.6243	0.105954	6.36032	1.80902	3.68621	0.38811	2.37297	5.2867	22.9899	-2.49986	-1.89466	-1.67959	-0.664099	-3.24702	-1.76354	-3.34336	-1.54907	-5.62147	-0.331372	-0.302848	-1.16756	-3.22757	-6.12504
AlkAtom19	Thermochemistry	-0.124367	-6.2376	-0.124367	3.02386	-2.81549	0.920895	1.62338	0.91025	-0.543081	-0.919844	16.2814	8.15307	24.5291	-8.08311	-21.6275	11.4386	8.92882	8.22341	-29.2354	14.28	-215.558	0.870898	1.62335	-2.71241	13.9963	7.45491	3.03725	6.72704	-1.37157	-2.90884	0.773304	-6.03214	-4.37933	-7.61647	10.732
AlkIsod14	Thermochemistry	-0.602629	-0.379448	-0.602629	-1.21162	-0.935412	-1.0049	-1.68106	-0.521863	-0.698874	-0.663118	0.37987	-3.22678	-0.594724	-2.22243	-1.77215	-0.761983	-3.14554	-1.66467	0.181627	-1.92676	0.553586	-0.968049	-1.68117	-0.508977	-1.12057	-1.35271	-0.763397	-1.55953	-2.30252	-1.93474	-1.91525	-1.91556	-0.680843	-2.10704	-1.301
BDE99MR	Thermochemistry	2.25223	1.9994	2.25223	8.86122	7.19049	2.95419	3.63331	-1.77685	-2.7857	-2.79147	-0.597606	-1.69561	2.22207	-5.47554	-12.1202	-7.69419	-4.32245	-5.44798	-7.80862	-7.70989	-30.4795	2.95417	3.63331	2.46622	2.87599	5.60548	6.83397	5.85836	2.52806	6.0192	1.65192	4.40855	4.46731	2.08961	9.21382
BDE99nonMR	Thermochemistry	-0.742966	-1.23666	-0.742966	0.0640438	-1.50657	-0.576824	-0.493778	-0.732171	0.248059	0.233129	-0.0376728	-0.256491	1.44919	0.685659	-5.589	-1.18968	0.309343	-2.64663	-3.43316	-0.851104	-24.6301	-0.576925	-0.493778	-1.2674	-1.76678	0.11763	-0.134898	0.0105526	-1.00655	-0.279084	0.793475	0.266894	-1.11333	-0.577254	4.15303
BH76RC	Thermochemistry	0.305054	0.306098	0.305054	0.12987	0.3461	0.259001	0.233347	0.994489	0.161607	0.160527	1.27518	1.60402	0.404117	1.24534	1.1578	1.22807	0.179509	0.854642	0.360341	0.890669	-0.257858	0.2588	0.233346	0.0627688	0.359957	-0.281316	-0.533552	-0.104796	0.25349	0.290328	-0.0903529	-0.506023	-0.0686247	0.106697	-0.752505
BSR36	Thermochemistry	0.440933	0.996986	0.440933	-1.27183	0.0512761	-0.631565	-2.04986	0.297049	-0.499917	-0.568066	3.38213	-4.76061	0.0435223	-1.76602	-2.35724	0.793685	-4.14096	-2.68273	3.51124	-2.92691	0.399337	-0.484414	-2.04847	0.00584621	0.0920924	-2.62488	-0.820157	-2.0234	-2.16673	-2.80068	-2.54988	-3.04825	0.790273	-2.79636	-1.63363
CR20	Thermochemistry	-0.44033	-0.353625	-0.44033	-2.82906	-1.80869	0.216001	2.81803	-2.01417	-0.463513	-0.488377	-1.46801	-12.3312	-8.01022	1.51254	0.434445	-0.402543	-10.4602	-2.75391	1.21051	-9.63346	14.1649	0.224199	2.8181	-0.068541	0.163208	-1.60034	-0.169049	-2.3134	-3.11878	1.87591	-6.0356	-2.04048	-3.02688	2.51411	1.12197
DARC	Thermochemistry	-1.53001	-2.21612	-1.53001	0.00938406	-2.93794	-0.627893	-4.29798	3.28334	1.63158	1.61177	2.36604	7.71042	2.22828	2.31645	1.77923	0.638478	13.7879	0.0884966	-3.34014	13.8899	-11.3611	-0.706044	-4.29853	1.3011	1.69101	2.13413	0.0777666	1.07357	2.2171	-4.11034	7.62841	2.92745	-4.09644	-3.92793	-2.87601
DC13	Thermochemistry	-0.868085	-0.922148	-0.868085	0.683517	-0.334589	-1.84741	-2.44983	2.11519	1.63083	1.52191	3.24417	2.2042	5.17687	0.398328	0.869818	2.80274	8.10638	-0.181451	4.32258	5.09412	-6.30619	-1.89258	-2.45074	-1.18553	-1.44506	-2.61008	-1.09283	-1.07701	-0.0977278	-1.99584	2.95135	0.734837	-4.88456	-1.25823	0.19275
DIPCS9	Thermochemistry	-1.57191	-0.912816	-1.57191	-3.93606	-3.91817	-4.47617	-3.42336	-2.25948	-3.75926	-3.75631	-11.3868	-8.92837	-4.88929	-4.74542	-2.603	-3.91579	-4.80469	-8.36132	-6.01749	-5.49174	-0.976139	-4.4762	-3.42336	-5.72027	-4.24573	-0.474292	0.365629	3.20709	0.248731	0.704368	2.23508	2.31294	-4.26123	-1.67667	-2.28245
EA50	Thermochemistry	-1.33847	0.0427519	-1.33847	-0.0340263	-0.611307	-0.950398	-1.49504	0.488634	-0.925033	-0.925033	1.02879	-4.45844	5.11164	-1.68736	0.60236	-0.682863	-0.782525	-2.50713	-2.8851	-1.31874	5.49429	-0.950398	-1.49504	0.741914	0.591278	-0.236074	1.14183	3.11232	-0.486995	0.497405	0.946353	0.462812	-1.51884	-0.722823	-1.42248
FH51	Thermochemistry	-0.281086	-0.463358	-0.281086	-0.530222	-1.35671	-0.100593	-0.96056	0.410816	-0.234387	-0.250934	0.799522	0.554386	0.425735	3.1251	0.917938	1.51497	3.33218	-0.862484	0.532805	3.72069	-3.67423	-0.115148	-0.960661	0.147759	0.262623	-0.192179	-1.44571	-0.396706	0.28299	-1.41674	1.36042	-0.235822	-1.11707	-1.32145	-1.94686
G21EA	Thermochemistry	-1.29577	0.119972	-1.29577	-1.58165	-1.19069	-0.143202	-0.733132	2.30067	0.387786	0.387738	1.44297	-3.00578	3.41611	-0.231165	3.09541	1.86148	0.993388	-1.71617	-0.619343	1.89997	7.56245	-0.143203	-0.733132	0.687824	0.760732	-0.702794	0.371152	1.77867	0.197476	0.446238	2.446	1.40531	-0.484837	-0.519114	-1.83152
G21IP	Thermochemistry	-0.208048	-0.126892	-0.208048	-1.19015	-0.974679	-1.48905	-0.428074	0.19968	-0.804847	-0.80476	-2.24185	-3.07828	-0.842807	-1.92176	-0.438417	-1.47809	-1.63595	-3.0516	-3.19001	-2.21153	2.66429	-1.48905	-0.428074	-1.34434	-0.135436	-0.414451	0.555281	2.6985	0.543678	1.39069	1.51676	1.71875	-0.12869	-0.486389	-0.892414
G2RC24	Thermochemistry	-0.127995	-0.363005	-0.127995	0.103344	-0.704954	-0.732063	-1.50447	-0.268122	-0.409557	-0.425478	2.36696	0.21413	1.14337	6.02764	1.00405	2.80149	3.92628	-1.48257	2.21496	4.23555	-5.37428	-0.73244	-1.50447	-0.458062	-0.921698	-1.18971	-3.30948	-2.20657	-0.602107	-2.73479	0.49749	-1.74946	-1.95815	-2.73814	-3.51128
HAT707MR	Thermochemistry	0.211182	0.124645	0.211182	-1.01645	-0.923384	0.778406	1.39023	-0.358554	0.483611	0.485905	-0.923782	-0.419948	-2.28654	2.28341	2.40973	2.2508	2.55409	-0.300971	2.13442	3.4037	2.64071	0.778377	1.39023	0.207931	-0.315854	-0.0810153	-0.414874	0.724452	0.542607	-0.0296836	1.41291	1.20413	-0.338944	0.0263809	-1.08948
HAT707nonMR	Thermochemistry	-0.315355	-0.4511	-0.315355	-1.37933	-1.95969	-0.00754562	0.230303	-1.49044	-0.800143	-0.800426	-0.86715	-2.0261	-0.762684	1.74848	0.879121	1.05593	1.47464	-2.44028	1.00861	2.44959	0.377486	-0.00760587	0.230303	-0.733751	-1.47273	-0.949739	-1.32962	0.131877	-0.622628	-1.17424	0.463976	-0.0123833	-1.22306	-1.41254	-2.36605
HEAVYSB11	Thermochemistry	0.0694051	0.667257	0.0694051	-1.79747	0.610335	-2.42943	-1.18084	-1.85919	-3.16654	-3.04846	-5.71321	-1.6881	0.0183844	0.719054	1.01833	-1.58637	-4.32539	5.12955	-2.97227	-2.67446	12.0661	-2.39945	-1.17925	-2.09969	-4.96655	-8.13921	-3.22417	-2.2175	-1.7187	2.50404	-3.3581	-4.67695	2.05439	-1.1423	-5.02285
HNBrBDE18	Thermochemistry	0.228432	0.785783	0.228432	-0.346494	1.50619	-2.48627	-2.33609	-3.98623	-3.83005	-3.79146	-3.95944	-4.70661	-2.13105	-0.281451	2.2828	-0.957037	-4.78598	3.8584	-0.301763	-2.80023	19.0087	-2.48499	-2.33609	-1.72423	-2.24882	-2.92712	-2.39348	0.222462	-1.64552	-2.18367	-4.26243	-4.70014	-1.02196	-1.94043	-7.46289
IP23	Thermochemistry	0.43595	0.659969	0.43595	-0.693588	-0.160238	-0.571434	-0.479302	-1.34903	-3.9012	-3.9012	-2.79333	-5.43233	-3.57999	-4.76691	-2.79334	-4.41802	-3.08608	-4.4287	-5.1453	-3.90281	3.51417	-0.571434	-0.479302	-0.162291	0.234043	0.454686	2.17006	3.66017	-0.172382	1.2341	0.456532	1.3567	0.516707	-2.57441	-3.92574
IP30	Thermochemistry	-0.31513	-0.491259	-0.31513	1.91715	1.22176	-4.57614	-4.25629	-8.17268	-9.40834	-9.40834	-8.57704	-11.1542	-8.05501	-11.4388	-9.9559	-11.8291	-10.8179	-11.029	-12.7568	-12.1377	-3.57634	-4.57614	-4.25629	-3.3018	-3.04397	-0.216101	0.620616	2.61131	-4.1419	-2.29643	-4.89088	-2.83332	-2.52329	-6.24492	-5.69577
MB08-165	Thermochemistry	-3.70273	-2.99521	-3.70273	-1.10817	0.363609	-1.00947	-4.73263	-5.64019	1.60892	1.75307	1.99455	-11.0206	-3.17455	-3.06771	4.22065	1.80346	-4.10422	5.90619	1.30575	-1.45255	16.026	-1.00571	-4.73261	3.19129	6.26829	3.90464	3.49105	-0.397183	1.09486	-1.05381	-2.87995	-3.57318	3.03778	1.54086	0.55824
MB16-43	Thermochemistry	-13.0689	-13.0689	-22.5353	-18.7766	-3.22253	-14.5362	-33.0708	-35.0275	8.6377	9.41709	-10.0187	-61.6965	-43.3071	-35.4945	7.26422	-3.23743	-39.2944	28.3229	-2.03454	-28.4488	70.4123	-14.4476	-33.0689	-0.460355	15.8752	14.6002	24.6766	-11.0808	1.59228	1.41382	-27.0152	-30.9772	30.7827	3.66004	7.16092
MX34	Thermochemistry	-14.0146	-14.0146	-36.3665	-19.066	-6.96244	-11.8416	-0.963009	-10.0633	13.7924	14.9272	-12.5533	26.4445	-51.4147	-0.383882	5.25469	-19.1189	-6.55974	-4.21075	-24.7834	-7.09629	91.6916	-11.8306	-0.962196	-14.2167	-4.63463	-13.2499	2.28284	1.82575	-12.0171	11.9787	-22.5475	-14.3176	18.1581	-18.3131	-14.3266
NBPRC	Thermochemistry	0.351372	0.0778799	0.351372	0.427776	-0.3545	0.684876	0.271178	1.09606	-0.794693	-0.853243	-0.501421	1.13617	2.74424	-1.33609	-0.79927	-0.634263	3.29363	-0.885607	-1.10473	2.07747	-6.65519	0.66774	0.270938	0.0384663	-1.1776	-0.0855021	0.846316	0.462664	-0.339536	-0.509521	1.38091	0.657511	-1.00417	-1.00623	-0.947751
P34AE	Thermochemistry	-0.101677	0.337767	-0.101677	-6.83659	-2.81088	-3.84761	-1.10596	0.0962808	-0.431314	-0.298855	-9.49214	-1.47408	0.824045	5.27692	7.57581	-5.00267	-3.5343	4.4421	0.671203	-3.66566	65.7934	-3.84028	-1.10586	-3.41771	-9.31757	-10.2583	-4.86058	-0.703847	-1.35092	-0.601146	-4.28917	-3.49384	2.9008	-1.72621	-8.98004
P34EA	Thermochemistry	-0.847523	-0.581987	-0.847523	-0.952874	-2.42154	-2.78212	-2.61933	-1.83299	0.633321	0.633321	-0.630423	-4.94765	11.0849	-0.792408	-0.130103	-1.45912	-2.31334	-5.18667	-6.09046	-2.48779	4.24296	-2.78212	-2.61933	0.964637	-1.43503	-3.7126	-0.581455	1.84179	-1.78533	-0.284885	0.210477	-0.926	-3.91684	-0.882661	0.0314793
P34IP	Thermochemistry	-0.807329	-0.65128	-0.807329	-1.93498	-2.15112	-3.06322	-2.08733	-4.12603	-0.698379	-0.697919	-6.28498	-8.26547	7.86139	-2.58554	-3.0049	-4.35797	-4.26466	-6.75055	-8.04256	-5.62537	1.68041	-3.06325	-2.08733	-0.636505	-3.23975	-4.15271	-0.103928	1.59193	-2.22328	-0.559157	-1.00794	-0.404651	-5.07985	-1.81329	-0.176226
PA26	Thermochemistry	0.731341	0.83326	0.731341	1.76168	1.96878	-0.696898	2.52834	2.34043	2.47959	2.50456	0.848184	5.04285	3.78061	4.43454	1.57946	4.69961	5.31327	3.59299	6.50789	2.28938	-5.1248	-0.694592	2.52836	0.137549	0.791905	-0.443592	0.0161143	0.0625344	2.43366	3.73999	2.62417	0.550668	1.85481	2.60139	2.42758
PlatonicRE18	Thermochemistry	1.89656	1.80158	1.89656	2.746	-0.86583	0.164051	1.38205	2.69697	5.01092	5.61872	-24.6359	7.44163	-7.4397	-28.7357	-4.9227	-14.5495	-11.6512	1.04254	-21.7496	-0.915252	14.9347	0.0270756	1.3787	-0.0354123	-10.5202	3.92148	12.7019	6.93628	-6.77157	5.49896	4.96573	10.9505	-4.0114	3.16282	10.1433
PlatonicTAE6	Thermochemistry	3.82789	15.0996	3.82789	-5.39597	24.9616	3.8014	7.26768	1.06429	7.53368	7.65931	-5.71403	4.74317	-42.4039	12.3389	76.7995	20.7322	-23.0152	9.52611	61.2062	-27.436	356.69	4.01747	7.27118	3.54419	-4.72848	-6.10037	-3.72456	-12.3356	15.5321	23.2492	-14.5667	-0.676504	22.8056	43.9919	-16.1742
RC21	Thermochemistry	0.767014	1.04147	0.767014	-1.46241	-0.247158	1.29803	3.07301	3.13436	4.40912	4.43617	0.715368	2.41492	1.16045	3.82831	5.89812	4.87986	0.980832	6.31748	6.72494	1.31382	15.3921	1.30335	3.07304	0.809764	0.610274	0.950421	1.97465	0.548617	2.73482	3.83792	1.56546	2.1329	3.02748	4.93341	3.96916
RSE43	Thermochemistry	-0.410247	-0.470584	-0.410247	0.796717	0.638461	-0.788281	-0.994729	-2.15368	-1.54395	-1.53221	-1.00034	-2.70093	-2.31726	-1.77986	-2.99567	-2.38176	-3.21735	-2.45935	-2.70644	-2.83767	-5.06055	-0.786578	-0.994726	-0.782977	-1.35895	-0.529472	-0.799876	-0.340354	-2.15738	-1.33441	-1.82248	-1.28743	-1.08653	-1.50046	-0.756983
SIE4x4	Thermochemistry	4.80431	4.83364	4.80431	3.50217	3.67263	10.3304	11.3722	15.6245	18.0318	18.0431	10.7522	17.894	11.3991	21.1536	23.5036	23.4355	24.0299	21.3895	25.5279	25.0292	27.4005	10.3317	11.3722	10.8683	10.9482	8.55645	8.64052	8.48039	15.2969	10.4797	17.8903	13.6539	10.3339	14.2462	10.8918
SN13	Thermochemistry	0.697263	0.736493	0.697263	1.09969	0.592178	0.0294286	0.0538172	0.452422	-2.31505	-2.28451	-2.17231	0.647411	2.8083	-3.01971	-4.72206	-1.57859	-3.55123	-5.10967	-1.36683	-3.30171	-12.8919	0.0301806	0.053818	0.0687705	-2.69898	-0.378213	-1.17464	0.733352	-0.212087	2.82655	-0.228082	-1.40948	0.0925075	0.345168	2.0073
TAE_W4-17MR	Thermochemistry	-2.09593	-1.2323	-2.09593	-11.8152	-7.36871	-2.35767	-2.48363	4.03348	9.93516	9.9426	2.11208	4.53459	-2.79614	12.3892	31.1727	18.3931	9.90889	14.332	18.9607	17.2611	79.7895	-2.35759	-2.48363	-1.82405	-1.72119	-6.31852	-7.78128	-7.12953	-0.424432	-8.18242	-1.43114	-4.27937	-5.44266	0.870316	-14.4072
TAE_W4-17nonMR	Thermochemistry	-0.0104521	1.66026	-0.0104521	-3.06899	0.952935	0.828291	0.180423	0.999551	2.07634	2.12859	0.844214	0.29043	-5.06793	3.93001	18.2621	4.17284	1.27841	2.04216	11.0699	4.87891	79.5126	0.82914	0.180426	1.71701	0.857284	-1.21304	-1.45483	-1.7797	1.5842	-1.37868	-0.441649	0.634245	1.89188	1.85536	-11.1235
WCPT6	Thermochemistry	0.286415	0.292157	0.286415	0.253842	0.339713	-0.0119948	0.122506	0.233019	0.0484221	0.0462203	-0.125715	0.692298	0.665949	0.296672	-0.0461734	-0.0498487	-0.0851031	0.462557	0.0623268	-0.173506	-0.277227	-0.012018	0.122506	-0.572127	-0.466184	-0.342199	-0.175228	-0.174873	-0.017898	0.158419	-0.0473423	-0.0617986	1.0629	0.102285	0.142136
YBDE18	Thermochemistry	-0.750449	-0.389418	-0.750449	-1.28904	0.362126	-2.67758	-0.706296	-3.11601	-2.91714	-2.85078	-4.14214	-4.42194	-1.01725	-3.78034	-0.0206438	-1.66566	-5.94435	-0.484394	0.7809	-5.39688	13.2588	-2.66026	-0.706144	-2.46094	-1.68202	-2.4706	0.347029	-2.13576	-1.82196	1.28261	-4.31911	-3.37608	-2.10474	-0.417965	-3.1435
3d4dIPSS	Transition Metal	-0.612869	-0.612869	-3.03047	-1.74665	-2.4247	-3.27907	-4.42005	-4.99524	-5.79239	-5.79239	-0.0487081	-1.08287	-4.07375	-4.30426	-0.825422	-2.37061	7.32746	-4.26175	-2.82482	1.22669	4.64724	-3.27907	-4.42005	-1.08226	0.933606	0.667402	2.52772	-4.12963	-3.32486	0.517205	-0.497998	-1.47168	-3.64059	-6.22644	-6.98577
CUAGAU83	Transition Metal	-0.358338	-0.358338	-1.34019	-1.5207	-1.06866	-4.5046	-4.86964	-0.151891	2.9687	2.99673	-1.47828	-0.244564	-5.67305	4.46844	4.6535	0.974392	2.22182	2.01783	-2.58305	2.94137	16.4893	-4.50368	-4.86961	-1.54755	-0.261677	-9.86044	-3.5835	-9.05948	-2.58895	-2.62493	-1.84123	-2.95508	-0.46489	-2.26476	-3.13689
DAPD	Transition Metal	-1.67955	-1.67955	-4.60719	-6.17364	-4.01911	-6.16842	-5.17692	8.37468	13.8724	13.8905	8.70052	5.56066	-11.8838	14.6051	14.9218	10.5428	6.44634	7.37273	5.87543	11.8713	30.2852	-6.16842	-5.17692	-1.71229	1.41387	-12.8966	-7.5933	-15.9926	-0.495828	-4.24557	2.16383	-2.09507	13.1047	1.40284	1.70992
MME52	Transition Metal	0.74121	0.74121	0.74121	0.624488	0.0589304	-0.685472	-0.429432	-0.219321	-0.647048	-0.662158	-0.624092	-0.37846	-0.0524649	-0.225708	-0.434698	-0.112748	0.0636161	-0.0803731	-0.231434	0.312784	-1.57141	-0.66489	-0.428255	-0.967774	-0.843496	-1.94698	-2.01918	-1.6633	-0.902964	-1.06516	-0.348243	-0.493961	-1.66881	-1.19841	-1.39159
MOBH28	Transition Metal	0.578892	0.578892	0.66255	0.774129	0.398094	0.67474	1.0833	-0.390728	-1.80138	-1.76446	0.743296	-0.625336	0.286223	-1.96888	-3.06458	-3.18276	-2.25187	-2.4592	-3.04073	-2.46563	-4.1076	0.657562	1.08207	0.774192	0.481705	-0.15495	0.0260211	0.320662	-0.221396	0.94391	-0.688104	0.615151	1.21928	-0.60835	0.0954408
MOR13	Transition Metal	-0.54394	-0.54394	3.49906	-0.644103	-2.35055	1.68991	1.64948	1.25912	-0.866796	-1.04184	3.11496	2.76852	2.62558	-1.19631	-1.2282	-1.68798	1.97352	-2.17342	-0.879	-2.26998	-5.45145	1.49044	1.6165	1.67381	2.116	5.12525	1.69576	3.82016	2.07631	-2.34198	-1.16974	0.038281	-4.4252	-0.748951	-0.180804
ROST61	Transition Metal	-0.563385	-0.563385	-0.192866	0.742447	-0.409336	-0.139478	-0.458049	1.00629	0.837869	0.799228	0.767899	0.889604	1.03782	0.577942	1.55705	1.54343	4.29264	-0.653268	1.30442	2.62065	-1.17288	-0.317063	-0.482307	0.692113	0.557848	0.0363945	-1.01045	-0.383628	0.279817	-2.34306	1.26386	0.487399	-3.14812	-0.343349	-0.558423
TMB11	Transition Metal	-0.0623955	-0.0623955	-0.00926287	0.374168	0.0713214	1.11976	1.83868	-0.723022	-2.39309	-2.40812	-0.728113	-1.41274	-0.763689	-3.46668	-3.68154	-4.11419	-2.89394	-3.06664	-3.71762	-3.43734	-4.86001	1.10331	1.83916	0.671975	0.527159	0.975143	0.814282	0.823953	-0.466535	0.660379	-0.970814	1.24561	1.65775	-0.729625	0.0102522
TMD10	Transition Metal	1.74199	1.74199	-3.49447	-7.04434	-6.54933	-2.03545	0.71747	2.01361	7.35026	7.3521	0.486884	1.42364	3.45012	8.89694	10.2212	6.41298	1.58843	10.3015	4.87907	4.91119	25.0142	-2.03545	0.71747	-0.234169	0.685021	-9.23835	-10.0556	-3.75301	-0.108809	-5.26624	-0.85596	-1.97626	-2.46303	1.37736	4.07914
