# Supplementary material for: Gold-Standard Chemical Database 137 (GSCDB137): A Diverse Set of Accurate Energy Differences for Assessing and Developing Density Functionals
Source: J Chem Theory Comput. 2025 Dec 1;21(24):12601–21. doi: 10.1021/acs.jctc.5c01380 (PMC12746454; doi:10.1021/acs.jctc.5c01380)
Supplement: Supplementary file 4 [file ct5c01380_si_004.xlsx]

## Sheet: Relative Errors
Dataset	Datatype	ωB97M(2)	ωB97M(2)_FC	ωB97M(2)_noFC	revDSD-PBEP86-D4	DSD-PBEPBE-D4(new)	ωB97M-V(3B)	ωB97M-V	CF22D	M052X-D3(0)	PW6B95-D4	M08HX-D3(0)	M062X-D3(0)	MN15-D3(BJ)	r2SCAN0-D4	BMK-D3(BJ)	ωB97X-V(3B)	ωB97X-V	B3LYP-D4	CAMB3LYP-D4	SOGGA11X-D3(BJ)	PBE0-D4	B97M-V	r2SCAN-D4	revTPSS-D4	M06L-D4	M11L-D3(0)	MN15L-D3(0)	revPBE-D4	BLYP-D3(BJ)	PBE-D4	N12-D3(0)	OLYP-D4	B97-D4	SPW92
BH28	Barrier Height	0.498572	0.498572	0.527122	1.70872	2.14468	0.839695	0.838411	0.710596	2.60835	1.26224	1.84614	2.03307	1.29689	2.2983	0.984823	1.95527	1.95523	2.53564	1.51051	1.17677	3.14904	2.0784	4.48348	4.86435	3.23596	2.9575	2.91823	6.35089	6.04431	6.13726	4.91392	5.42915	4.47118	10.5481
BH46	Barrier Height	0.522119	0.522119	0.530985	0.814379	0.787971	1.07948	1.08034	1.07128	1.13155	2.7383	0.694256	0.985205	0.943511	2.56319	1.26565	1.43458	1.43458	3.98504	2.53236	1.5255	3.38927	3.29728	5.40885	6.37667	3.03387	1.49889	1.24312	6.3967	7.10506	7.47181	6.10324	6.15519	5.31867	12.2554
BH876	Barrier Height	0.822583	0.822583	0.912369	1.96845	1.93601	0.832886	0.848269	0.971551	1.16973	2.31772	0.991189	1.03726	1.20275	2.04206	1.63583	1.3497	1.35126	3.45406	1.29297	1.30202	2.75002	3.19158	4.81522	5.59884	3.77097	2.70885	2.57709	6.39671	6.28204	6.28897	5.76472	6.12512	4.93086	8.19632
BHDIV7	Barrier Height	0.678367	0.678367	0.709707	0.661186	1.44974	1.26836	1.27401	1.18633	1.1278	2.4403	0.901018	0.971183	1.57904	2.61754	1.71297	0.724696	0.724793	2.55245	1.34939	1.61369	4.08547	2.25156	5.06543	5.23005	2.56612	3.66145	1.55821	7.14298	4.98038	7.57359	6.26977	6.67242	4.32383	11.7112
BHPERI11	Barrier Height	0.414358	0.414358	0.740256	1.87569	2.96294	1.26202	1.21191	1.03185	1.39848	1.31381	1.13044	0.977147	0.990998	2.18971	1.25925	2.43688	2.43663	0.939514	2.76224	1.25631	3.61507	0.859225	4.50857	6.38064	1.62246	1.39325	1.12794	8.64095	2.87723	6.67206	5.53107	9.57609	1.63062	12.288
BHROT27	Barrier Height	0.50139	0.50139	0.600287	0.337628	0.676602	0.730337	0.735468	0.805623	1.56593	1.90025	1.40782	1.18074	1.58767	2.64014	1.9758	1.01357	1.01364	1.39103	1.33928	1.35088	1.9162	2.30103	2.50877	1.66643	3.19909	2.07233	2.90227	1.38974	1.40543	1.56321	2.60125	1.69845	1.22157	3.46786
CRBH14	Barrier Height	1.64589	1.64589	1.27944	0.583243	1.55148	1.328	1.32161	2.63529	2.78727	4.35854	1.00957	1.40625	0.949996	0.848078	3.09642	3.27066	3.27076	9.09061	1.40946	1.04043	1.3346	9.04232	7.69514	10.0851	16.4093	12.0108	8.85806	10.6358	19.6504	8.89466	8.52013	6.59395	15.713	3.50574
DBH22	Barrier Height	0.419269	0.419269	0.415149	0.817087	0.974108	0.973577	0.973613	1.17481	1.18295	2.33519	0.874754	0.739577	1.15163	2.70516	1.2209	1.15328	1.15328	3.69141	2.24692	1.20309	3.07219	3.25182	5.50589	6.77952	3.13896	2.27377	1.80329	6.1023	6.84371	6.99906	5.66199	5.84417	4.70007	11.1185
INV23	Barrier Height	0.596284	0.596284	0.650594	1.82143	1.19129	0.961624	0.940596	1.09194	1.28164	1.17118	1.34692	1.19111	2.22857	1.19173	1.09655	1.11077	1.10871	0.896292	1.0407	1.2468	1.0187	1.05225	1.00887	1.42138	1.2901	1.35723	1.34314	1.53807	1.85504	1.87847	2.07493	1.53242	1.89486	2.28094
ORBH35	Barrier Height	1.03181	1.03181	1.03027	2.11319	2.02702	0.969483	0.969483	0.952486	1.11619	1.19425	1.43483	1.30383	1.16591	1.02458	1.00593	1.09809	1.09809	1.3384	1.04489	1.04844	1.35295	1.46368	2.00672	2.44806	1.46939	1.3182	1.38377	2.64147	2.70326	2.91296	2.26887	2.38168	2.14849	4.29282
PX9	Barrier Height	0.413735	0.413735	0.354818	1.14963	1.58474	1.58154	1.58397	0.854321	6.16559	1.43659	2.32136	4.37334	1.8647	4.15255	0.58314	2.1038	2.1037	3.56853	4.03419	0.70909	5.57423	0.954401	7.6998	5.43445	0.730676	1.75332	5.39474	8.01673	6.845	10.4646	7.29565	6.88445	6.03798	21.6488
WCPT26	Barrier Height	0.474386	0.474386	0.536532	0.747978	1.15282	0.955095	0.961258	0.918474	2.72575	1.34541	1.13823	2.32749	1.47102	3.37892	0.940369	1.16478	1.16481	2.70835	2.71829	1.09837	4.48312	1.33726	6.0871	4.3085	1.41173	1.81308	2.67202	6.46884	5.18291	8.56578	6.44322	5.27258	3.55367	18.4083
Dip146	Electric field	0.746337	0.746337	0.778085	0.891049	0.719761	1.05036	1.05036	1.11817	1.30453	0.951252	1.08195	1.04935	1.32691	1.20554	1.23909	1.00064	1.00064	1.19878	1.04811	0.92712	1.04866	2.06641	1.7921	2.1607	2.12256	2.43787	2.34174	2.43867	2.37663	2.42105	1.63804	2.28653	2.08644	2.52339
HR46	Electric field	1.26723	1.26723	1.44553	1.22351	0.834484	2.55938	2.55938	2.683	0.985399	1.81561	1.15219	1.05275	1.86931	0.995993	0.896915	1.10814	1.10814	2.7495	1.63725	1.01861	1.79086	3.18846	2.41881	3.59116	1.44042	5.08279	4.49178	4.93007	5.72763	5.08094	3.41355	4.70217	4.50312	5.59598
OEEF	Electric field	0.526803	0.526803	0.552777	1.36005	0.969163	1.13431	1.13433	1.71732	0.981228	1.52639	1.5313	1.04389	1.62117	1.57231	1.04278	0.874879	0.874879	1.77584	0.975989	1.49683	1.9802	3.10447	2.57681	3.45034	3.87351	6.42127	4.16572	4.37573	4.09018	4.4955	3.83193	4.5438	4.01335	4.82055
Pol130	Electric field	1.42435	1.42435	1.06165	3.15318	6.26427	2.02291	2.02291	1.98554	1.07922	1.29409	1.11025	0.991729	1.29897	0.73023	1.08944	1.14506	1.14506	1.94708	1.37463	0.92905	1.27751	2.22338	1.58196	2.43937	3.14839	3.37168	2.64969	3.38928	3.97492	3.44087	2.52726	3.38266	2.9871	3.77918
T144	Electric field	1.22981	1.22981	1.34454	2.80922	5.91825	2.26922	2.26922	2.40408	0.961123	1.77655	1.15413	0.967019	1.56956	1.0772	0.955476	1.07574	1.07574	2.67484	1.4589	1.07186	1.74679	2.94731	2.50984	3.61729	1.69851	5.11801	3.99114	4.63182	5.39505	4.77163	3.11209	4.26237	4.32704	5.084
V30	Frequency	0.876139	0.876139	1.1618	0.326404	0.680822	0.924693	0.924726	2.86053	1.32448	1.45362	1.25231	1.01356	1.76287	1.6658	1.10157	1.19071	1.19071	1.06171	1.06317	1.36834	0.72242	1.42176	1.03213	2.91711	1.01777	2.34631	2.73529	3.68091	3.70246	3.60666	2.61159	2.2235	2.34092	4.26587
ACONF	Intramolecular Noncovalent	1.43017	1.43017	0.731966	0.669102	0.395554	0.487074	1.21539	0.761723	1.11196	4.89673	8.35497	5.13467	10.5076	4.23367	10.5436	0.372463	0.370399	1.38203	1.97088	5.75408	1.12631	2.57802	3.75522	3.15036	10.7615	3.02718	14.8379	5.29352	2.37063	1.62293	1.48902	3.91325	7.69537	8.45882
Amino20x4	Intramolecular Noncovalent	0.439625	0.439625	0.552207	0.643872	0.895437	1.00343	0.978634	1.48262	1.45561	1.53998	1.98427	1.52931	2.70522	1.17906	1.89371	0.962035	0.960393	1.04039	0.980978	1.26947	1.29143	1.17782	0.963673	1.34312	1.85851	2.84882	4.79864	1.67034	1.53414	1.70672	2.38073	1.72344	2.13283	5.31457
BUT14DIOL	Intramolecular Noncovalent	0.609395	0.609395	0.310485	0.505736	0.352908	0.46253	0.337294	2.87168	2.65531	2.76538	3.3891	1.47832	4.68352	1.1525	3.07323	0.36932	0.369176	5.32536	5.48031	3.52356	3.10045	2.01129	2.65532	1.85138	2.4707	5.12756	13.1824	3.43879	3.96917	6.01544	7.07931	1.98228	3.25062	23.7416
ICONF	Intramolecular Noncovalent	0.534798	0.534798	0.545966	0.513439	0.481358	0.610157	0.608643	1.14021	1.1455	0.861722	2.19778	1.27436	2.33368	1.46406	1.80398	1.12064	1.12135	1.21343	1.60394	1.01693	1.15699	1.25242	1.2674	0.944372	1.2375	2.10859	2.48918	1.05883	1.43732	1.30415	2.38795	1.31519	1.71965	2.91997
IDISP	Intramolecular Noncovalent	0.924868	0.924868	1.4142	4.19235	4.60193	0.951755	1.07243	1.10468	0.845023	1.475	1.95942	1.33929	2.31088	1.37016	2.03799	1.6784	1.69179	1.86543	1.55098	0.960723	0.966852	2.04868	1.67273	1.93077	3.89933	2.73702	4.87221	1.36369	3.18578	1.64416	1.85777	2.4499	5.19721	1.92111
MCONF	Intramolecular Noncovalent	1.54752	1.54752	2.25601	0.640401	2.27778	0.679681	1.57393	0.85862	1.60186	1.69205	2.37743	1.9535	2.0349	1.28067	5.00112	0.961454	1.00808	1.1333	0.493363	1.90896	1.17712	1.50323	1.97271	1.92891	4.41658	3.24228	6.53253	2.03067	1.61943	2.10183	2.19799	2.13896	5.04151	4.58687
PCONF21	Intramolecular Noncovalent	1.34783	1.34783	1.98154	0.548066	1.34195	1.30817	2.03044	0.953685	0.912413	1.95222	3.062	3.40777	3.61413	1.0228	5.2437	0.985604	1.02352	1.26301	1.60778	2.16062	2.64778	2.74412	1.47144	2.19349	5.22855	6.13852	14.5364	2.46066	2.5831	3.58113	2.74275	2.18146	6.62807	5.92815
Pentane13	Intramolecular Noncovalent	1.66169	1.66169	1.71293	0.751247	0.84406	0.872484	1.10179	1.35679	1.68391	2.64988	3.04784	1.30372	3.26779	4.29842	3.17641	0.563784	0.564556	2.34977	0.829812	1.95163	1.0684	3.49661	3.16165	4.63363	4.26962	2.86673	4.72524	4.90581	4.54397	3.98984	1.19342	2.35581	2.83913	2.94854
SCONF	Intramolecular Noncovalent	0.97291	0.97291	1.28297	0.650409	0.474456	0.654984	0.846433	1.07525	1.53837	1.5626	1.92429	1.63541	3.0844	0.861123	2.26972	1.05963	1.06363	2.00754	1.60168	1.8763	1.84509	1.33679	3.34406	8.03434	2.53983	2.51233	6.25303	5.12446	3.27502	5.31911	8.06276	2.57014	2.85861	20.0631
UPU23	Intramolecular Noncovalent	0.743941	0.743941	0.888081	0.916891	0.802654	1.13145	0.942632	0.937017	1.16406	1.41395	1.45589	1.12035	1.23459	0.834248	1.52675	1.15089	1.12586	1.3108	1.52036	1.72676	1.16159	0.987755	0.857302	0.832089	1.80861	2.57455	3.39673	1.17463	1.33806	1.16549	1.18242	0.89044	2.77416	1.09495
AlkIsomer11	Isomerization	0.252915	0.252915	0.585175	2.25186	1.31767	1.90448	1.29919	0.561915	0.490911	5.0639	1.34974	1.13889	3.59459	5.15736	2.36374	4.37854	4.36519	6.41163	7.28544	4.28494	7.34968	1.40525	3.31311	3.13929	4.67718	1.26377	10.0926	0.414844	6.77962	6.25701	5.83656	2.50091	12.8687	4.19299
C20C246	Isomerization	0.458967	0.458967	0.462585	3.54473	4.02336	0.737771	0.732232	1.70401	2.14	1.22719	2.37409	2.79432	1.24897	1.52651	1.24126	0.71141	0.711162	3.08943	2.05305	1.04058	1.6392	1.95032	1.66066	2.36202	3.65084	1.99819	2.87428	2.10016	5.25165	1.78369	1.97084	2.94025	3.71823	2.31322
C60ISO7	Isomerization	1.09157	1.09157	1.08293	18.4302	18.5173	5.66999	5.75166	2.16265	4.81626	0.886318	4.14629	3.83435	0.909415	2.16944	2.46839	6.57263	6.59511	1.13766	4.72869	3.63519	0.95292	2.22617	2.54604	4.87483	2.59869	2.9822	2.64043	5.6201	4.30591	5.26384	4.29799	5.45709	4.73323	4.72227
DIE60	Isomerization	0.450168	0.450168	0.467192	0.650062	1.01684	1.06674	1.08391	1.16199	0.752174	2.30909	1.35018	1.06976	1.43903	2.51927	0.858252	1.20211	1.20225	2.19193	1.07199	1.73625	2.55727	3.38686	3.37046	3.0903	4.38902	3.30747	3.6233	3.10734	2.66913	3.42198	3.09084	3.16538	3.38028	3.93634
EIE22	Isomerization	0.685698	0.685698	0.695519	1.34447	1.64607	0.633532	0.621727	1.69845	1.23982	3.94104	1.38116	1.04674	2.29788	4.32263	1.74229	0.7135	0.713441	4.40093	2.15285	2.7818	4.14433	6.82098	6.42848	6.08015	7.57293	5.15595	6.21734	5.64097	5.80796	6.22077	6.21416	5.48061	6.11768	7.35089
ISO34	Isomerization	0.413383	0.413383	0.407154	0.401785	0.637132	0.721442	0.706049	0.694325	1.20991	1.36481	1.10996	1.42653	1.71419	1.51092	1.20295	1.33178	1.33156	2.00243	1.18399	1.32339	1.64666	1.67056	1.48687	3.31509	2.63886	1.38525	2.14815	1.50888	3.06303	1.70128	1.4845	1.57997	2.67359	2.49577
ISOL23	Isomerization	0.537679	0.537679	0.675687	2.10462	2.33255	0.751683	0.797711	0.999825	1.4087	1.84664	1.24963	1.58157	1.56531	1.40064	1.72313	1.51897	1.52392	3.05025	1.65292	0.855384	1.14479	2.26168	2.20223	2.62242	3.58693	1.89669	1.93061	1.72894	5.14276	2.23605	2.06638	1.42139	5.01777	2.7804
ISOMERIZATION20	Isomerization	0.594736	0.594736	0.66171	1.53135	1.69508	1.16586	1.16588	0.988958	1.18313	1.04014	1.15486	0.860572	1.13872	1.73108	1.39898	0.970905	0.970905	1.34987	1.15728	1.17424	1.31701	1.65233	1.68556	2.77039	2.18557	2.67868	1.88573	2.28287	2.25604	2.26073	2.11852	2.24887	2.06806	3.15125
PArel	Isomerization	0.651383	0.651383	0.698772	0.547891	0.800159	0.881776	0.873311	1.4513	1.49864	1.3972	1.35615	1.42106	1.9788	1.80302	1.01781	0.924324	0.924268	1.67036	1.05792	1.44655	1.75581	2.00564	2.26082	2.19175	2.33609	3.4735	3.15647	2.26618	2.65099	2.60556	2.35766	2.31314	2.13422	4.77805
Styrene42	Isomerization	0.54696	0.54696	0.607443	2.05954	1.83923	0.755665	0.758436	0.672991	2.08316	1.20305	1.03852	1.28268	1.29148	1.88143	1.42087	1.44383	1.44407	2.84923	1.72726	1.73224	1.699	1.78581	1.66076	1.66439	2.58757	1.20529	1.9225	1.2976	3.62418	1.44524	1.47162	1.89719	2.7575	2.95068
TAUT15	Isomerization	0.426719	0.426719	0.445974	0.864307	0.856606	0.547594	0.538767	1.32984	1.92714	1.48661	1.12131	1.28206	1.94734	1.7792	1.92596	1.16212	1.16211	1.86288	1.42176	0.716578	1.84272	1.44937	2.55805	2.0867	2.35244	2.09815	1.1243	2.55141	2.71904	2.94028	3.83415	2.58151	2.43144	5.24502
3B-69	Noncovalent	1.09933	1.09933	1.11878	16.3214	12.3921	1.20846	1.77652	1.34665	1.33999	1.13208	2.42824	2.31673	3.05562	1.04281	7.69799	1.45736	1.54131	0.825108	0.578392	4.1635	1.15676	1.27133	1.27487	1.06407	5.933	9.97838	7.67686	1.80164	1.42332	2.21571	2.40641	2.43561	1.55634	2.19326
3BHET	Noncovalent	0.629207	0.629207	0.612184	0.380182	0.577821	0.98412	1.11035	1.08207	1.20515	1.30233	1.83385	1.95551	2.07875	0.989651	5.46256	0.842907	0.856854	1.56672	0.928279	2.84791	1.14629	0.855275	1.13492	1.2232	4.50096	5.06363	4.95742	1.97333	1.78139	1.87885	2.66905	2.67736	1.62443	2.30604
A19Rel6	Noncovalent	0.79301	0.79301	0.732193	0.631049	0.944495	0.758309	0.746888	1.59627	1.85874	0.99868	2.38952	2.26705	2.6835	1.96957	4.21471	0.568038	0.568114	1.25443	1.96599	3.6603	1.91943	1.23905	2.43633	1.64533	3.02571	4.8714	5.87412	1.95916	1.53939	2.9293	3.87142	3.44319	6.79309	17.1671
A24	Noncovalent	0.988033	0.988033	0.792892	0.455897	0.81359	0.812593	0.777143	1.26982	1.98765	1.02415	1.40362	1.67265	1.93048	1.71167	4.2955	0.595486	0.595396	1.1987	1.90314	2.54676	1.47881	1.05283	1.8635	1.14302	2.42506	4.14317	4.15107	1.65827	1.46147	2.6589	3.31053	3.04888	5.84101	13.1092
ADIM6	Noncovalent	2.87439	2.87439	1.08602	1.49456	0.696094	1.63073	0.916767	0.480604	2.59302	3.49552	1.67873	1.9215	11.2942	2.91581	4.98153	1.0866	1.15984	2.11058	0.923395	3.55718	1.45249	1.34428	3.01535	3.55814	8.437	11.3549	34.6894	3.63218	0.885747	0.768223	3.1308	5.41188	19.8646	9.14085
AHB21	Noncovalent	0.824489	0.824489	0.912117	0.763019	1.25547	0.74009	0.740059	0.778489	3.67347	1.21724	1.58752	3.10013	1.10854	4.96777	1.21792	1.11299	1.11297	1.34032	2.84276	1.98811	4.03724	1.65517	4.26096	2.09646	1.55015	3.52569	7.54539	3.70651	3.16235	3.82534	5.56107	5.13674	3.98228	18.0521
Bauza30	Noncovalent	0.78421	0.78421	0.827739	2.27678	2.72476	0.779208	0.780878	0.753804	2.61727	2.90246	1.55185	1.63679	1.08258	3.84241	1.98723	1.13654	1.13654	2.11401	1.23822	2.58699	4.23258	2.26449	4.89047	4.51912	2.42643	1.87628	2.99787	3.39903	3.06379	5.72204	6.11461	2.48047	3.00895	14.5833
BzDC215	Noncovalent	0.890194	0.890194	1.76664	1.23213	2.54601	0.738703	0.963286	1.1439	2.26602	1.63215	2.60121	1.80345	2.87857	1.452	2.85912	1.05182	1.05592	0.980792	0.890413	2.11374	1.48123	0.812583	1.36524	1.14256	1.01793	4.00413	4.23739	1.57213	1.03224	1.34253	2.18427	1.92243	4.68671	5.90937
CARBHB8	Noncovalent	0.751437	0.751437	0.558104	1.5803	2.8085	1.29817	1.25513	1.89329	0.7287	1.07715	1.88281	0.63703	1.84128	4.09235	1.58464	1.19615	1.19415	2.7568	3.10438	3.0606	6.41687	0.846196	4.53754	3.20213	1.88971	8.67051	8.48953	3.42856	3.49407	8.52268	7.5602	4.00242	2.95996	23.3398
CHB6	Noncovalent	1.0204	15.0913	2.2826	0.958831	2.18005	1.45395	1.45533	0.961479	3.38376	2.38237	4.12093	2.38152	0.447958	1.38504	0.694595	1.34393	1.34393	1.987	3.0875	3.68037	2.12522	1.65904	0.886422	1.22409	3.49034	1.68476	1.34524	1.63133	1.37935	1.27413	2.42483	2.90372	2.53173	4.98565
CT20	Noncovalent	1.17406	1.17406	1.80718	1.1154	1.00101	0.81253	0.816803	1.24927	1.1064	1.01241	2.96754	1.6622	1.68741	1.19661	9.78179	0.881182	0.881194	1.90617	1.90957	6.77129	1.70928	1.83978	2.43406	2.78213	3.33039	10.9631	3.4498	2.87416	3.78352	3.5005	3.32236	1.54576	6.19449	11.3975
DS14	Noncovalent	1.04785	1.04785	0.794413	0.480672	1.19967	1.28816	1.1716	1.5647	1.37585	0.871222	1.02648	1.36003	1.73959	1.23028	3.1936	0.797623	0.793952	1.1023	1.48131	2.16515	2.10138	0.771635	1.40274	1.24189	1.82965	5.02085	5.19063	1.82426	1.53824	3.55579	2.6514	2.66806	6.90334	15.5049
FmH2O10	Noncovalent	0.151815	0.151815	1.22817	1.28391	2.74465	0.117921	0.40795	2.08859	9.98109	2.48666	3.90693	9.39523	3.14807	12.1309	3.16721	0.12638	0.127978	0.503458	9.40523	6.19913	5.53156	0.13302	11.8013	3.45589	4.82556	0.501075	17.5236	15.1003	6.11032	4.16335	16.0357	26.4922	24.7142	64.9997
H2O16Rel4	Noncovalent	1.09066	1.09066	0.920735	2.39523	3.49804	0.157674	0.145929	0.200973	1.8631	3.42963	3.17171	6.37229	4.1321	1.39509	10.9783	1.37207	1.40394	4.25311	3.74424	6.07058	6.47188	1.55082	0.836682	6.43461	8.34127	9.2511	18.727	7.49176	4.01288	7.58	3.8226	9.18452	11.7156	3.99283
H2O20Rel9	Noncovalent	0.783153	0.783153	0.638179	1.54707	2.25074	1.2088	0.780506	1.19692	2.14004	2.64123	4.43702	6.86683	5.92143	1.02258	11.3021	0.563263	0.592142	2.84552	2.92865	7.96047	3.84204	2.05139	2.11002	4.15791	6.8872	7.36091	15.1157	4.32404	2.53664	4.37173	2.57649	5.17051	7.34119	4.80116
HB262	Noncovalent	0.506561	0.506561	0.461566	0.752894	1.05988	0.930458	0.86377	2.24116	1.19029	1.41997	1.7313	1.20329	2.44937	1.49682	1.63409	0.776926	0.774344	0.945944	2.24857	1.3214	1.58188	1.27002	1.39232	1.5854	1.8787	3.54818	6.07961	2.18919	1.34108	1.86094	3.21606	3.33854	8.44824	15.2028
HB49	Noncovalent	0.521847	0.521847	0.37607	0.484653	0.778686	0.755882	0.741547	1.24282	1.50225	1.21292	1.28977	1.27848	1.76601	1.8989	1.42745	0.822223	0.822395	1.59955	3.15429	0.964682	2.52041	1.4982	2.31758	1.58748	1.94482	5.03575	7.1882	2.51853	1.87922	3.6667	3.96359	3.43561	4.84214	17.4187
HCP32	Noncovalent	1.03198	1.03198	1.16483	1.12759	1.61267	0.878511	0.878647	1.85624	1.67184	2.27397	1.01743	1.10392	1.51063	3.25617	2.27671	0.783364	0.783368	2.45014	1.19915	3.21641	3.90772	2.33871	4.97699	5.0258	2.34685	1.43521	1.34675	5.14875	4.16709	6.5277	4.02914	3.68791	3.50144	12.452
HEAVY28	Noncovalent	1.07854	1.59019	0.502302	0.552732	1.31846	0.942295	0.945515	1.21927	1.59841	1.28137	1.52892	1.68234	1.71162	1.31304	3.7092	0.919733	0.919689	1.1348	0.728373	4.00027	1.34607	1.12802	1.56092	1.35425	2.60526	1.96378	3.05771	1.45476	1.87129	2.26726	1.45649	2.13714	1.03975	5.70614
HSG	Noncovalent	1.08402	1.08402	0.612083	0.547358	1.03867	0.921841	0.68747	1.22615	1.78062	1.63761	2.23397	1.49748	1.68523	1.66749	3.30595	0.94057	0.941449	1.27576	1.31499	2.68452	0.832396	0.698101	1.66431	1.63181	2.00542	3.81901	5.14596	2.93935	2.10071	1.33749	2.37686	4.72533	10.3881	10.6098
HW30	Noncovalent	0.70022	0.70022	0.943225	0.676768	0.938948	0.934206	1.00611	1.49188	2.46741	0.918475	1.86815	2.07182	2.30753	1.92185	3.39282	0.795306	0.795565	1.07542	1.09414	2.34117	1.39762	0.735802	2.31975	1.51771	2.81488	3.93538	3.34081	2.41354	1.76989	1.62814	2.04222	3.99025	5.90455	10.6746
HW6Cl5	Noncovalent	0.794361	0.794361	2.42376	0.402156	0.610824	0.454402	0.560614	2.23276	8.34534	0.979755	6.81647	8.34682	5.78252	8.84834	2.22405	0.932436	0.93328	1.08697	6.30056	4.97574	5.78265	0.457109	9.76171	0.635073	3.34404	4.82828	13.5354	9.2952	2.63995	7.26888	12.71	21.4615	18.9472	57.456
HW6F	Noncovalent	0.611963	0.611963	0.259248	0.945662	2.19428	0.340488	0.272781	2.49624	9.69331	1.11555	4.31511	8.8964	4.70776	10.416	2.07694	0.236236	0.235841	1.61167	6.3677	4.36114	3.99307	1.18126	8.84958	4.54593	2.98099	0.858454	12.172	14.6207	8.1309	1.02777	9.72076	23.7722	18.685	44.62
He3	Noncovalent	0.588725	0.588725	0.67968	0.459044	0.314984	1.03828	1.03844	2.66175	2.07162	1.0086	1.15889	1.74717	1.47522	2.67543	3.43	0.80982	0.80982	1.31877	1.41279	1.32937	0.952962	0.49559	4.10945	1.63917	3.40801	3.85413	3.37387	1.79313	1.46204	1.48766	2.88222	2.19545	1.88511	1.87498
IHB100	Noncovalent	0.430879	0.430879	0.697676	0.98814	1.29069	0.807429	0.811785	1.45568	1.66753	1.03817	1.61107	1.33297	1.93272	2.73397	1.09989	0.860413	0.861936	1.69939	2.44448	1.46839	2.98996	1.11907	2.66475	1.43364	1.63958	2.75242	6.38682	2.53958	2.14841	3.29863	4.75347	4.23698	3.92905	15.3198
IHB100x2	Noncovalent	0.467738	0.467738	0.786931	0.844562	1.16718	0.865378	0.861703	1.4309	1.53909	0.926378	1.33509	1.13064	1.68163	2.64668	1.5267	0.942543	0.942983	1.34642	1.76099	1.33528	2.74785	1.20208	2.4809	1.50489	1.36493	3.08211	5.79818	2.0986	2.05306	3.00758	5.23015	2.97615	2.57806	12.4388
IL16	Noncovalent	0.668557	0.668557	0.291664	0.952449	0.759146	2.17112	2.12783	2.26235	2.73446	2.78204	2.87815	1.10341	2.65971	0.861126	2.76179	2.48052	2.47966	2.59746	2.20742	0.943873	0.952713	1.07565	1.6292	1.96399	2.04943	3.17703	6.38593	2.72993	2.21071	1.49057	4.65682	5.51466	6.95915	15.37
NBC10	Noncovalent	0.445135	0.445135	1.65009	1.48437	4.57398	1.01309	0.665658	2.41806	1.77073	1.26452	2.24157	1.43725	1.88106	0.907113	4.84426	1.19444	1.19629	1.8806	1.03606	3.10375	1.05683	1.22669	0.899939	1.9353	1.81533	5.8915	5.81202	2.2975	1.76188	1.57523	2.41557	2.61104	5.83027	3.25242
NC11	Noncovalent	0.5994	0.5994	0.731999	0.567581	0.602821	0.831109	0.833498	1.05803	1.24013	2.21469	1.92801	1.91589	1.43904	1.50734	9.91375	0.70255	0.70256	1.10847	1.78103	4.4792	2.0985	0.958849	2.3244	1.1034	3.55236	8.63259	1.20058	0.890572	1.62018	3.96553	2.75101	2.67244	2.86694	10.2965
O24	Noncovalent	0.580929	0.580929	0.516603	0.430853	0.609324	0.940356	0.912236	0.947208	1.49585	1.51638	3.08944	2.07165	1.25175	1.14056	10.5421	0.624387	0.624517	1.86893	1.33676	6.66516	1.28971	0.928648	1.6378	1.62002	2.99424	9.55509	3.22209	2.17661	2.27348	2.77097	3.97075	4.00481	4.85531	9.02104
O24x4	Noncovalent	0.500483	0.500483	0.712466	0.631411	0.96645	0.855991	0.858685	1.05171	1.57796	1.59257	1.8095	2.00774	1.77301	1.08961	6.43332	0.71971	0.719395	1.86957	1.34877	4.0317	1.73318	1.0382	1.51814	2.21364	2.64421	6.36857	2.96141	3.05664	2.51844	2.31228	3.38787	4.211	5.06869	8.92054
PNICO23	Noncovalent	0.856727	0.856727	0.710633	0.292781	1.0504	1.0497	1.05932	1.50671	1.62304	1.41545	2.07471	1.08317	1.3324	2.68519	2.5498	0.856592	0.857511	1.45849	0.85592	4.00498	3.80549	0.947035	3.53124	4.55912	1.31593	2.18858	1.8297	4.34105	2.55267	5.76737	3.33217	2.88349	2.74103	15.6803
RG10N	Noncovalent	0.502109	0.502109	1.36423	0.62048	1.02736	0.873127	0.873127	1.30913	1.47023	1.17954	1.57187	0.975911	1.47135	1.06757	4.08543	1.19852	1.19852	1.68325	1.282	1.63811	0.956516	1.16539	1.50609	1.58074	1.99827	4.01471	4.29569	3.05774	2.61011	1.53411	2.64832	3.73905	3.86769	8.14905
RG18	Noncovalent	0.948452	0.948452	0.84636	1.13154	0.925436	0.822804	0.851239	1.7472	1.8684	2.8696	5.30547	3.25819	1.1294	1.42417	19.7237	0.988958	0.989363	2.12943	0.971609	10.8098	1.03903	0.949375	2.23626	1.01852	3.71595	19.5989	2.25594	1.15848	3.47106	3.35255	4.53984	4.3018	4.26733	6.62882
S22	Noncovalent	0.653798	0.653798	1.29078	0.772486	2.14566	0.742535	0.91795	2.27567	1.55736	0.936024	1.27037	1.14603	2.23652	1.44163	3.29581	0.903003	0.897913	1.79084	1.71851	2.31584	1.61764	1.03437	1.03616	0.947747	1.60603	2.94383	7.93075	1.70096	0.975362	1.54808	3.09502	2.56922	7.2119	8.9705
S66	Noncovalent	0.62036	0.62036	1.00339	0.860639	1.77011	0.634277	0.721849	1.77269	1.34198	1.06544	1.32085	1.21271	2.9537	1.51344	2.99294	0.569235	0.575071	1.49011	1.80598	1.79989	1.5909	0.92046	1.34152	1.45157	1.99416	4.56298	10.7104	2.1521	1.08426	1.67728	2.80018	3.35859	9.54298	11.0386
S66Rel7	Noncovalent	0.434388	0.434388	0.748602	0.720463	1.22464	0.544744	0.578429	1.45778	1.05402	0.954123	2.80585	1.83736	2.83556	1.26351	4.56576	0.991894	0.991854	1.13379	1.49063	3.55863	1.41052	0.849252	1.12132	1.16918	1.25985	5.49433	8.16807	1.67073	1.05566	1.38855	3.88767	2.62684	7.16905	10.2573
SW49Bind22	Noncovalent	1.45549	1.45549	0.766963	1.28272	2.24706	1.18121	0.972148	1.01652	1.80866	3.91511	1.73067	2.59744	0.658401	3.52857	2.08414	1.01418	1.01133	1.28269	4.31749	2.94378	2.42528	1.47987	5.4894	1.10022	2.11419	2.10429	8.31271	4.75588	2.32626	4.92762	7.30368	11.2967	12.5785	36.8004
SW49Rel28	Noncovalent	0.435944	0.435944	0.638297	1.2235	0.914027	0.830644	1.00054	0.890535	0.714577	1.21454	2.60055	1.10892	1.28188	3.13652	1.1828	1.64899	1.64731	3.16977	3.88172	1.8863	3.9394	0.669513	5.48746	3.01243	3.39133	2.04932	4.74194	1.86267	5.4589	6.90003	5.0043	3.53589	2.17065	18.8539
Shields38	Noncovalent	0.282173	0.282173	0.853226	0.616051	0.953573	0.528491	0.693443	1.05238	5.81129	1.76368	1.14151	3.91711	0.892839	7.11816	1.30674	1.05168	1.05478	4.2251	11.6381	1.72085	6.76739	1.25798	8.56433	2.19651	1.53666	9.5638	18.6726	4.79115	2.27575	10.5619	12.0978	13.2253	14.6773	59.8972
TA13	Noncovalent	0.494485	0.494485	0.505529	0.425622	0.43412	1.22776	1.22792	1.20284	1.20479	1.5557	0.771209	0.788664	1.15494	1.31212	1.0564	1.29132	1.29132	1.93115	1.8144	1.27174	1.77585	2.13965	2.31629	2.74112	2.0261	1.6182	1.05797	2.43822	2.93886	3.4055	3.14395	2.26762	2.583	7.01947
WATER27	Noncovalent	0.524928	0.524928	0.394205	0.672394	1.38332	0.49537	0.435039	0.906651	4.93161	2.06831	1.21107	3.37432	1.39999	5.36065	1.36523	0.916268	0.926631	3.06848	8.22007	1.16672	5.17028	1.56035	6.74841	1.84588	1.54117	7.50083	14.1789	3.95892	2.48168	8.12743	8.54714	9.83487	10.8591	43.3668
X40	Noncovalent	0.742392	0.742392	1.16794	0.780349	1.7577	0.73659	0.802959	1.2938	1.60874	1.10748	1.59632	0.986304	1.50774	1.66217	3.71599	0.90735	0.906211	1.29896	1.57868	2.99677	1.54466	0.938303	1.5855	1.29248	1.83745	3.36586	4.32743	1.78601	1.39591	2.10233	2.91794	2.15695	4.42945	9.11711
X40x5	Noncovalent	0.790519	0.790519	1.20321	0.777036	1.53635	0.762127	0.736708	1.08478	1.29868	0.902572	1.2554	1.01265	1.4062	1.68163	1.89431	1.2912	1.29139	1.36673	1.8375	1.8994	1.72636	1.10748	1.67177	1.2611	1.47539	2.2377	3.60933	1.78205	1.40843	2.02222	2.56752	2.36423	4.0328	10.1403
XB25	Noncovalent	0.547396	0.547396	0.437502	0.501988	0.677518	1.27385	1.30165	0.972677	1.24963	1.05015	1.83603	1.45017	1.09861	1.51635	0.977174	1.48852	1.49007	1.63562	0.722522	1.15016	1.81431	1.59242	3.30658	3.70098	1.7069	2.08499	1.82344	3.07225	3.31632	4.64397	3.25046	1.98084	2.30749	12.0922
AE11	Thermochemistry	1.25302	3.50613	1.25302	4.2983	4.22315	3.15357	3.15357	1.17532	0.486917	9.89341	1.66549	1.37765	5.84683	1.61088	24.5857	3.57615	3.57615	1.33776	0.404894	2.21682	3.49544	5.73651	1.85062	8.9781	2.63907	2.99934	2.15474	3.14555	1.24989	4.29551	28.7	12.6816	23.5206	31.7202
AE18	Thermochemistry	2.8597	2.8597	10.4163	6.64678	6.76465	1.07208	1.07208	1.51978	1.95736	21.6362	0.839867	0.40991	1.55278	1.31939	4.11241	2.22181	2.22181	3.68832	2.31279	1.08806	8.41905	4.80129	1.01868	5.68137	1.43251	4.51137	1.35823	2.65021	2.34561	10.3645	2.93015	2.26347	2.042	91.9484
AL2X6	Thermochemistry	1.47362	1.47362	0.617875	1.75285	0.674001	1.41338	1.37029	1.27735	0.811701	0.639268	2.37103	0.921885	1.4924	1.87823	3.09781	1.2678	1.26641	3.3734	2.68749	2.09588	1.37917	1.6158	1.64858	2.2258	0.535174	6.5273	1.4127	2.15498	4.72483	1.67436	1.42628	3.75474	6.6188	6.28999
ALK8	Thermochemistry	0.920413	0.920413	0.46437	1.49574	0.630125	1.09442	1.09194	1.60319	0.981225	1.04746	1.0036	1.01517	1.64194	1.17703	2.87246	0.400957	0.401013	2.04191	1.93049	3.82023	1.05015	1.15618	1.25386	0.375059	1.61218	3.31411	1.42476	1.01324	0.890275	0.980447	2.17515	2.64438	3.19069	3.1601
ALKBDE10	Thermochemistry	1.65783	1.65783	1.09607	3.51749	1.72722	1.10041	1.10041	0.962213	1.34861	1.0738	1.06522	1.22434	0.835533	2.13587	0.972563	1.13745	1.13745	1.26223	1.27172	1.72695	1.56486	1.18361	1.51045	1.2482	1.62478	3.26386	1.3413	1.58874	1.89995	1.98614	2.05254	1.43631	1.65406	7.06263
AlkAtom19	Thermochemistry	0.125378	0.125378	4.38126	2.12394	2.1372	0.646833	0.611715	1.90519	2.13335	0.963386	4.72504	5.2363	9.83091	7.53808	3.08975	1.14026	1.14023	0.896381	4.23695	2.22128	5.50959	0.639356	0.476594	5.67755	5.72669	17.2291	11.436	8.0344	10.0302	15.1911	5.77609	20.5348	6.35933	151.407
AlkIsod14	Thermochemistry	0.749448	0.749448	0.471893	1.50681	1.16331	1.24972	1.2039	0.63298	0.949385	2.86349	1.93947	1.68227	1.39358	1.61797	0.846718	2.09061	2.09076	2.38186	2.38225	2.4061	2.62039	0.649006	0.869142	2.76388	4.01292	0.739618	0.685871	0.947626	2.39618	2.2039	2.07024	0.252786	3.9119	0.688457
BDE99MR	Thermochemistry	0.943947	0.943947	0.907032	2.87662	2.60667	1.11712	1.11711	1.03876	2.32156	1.03455	1.97298	1.90641	1.14621	2.97534	1.60673	1.22753	1.22753	0.802072	1.5589	2.02047	0.926699	0.836594	1.4473	1.92273	1.12714	1.26607	0.520174	2.61528	2.56595	3.84918	1.87236	2.49694	1.72042	9.19692
BDE99nonMR	Thermochemistry	0.586266	0.586266	0.787056	1.21196	1.4324	0.790355	0.79037	0.904486	1.24164	1.27573	1.15	0.945514	1.22787	3.32754	1.28494	1.16325	1.16325	1.45779	1.2997	1.56005	1.90571	1.33785	2.54738	2.12998	2.1721	2.06084	1.49679	2.31805	2.01733	3.80956	2.51504	2.2407	1.68863	12.7564
BH76RC	Thermochemistry	0.752916	0.752916	0.795493	0.819327	0.939852	0.846419	0.846557	0.996572	1.17689	1.17314	1.09206	0.911366	1.39634	2.67603	1.49821	1.48305	1.48305	1.94307	1.60356	1.99113	2.14797	1.99659	2.95512	4.49913	2.73669	3.19503	2.3597	2.84701	3.13149	4.18255	3.61187	2.88096	2.83873	8.0902
BSR36	Thermochemistry	0.756194	0.756194	1.66305	2.12153	0.756469	1.0535	0.808042	0.301954	1.4011	3.61428	3.37911	4.37852	0.790855	2.72503	1.41358	3.41934	3.41701	4.2534	5.08473	4.67176	4.66455	0.539368	0.835356	2.95157	7.94108	0.622038	5.64167	1.57128	4.88234	3.93207	4.47501	5.85704	6.90747	2.71716
CR20	Thermochemistry	0.537139	0.537139	0.516283	3.21705	2.05674	0.502885	0.501233	0.679181	0.836541	3.5465	2.63067	1.90664	1.63398	1.48428	3.442	3.20451	3.20459	6.86335	2.32032	2.17401	2.85891	2.2904	1.00045	1.80712	14.0223	9.10878	1.67173	2.10897	10.9546	1.66884	3.15522	2.1979	11.8948	16.1075
DARC	Thermochemistry	1.12023	1.12023	1.62257	0.358395	2.15107	0.467471	0.517071	1.05929	0.766717	2.00074	1.17399	1.63665	1.27176	2.10572	2.99928	3.14684	3.14724	5.58527	2.33341	3.00946	2.87591	2.58331	1.98274	2.2539	5.64532	1.72479	2.01772	1.62279	10.1697	2.29776	1.4166	2.44554	10.095	8.31824
DC13	Thermochemistry	0.385965	0.385965	0.485599	1.78992	2.26207	0.93964	0.947528	0.759458	1.46512	1.15376	1.30988	1.30802	0.913926	1.32056	1.84456	1.1384	1.13855	1.74249	1.30324	1.22536	1.48776	0.955407	1.4218	1.58544	1.84804	1.43821	1.41516	1.62213	2.99812	1.65111	1.39185	1.79862	2.67835	3.3882
DIPCS9	Thermochemistry	0.763003	0.763003	0.852862	1.57231	1.1585	1.50957	1.50958	1.72089	1.33118	0.883235	1.05466	0.975643	1.35163	1.35592	1.61422	1.27448	1.27448	1.45388	1.41375	1.56618	0.969693	1.37255	1.53133	1.4031	2.73767	2.26544	3.36679	1.51949	2.27552	1.47081	2.47223	2.07759	1.60353	2.05759
EA50	Thermochemistry	1.15584	1.15584	0.837833	1.82492	1.20901	1.11811	1.11811	0.89965	1.31869	0.963044	1.86843	1.04973	0.98723	2.35877	1.32488	1.41157	1.41157	1.10296	1.05188	1.15702	1.55093	1.55048	2.07062	1.62078	2.51112	3.69756	1.77924	1.74443	1.62009	1.65074	2.22794	2.0666	1.51229	3.07179
FH51	Thermochemistry	0.504871	0.504871	0.588958	1.18642	1.44405	0.837467	0.834366	0.925004	1.56437	1.30222	1.05525	1.01975	1.38932	2.3509	1.69364	1.95267	1.95246	2.20406	1.57615	1.88431	2.38534	1.90751	1.9011	4.47877	2.24261	1.85599	2.21433	2.7928	4.10965	2.69515	2.27693	2.68445	3.86727	5.73423
G21EA	Thermochemistry	1.1528	1.1528	0.485894	1.78811	1.18472	1.00058	1.00058	0.951392	1.26678	0.93537	1.39908	1.31718	1.04803	3.37469	1.23799	1.35913	1.35913	1.89573	1.62505	1.38668	1.91646	2.30105	2.55628	1.55884	2.52473	4.46627	1.96655	2.12807	2.54214	2.57334	2.18302	1.89838	1.85571	5.5266
G21IP	Thermochemistry	0.632717	0.632717	0.54114	0.842264	0.703301	1.12892	1.12892	1.06817	1.1923	0.992913	1.122	0.943167	0.909755	1.7895	1.18937	1.09692	1.09692	1.36649	1.40608	1.06392	1.34422	1.07811	1.70279	1.49763	1.65977	1.47435	1.21356	1.5299	1.77423	1.39435	1.80692	1.60068	1.34297	1.84848
G2RC24	Thermochemistry	0.525427	0.525427	0.587047	0.608964	0.966065	0.925265	0.925482	0.93266	1.83353	1.35322	1.5137	0.811031	1.14186	2.57918	1.79668	1.71513	1.71513	1.17732	1.54405	2.33027	2.90625	2.04519	2.43744	4.6939	2.64191	2.56157	3.09275	2.92017	2.30221	2.99599	2.75021	3.14867	2.23076	5.46749
HAT707MR	Thermochemistry	0.768417	0.768417	0.78232	2.50812	2.4966	1.03134	1.03134	1.04797	1.84362	0.939373	1.58166	1.54969	1.3897	1.54406	1.67172	1.23112	1.23112	0.900006	1.13308	1.34211	1.02928	0.852848	1.51331	2.07373	1.31022	1.40298	0.814487	2.22918	2.24816	2.2862	1.48078	1.93571	1.84967	2.53369
HAT707nonMR	Thermochemistry	0.562354	0.562354	0.597914	1.18017	1.29053	0.804755	0.804748	0.80402	1.39937	1.15385	1.18555	1.05823	1.13702	2.6609	1.29312	1.27744	1.27744	1.24244	1.3641	1.33756	1.73957	1.29979	2.02126	2.28833	1.81406	2.03469	1.40563	2.20142	2.15375	2.61572	2.72428	1.9716	1.73863	4.21618
HEAVYSB11	Thermochemistry	0.318564	0.318564	0.453324	0.905251	0.464527	1.37503	1.35994	1.18515	1.62378	1.13366	1.54363	4.14941	2.56844	2.52963	1.14055	0.723748	0.723614	1.69122	2.35543	1.26157	0.725789	1.13986	1.6697	1.38356	1.25344	1.33127	3.26057	1.44613	1.63528	1.7932	2.79986	2.01979	2.17838	6.07677
HNBrBDE18	Thermochemistry	0.251668	0.251668	0.487126	0.752498	0.964185	1.52062	1.51984	1.07255	1.46387	1.10269	0.473274	1.79025	1.37539	4.56435	0.82476	1.43639	1.43639	2.60693	2.87464	1.33555	1.22196	2.438	2.34248	0.954006	2.87859	1.41546	2.42162	1.28974	1.89035	1.63331	2.4218	1.12884	2.92713	11.6259
IP23	Thermochemistry	0.636997	0.636997	0.623916	1.47343	0.903308	1.04921	1.04921	1.08474	1.57029	1.01564	1.73415	1.19084	1.00597	1.96234	1.31681	0.942732	0.942732	0.978392	1.26665	1.29409	1.34389	1.18564	1.57332	1.87637	2.20141	2.11567	1.63876	1.87763	2.048	1.69595	2.21893	2.25262	1.61185	2.64959
IP30	Thermochemistry	0.732307	0.732307	0.559321	0.984056	0.916594	1.57519	1.57519	1.24026	1.0066	1.42688	0.90553	0.704858	1.20601	2.10723	1.08787	1.50579	1.50579	1.66358	1.21222	1.10239	1.92619	2.56042	2.82695	3.38521	3.27877	2.62329	2.69233	3.47716	3.56789	2.9281	3.24197	3.74986	3.17994	2.3018
MB08-165	Thermochemistry	0.860054	0.860054	0.756252	0.851643	0.728642	0.828979	0.828802	0.864397	1.50954	1.10211	1.08711	1.04849	1.47414	1.95306	1.34826	1.6804	1.68039	1.31114	1.71747	1.36464	1.90414	1.85333	1.69154	3.33811	2.8757	2.27197	2.44275	2.42804	1.96328	2.12008	1.92735	2.71767	2.46456	4.40487
MB16-43	Thermochemistry	1.11057	1.879	1.11057	1.66837	0.508477	1.2905	1.28477	0.707428	2.09821	0.772397	1.32038	1.23716	1.62293	1.20969	2.62776	2.83268	2.83254	2.36868	2.74563	1.01792	1.31059	3.07174	1.17497	3.26547	5.13709	3.62177	1.72886	2.36313	2.63589	2.06965	2.44349	2.51519	3.51251	5.90925
MX34	Thermochemistry	1.36106	3.53184	1.36106	1.85165	0.985451	1.31676	1.31619	1.39502	0.914924	1.55343	0.860235	1.39489	0.711061	2.4434	2.01761	1.22481	1.22484	2.29594	1.54505	2.21993	2.41701	2.05821	2.63275	2.4712	2.76753	5.14726	2.24306	2.90443	1.83056	2.23241	3.02523	2.88531	1.47491	8.90488
NBPRC	Thermochemistry	0.555122	0.555122	0.579221	0.607297	1.12881	0.789892	0.772168	1.06832	1.26966	1.13691	1.60812	0.794772	1.46153	1.90569	1.39677	1.20939	1.20955	1.62377	1.59458	1.93875	2.50199	1.45822	1.23714	1.34642	3.16011	3.20238	1.57756	1.71807	2.72911	1.93195	1.68543	2.50947	3.6143	7.77282
P34AE	Thermochemistry	0.216092	0.216092	0.348908	1.98029	1.08048	1.16392	1.16181	1.12368	1.51103	0.787467	1.22422	2.9684	2.84184	2.62416	1.24052	0.543989	0.543961	1.40593	1.14705	1.23855	1.08886	0.830199	0.722967	1.53387	1.49918	2.70149	2.89469	2.45588	2.21436	2.35398	2.25122	1.63987	1.45835	18.9825
P34EA	Thermochemistry	0.674833	0.674833	0.693235	0.699928	1.5419	1.77149	1.77149	1.20672	1.31665	1.42396	2.47505	2.36397	1.37725	0.772186	2.52608	2.23918	2.23918	1.58887	1.55646	0.973738	0.819538	1.72758	0.820458	0.844361	3.16695	7.05824	1.58937	1.23227	2.12127	0.946466	3.42346	3.87805	1.9216	2.70167
P34IP	Thermochemistry	0.531173	0.531173	0.535189	0.994014	1.06715	1.5356	1.53561	0.956007	0.828292	1.27919	1.98036	2.13973	1.94802	1.22712	2.56725	1.52704	1.52704	1.31291	1.21175	0.882263	1.16173	2.10942	1.48332	1.55239	4.10042	4.06752	3.13514	2.22386	2.89158	1.658	3.41611	3.98983	2.11565	1.46698
PA26	Thermochemistry	0.787612	0.787612	0.866322	1.413	1.57629	1.20441	1.20361	1.05152	0.923787	1.99306	0.760492	1.02469	1.30386	2.04617	1.75387	2.02429	2.0243	2.19547	1.09366	2.99438	2.15616	2.58323	2.01387	3.55047	4.04296	3.29854	1.80669	3.7627	2.21238	1.67263	2.92422	5.21048	4.25402	4.10312
PlatonicRE18	Thermochemistry	0.531706	0.531706	0.520258	0.673627	0.334512	0.742789	0.717095	0.692384	2.68879	1.9878	2.07768	1.81117	2.30989	2.05249	1.80212	0.941188	0.940927	1.80362	2.32834	1.39366	1.34198	1.68603	1.20884	5.70491	5.88335	1.86223	4.89098	2.88851	1.48296	1.22438	0.932072	4.31796	2.53909	2.96499
PlatonicTAE6	Thermochemistry	0.811807	0.811807	3.20228	1.14436	5.29378	0.806188	0.852011	0.923586	1.2244	3.294	3.05603	2.26892	2.09564	3.43017	4.83653	1.5413	1.54205	3.08925	0.305321	4.93061	9.32965	0.807265	1.59772	2.61678	2.79836	8.99289	2.32596	4.39681	5.81853	16.2874	2.02027	12.9804	5.1966	75.6457
RC21	Thermochemistry	0.700826	0.700826	0.824865	1.05475	1.13323	1.11454	1.11869	0.951816	1.63589	1.91083	0.918835	0.988774	1.05941	2.72114	2.00503	2.15242	2.15243	1.50246	1.47059	2.70015	3.36962	2.03832	3.00295	3.05301	1.92421	1.2967	1.21302	3.59496	2.50067	4.21319	4.422	4.60149	1.84227	10.1706
RSE43	Thermochemistry	0.561103	0.561103	0.64034	1.2621	1.0493	1.0673	1.065	1.06012	1.12773	2.92101	0.786773	0.874883	1.83997	1.06742	1.5143	1.34682	1.34682	2.46756	1.74313	1.80674	2.03156	2.916	2.09045	2.40986	3.65696	3.14081	1.67726	3.22481	3.8421	4.05603	3.32986	3.66442	4.35616	6.8518
SIE4x4	Thermochemistry	0.565176	0.565176	0.568373	0.431579	0.433442	1.1563	1.15644	1.18431	0.941547	1.66689	0.924097	0.932386	1.22876	1.18687	1.12607	1.23921	1.23922	1.94948	1.48785	1.14196	1.55239	1.75642	1.9649	2.30508	1.94988	1.24215	1.1927	2.55374	2.7274	2.56116	2.33079	2.78174	2.61851	2.9858
SN13	Thermochemistry	1.2999	1.2999	1.42814	1.74231	1.51245	0.798085	0.799169	0.904091	1.86106	0.997414	1.21458	1.09849	4.4526	3.1803	1.3621	1.29851	1.29851	2.53539	2.47564	4.47828	1.95716	1.6745	4.36815	5.00419	2.15171	5.06914	3.63037	3.23627	5.43598	7.88366	8.09558	2.52818	5.62644	20.4255
TAE_W4-17MR	Thermochemistry	1.05643	1.05643	1.07884	3.84088	2.45071	1.28874	1.28875	1.00109	2.5474	0.938506	2.36837	2.05457	1.26586	4.99643	1.95019	1.16177	1.16177	1.01085	1.78821	2.75906	0.98806	1.88721	3.51721	4.45763	1.65037	3.03631	1.22526	6.11972	5.87411	10.1336	5.54542	6.37542	3.51301	25.938
TAE_W4-17nonMR	Thermochemistry	0.481086	0.481086	0.958577	1.45657	1.37265	0.737972	0.738074	1.0458	1.30167	1.17343	1.14234	1.01231	1.28685	4.92265	1.47539	0.941882	0.941881	1.52337	1.47842	1.66464	2.06117	1.11069	1.65894	2.37268	1.96605	3.10448	1.66499	3.35291	3.21235	8.29713	3.17048	5.10738	1.57053	34.6091
WCPT6	Thermochemistry	0.676142	0.676142	0.696489	0.81874	0.964371	0.516731	0.516676	0.862812	1.72749	1.26402	1.09136	1.20532	1.79203	1.49143	2.06142	1.32367	1.32367	1.47793	1.33609	1.04583	1.43758	1.24789	1.63867	2.34646	2.74652	1.015	1.38764	1.62157	1.57146	1.56139	2.68434	1.81123	1.53686	3.64774
YBDE18	Thermochemistry	0.584405	0.584405	0.521275	0.909744	1.24406	1.73247	1.72427	1.51754	0.555696	1.71895	1.25017	1.43003	1.97312	2.00557	1.38242	1.1942	1.19413	2.73269	1.95415	1.49906	0.554163	2.55705	1.94809	2.34516	2.74192	2.78801	2.4403	2.27693	4.21879	2.85177	2.33938	2.19845	3.80179	7.72091
3d4dIPSS	Transition Metal	0.715865	1.11139	0.715865	0.832756	0.942091	0.983103	0.983103	0.951007	1.88925	1.11734	0.993915	1.5708	1.33968	3.28083	1.59141	1.20104	1.20104	1.43687	1.02298	1.06201	1.68425	2.22596	2.26636	1.7125	1.34433	1.80065	0.96746	1.83062	1.79688	1.98416	2.49065	1.53709	2.11937	2.55442
CUAGAU83	Transition Metal	0.715056	0.690561	0.715056	0.959754	0.839967	1.53077	1.53054	0.790819	1.76951	1.24822	2.88062	3.01224	0.891284	1.19218	0.95176	1.61686	1.61685	1.15696	1.24673	1.36496	1.2228	0.946993	1.08773	1.61651	1.45247	2.39955	1.19966	1.04505	1.19953	1.39394	0.976678	1.76294	1.28084	4.55254
DAPD	Transition Metal	0.64891	1.65919	0.64891	2.26589	1.59956	2.25616	2.25616	0.890466	3.03892	0.763354	5.75943	4.64448	0.941327	1.57769	4.92636	2.1081	2.1081	1.16821	1.55174	1.69601	1.17707	3.01599	4.9959	5.25974	2.00257	4.27973	3.15355	3.79678	4.27523	5.37382	2.65515	2.11593	2.43948	10.9066
MME52	Transition Metal	1.14297	1.14297	1.14297	1.06346	0.952393	0.942901	0.936934	0.989823	1.08571	1.07205	1.22266	1.21542	1.16412	1.11582	1.51612	0.953126	0.952639	1.4859	1.14302	1.05754	1.27641	1.66468	1.94214	2.29974	1.86192	2.15145	1.45637	2.31699	2.37046	2.37489	2.54497	2.21899	2.24772	3.46553
MOBH28	Transition Metal	0.621039	0.662903	0.621039	1.70404	1.56719	0.986652	0.983017	0.98579	1.17984	1.03119	1.50686	1.44722	0.969032	1.04971	1.4525	1.24058	1.241	1.48527	1.26824	1.41447	1.16412	1.06089	1.6095	1.71313	1.32092	1.49642	1.39855	2.29609	2.39654	2.27141	2.01113	2.42521	2.22985	3.56746
MOR13	Transition Metal	1.17496	1.73219	1.17496	1.57133	1.9923	0.8829	0.909888	1.34194	1.40993	1.32861	2.3501	2.80819	1.1181	0.946832	2.75694	1.01653	1.02489	1.74622	1.54438	2.35556	1.02828	1.42889	1.29517	2.00514	2.22535	2.19988	1.38577	1.34268	2.1927	1.5013	1.35185	1.59209	2.97513	3.92788
ROST61	Transition Metal	0.710195	0.660926	0.710195	0.757068	0.733344	1.01958	1.0119	1.46585	1.78867	0.891663	1.97754	2.35996	1.45296	1.05147	1.70878	1.01697	1.01654	1.16036	1.31812	1.4055	0.971558	1.23924	1.19964	1.32784	1.40659	1.75891	1.45914	1.5909	1.88912	1.48773	1.76952	1.70281	2.3182	2.38236
TMB11	Transition Metal	0.54565	0.535236	0.54565	0.804542	1.05805	0.920669	0.93147	1.04104	0.947588	1.01137	1.58577	1.48745	1.06842	1.18836	1.36766	1.29129	1.29171	1.76972	1.3837	1.48611	1.34751	1.76527	1.86677	2.42846	2.11798	1.94254	1.83669	3.05909	2.75597	2.68965	2.25206	3.17498	2.80593	4.0385
TMD10	Transition Metal	1.14593	1.27148	1.14593	2.21845	1.80546	1.14595	1.14595	0.896501	2.24356	1.05344	1.58852	1.84028	0.986334	2.09202	1.18211	0.960227	0.960227	1.07356	1.08126	1.64307	1.29711	1.36462	1.64774	1.73529	1.20068	1.88347	1.05109	1.70177	1.44014	2.07493	1.84628	1.48797	1.33472	4.59646

## Sheet: Relative Errors Stats
	Mean	Mean Barrier Height	Mean Electric field	Mean Frequency	Mean Intramolecular Noncovalent	Mean Isomerization	Mean Noncovalent	Mean Thermochemistry	Mean Transition Metal
ωB97M(2)	0.789254	0.66823	1.03891	0.876139	1.02127	0.555471	0.773394	0.806639	0.824508
ωB97M(2)_FC	0.948532	0.66823	1.03891	0.876139	1.02127	0.555471	1.09745	0.924646	1.05187
ωB97M(2)_noFC	0.955502	0.690627	1.03652	1.1618	1.16764	0.617285	0.907089	1.12649	0.824508
revDSD-PBEP86-D4	1.52196	1.21655	1.8874	0.326404	1.00315	3.06644	1.23206	1.65373	1.35303
ωB97M-V(3B)	1.06547	1.06518	1.80723	0.924693	0.816171	1.34878	0.897188	1.11788	1.18541
ωB97M-V	1.07554	1.06158	1.80724	0.924726	1.07076	1.30263	0.89075	1.10999	1.18766
CF22D	1.24926	1.11705	1.98162	2.86053	1.25423	1.22057	1.40863	1.05147	1.03925
M052X-D3(0)	1.81314	2.02177	1.0623	1.32448	1.4114	1.70453	2.40022	1.39264	1.70589
PW6B95-D4	1.82883	1.98448	1.47278	1.45362	2.08095	1.97873	1.61747	2.11453	1.05747
M08HX-D3(0)	1.88221	1.25804	1.20597	1.25231	2.9753	1.6029	2.22961	1.54322	2.20727
M062X-D3(0)	1.89737	1.54385	1.02095	1.01356	2.01767	1.61259	2.42056	1.54703	2.26512
MN15-D3(BJ)	1.98284	1.36939	1.53718	1.76287	3.57767	1.7387	2.27565	1.78477	1.10347
r2SCAN0-D4	2.3112	2.30433	1.11625	1.6658	1.76967	2.34559	2.67637	2.37058	1.49943
BMK-D3(BJ)	2.80406	1.39814	1.04474	1.10157	3.65702	1.57851	4.10698	2.383	1.93929
ωB97X-V(3B)	1.31043	1.56801	1.04089	1.19071	0.922421	1.90274	0.973138	1.56745	1.26719
ωB97X-V	1.31291	1.56796	1.04089	1.19071	0.929875	1.904	0.978591	1.56739	1.26811
B3LYP-D4	2.03165	3.01261	2.06921	1.06171	1.88911	2.72878	1.76176	2.0479	1.38701
CAMB3LYP-D4	2.03553	1.9401	1.29898	1.06317	1.76401	2.31756	2.55117	1.78484	1.28446
SOGGA11X-D3(BJ)	2.25431	1.21428	1.08869	1.36834	2.2149	1.88429	3.23905	1.93953	1.49836
PBE0-D4	2.26925	2.97841	1.5688	0.72242	1.5542	2.36813	2.57489	2.22611	1.24101
B97M-V	1.74623	2.59007	2.706	1.42176	1.91367	2.41954	1.18467	1.80514	1.63473
r2SCAN-D4	2.60547	4.73282	2.17591	1.03213	2.11215	2.65209	3.11779	1.81222	1.99011
revTPSS-D4	2.77231	5.0495	3.05177	2.91711	2.68425	3.10885	2.17924	2.76891	2.23315
M06L-D4	2.98064	3.48989	2.45668	1.01777	3.84907	3.50692	2.81819	3.0534	1.6592
M11L-D3(0)	3.75646	2.90156	4.48633	2.34631	3.31836	2.49501	5.02968	3.36732	2.21251
MN15L-D3(0)	4.39466	2.81516	3.52801	2.73529	7.56243	3.4196	7.13096	2.26977	1.54536
revPBE-D4	3.18253	5.97676	3.95311	3.68091	2.85214	2.59266	3.4015	2.5398	2.10889
BLYP-D3(BJ)	3.22406	5.98123	4.31288	3.70246	2.58566	4.02458	2.45565	3.26606	2.2574
PBE-D4	3.65412	6.2852	4.042	3.60666	2.84508	3.28513	3.50581	3.58806	2.3502
N12-D3(0)	3.75386	5.2874	2.90457	2.61159	3.05741	3.15848	4.49646	3.36682	1.9887
OLYP-D4	4.07344	5.34714	3.83551	2.2235	2.15209	2.87148	5.32525	3.67576	2.002
B97-D4	4.76141	4.66207	3.58341	2.34092	4.01372	4.35461	6.753	3.73718	2.19458
SPW92	12.248	9.97683	4.36062	4.26587	7.69777	3.99244	16.0029	14.7993	4.44353
